# Supplementary material for: RNA-seq of Rice Yellow Stem Borer Scirpophaga incertulas Reveals Molecular Insights During Four Larval Developmental Stages
Source: G3 (Bethesda). 2017 Jul 17;7(9):3031–45. doi: 10.1534/g3.117.043737 (PMC5592929; doi:10.1534/g3.117.043737)
Supplement: Supplementary file 4 [file 3031TableS1.xls]

## Sheet: Table S1
Table S1. Primers used in qRT-PCR for confirmation of differentially expressed genes in S. incertulas
S.No	Transcript ID	Larval stages	Functional annotation	Orientation	Length	Tm (°C)	GC%	Primer Sequence	Product Size (bp)
1	c32944_g1_i1	L1 vs L3	ecdysteroid regulated protein	Forward	21	58.8	38.1	GAAATTACCAAATCGGTGGAA	100
				Reverse	21	59.75	52.38	CGGAGCTGTCAACCTCATAAC
2	c35644_g1_i3	L1 vs L3	CYP6AB51	Forward	21	60.43	42.86	CGGAAGCCCTTAATAACGAAA	118
				Reverse	22	60.05	36.36	CGAAACAAAACAGGAAACAACA
3	c28078_g1_i1	L1 vs L3	chemosensory protein	Forward	21	59.8	47.62	GCAACTACAAGCGCAAATACC	112
				Reverse	21	59.23	47.62	GATGATGAGGACGAAGGAAGA
4	CL6815Contig1	L3 vs L5	helix-loop-helix protein 2	Forward	21	61.24	57.14	AGGAGAAGAGGGAGACGGAAG	118
				Reverse	21	61.22	42.86	CGATGATGCGATATGGTTTTG
5	CL7903Contig1	L3 vs L5	aminopeptidase N	Forward	22	59.76	45.45	TGTAGCCTGAATGTCGATGTCT	125
				Reverse	22	59.35	45.45	ATGACAACCCTTATCGTCTTCC
6	c20502_g2_i1	L3 vs L5	nicotinic acetylcholine receptor	Forward	21	60.02	52.38	TCCTGTTCTACCCACACGTTC	109
				Reverse	21	58.84	45.45	GGAACAATTCTGACAAGCTCAC
7	CL10542Contig1	L3 vs L5	seminal fluid protein	Forward	21	60.32	42.86	CGGGAGCTTGGTATTCATTTT	100
				Reverse	21	59.78	47.62	AGTATTGCACTCCAGCATCGT
8	CL7853Contig1	L5 vs L7	zinc finger DNA binding protein	Forward	21	59.9	42.86	AGCGATGCAATGTCTTGAGTT	113
				Reverse	20	59.56	45	AGTGCCAGGATTGACGATTT
9	c39217_g4_i1	L5 vs L7	neuropeptide receptor A10	Forward	21	60.37	52.38	GAAACCAGAAGAGGAGCCAAG	113
				Reverse	21	59.54	47.62	TAGGCTACAACGCTGACACAA
10	c40234_g2_i1	L5 vs L7	carboxylesterase	Forward	21	59.45	52.38	TCCATGACTGTGGTGGTAGTG	120
				Reverse	21	58.59	47.62	GGCCTATTCGTGGATACAAAG
