# Supplementary material for: RNA-seq of Rice Yellow Stem Borer Scirpophaga incertulas Reveals Molecular Insights During Four Larval Developmental Stages
Source: G3 (Bethesda). 2017 Jul 17;7(9):3031–45. doi: 10.1534/g3.117.043737 (PMC5592929; doi:10.1534/g3.117.043737)
Supplement: Supplementary file 5 [file 3031TableS2.xlsx]

## Sheet: Table S2
Table S2. The list of SSR primers developed in YSB transcriptome							SET1									SET2									SET 3
ID	SSR nr.	SSR type	SSR	size	start	end	Forward Primer1 (5'-3')	Tm (°C)	size	Reverse Primer1 (5'-3')	Tm (°C)	size	Product1 size (bp)	start (bp)	end (bp)	Forward Primer2 (5'-3')	Tm (°C)	size	Reverse Primer2 (5'-3')	Tm (°C)	size	Product2 size (bp)	start (bp)	end (bp)	Forward Primer3 (5'-3')	Tm (°C)	size	Reverse Primer3 (5'-3')	Tm (°C)	size	Product3 size (bp)	start (bp)	end (bp)
YSB EST-SR_1	1	p1	(A)11	11	35	45
YSB EST-SR_2	1	p1	(A)10	10	627	636	TGGAAAGCCATCCAGCTGTT	59.887	20	GCGAAAGTAGTGCTATAGCGG	58.948	21	246	435	680	TGGAAAGCCATCCAGCTGTT	59.887	20	GCGAAAGTAGTGCTATAGCGGA	60.287	22	246	435	680	CGCGTACCAAATTGCATGGA	59.55	20	GCGAAAGTAGTGCTATAGCGG	58.948	21	262	419	680
YSB EST-SR_3	1	p2	(TG)6	12	306	317	CAGAGAACAGTTGATTGCCACA	59.12	22	AGTGTTTCAGTATTCGGCCGT	59.998	21	235	159	393	CAGAGAACAGTTGATTGCCACA	59.12	22	TCGGCCGTAAATCCTCATTCC	60.203	21	222	159	380	CAGAGAACAGTTGATTGCCACA	59.12	22	CGGCCGTAAATCCTCATTCC	58.773	20	221	159	379
YSB EST-SR_4	1	c	(A)11gaaagggg(A)10	29	491	519	CGTGTCGTTCGCAGCTTTAA	59.495	20	TGCCTCATCACGCCCATAAA	59.746	20	208	359	566	CGTGTCGTTCGCAGCTTTAA	59.495	20	TTGCCTCATCACGCCCATAA	59.746	20	209	359	567	ACGTGTCGTTCGCAGCTTTA	60.596	20	TGCCTCATCACGCCCATAAA	59.746	20	209	358	566
YSB EST-SR_5	1	p1	(T)10	10	139	148	AAAGATGTACACGGGCAGCA	59.964	20	AAGCTGGTGAACTCTACGCC	60.037	20	280	73	352	AGCGCGACAGATTTACACCA	60.038	20	AAGCTGGTGAACTCTACGCC	60.037	20	254	99	352	GGGAAAGATGTACACGGGCA	60.036	20	GTACGCTGCCTTGCAACTTG	60.386	20	249	70	318
YSB EST-SR_6	1	p3	(ATA)5	15	69	83	AAGCACTATCACGCACGGAA	60.038	20	CTGCAGCGCAATCTCACATG	60.248	20	234	3	236	ATCACGCACGGAATAAGGCA	60.108	20	CTGCAGCGCAATCTCACATG	60.248	20	227	10	236	AGCACTATCACGCACGGAAT	59.824	20	CTGCAGCGCAATCTCACATG	60.248	20	233	4	236
YSB EST-SR_7	1	p1	(A)11	11	121	131	GCAATAGAGCGCTCGCAAAT	59.694	20	AGGGGAGGCCTATATCCAGC	60.253	20	276	56	331	GCAATAGAGCGCTCGCAAAT	59.694	20	GGGGAGGCCTATATCCAGCA	60.548	20	275	56	330	AGCAATAGAGCGCTCGCAAA	60.741	20	AGGGGAGGCCTATATCCAGC	60.253	20	277	55	331
YSB EST-SR_8	1	p1	(A)10	10	235	244	CATAGAGTGGCTAGTGCGGG	59.967	20	TGTGCCTGTGGAGTCAGAAC	59.893	20	190	111	300	CATAGAGTGGCTAGTGCGGG	59.967	20	GTGTGCCTGTGGAGTCAGAA	59.893	20	191	111	301	CATAGAGTGGCTAGTGCGGG	59.967	20	TTCTGTGTGCCTGTGGAGTC	59.893	20	195	111	305
YSB EST-SR_9	1	p1	(T)12	12	445	456	ACATTCTCTTTTCAGTTAAAGCACCT	59.452	26	AGAATCGTTCGCTTCGCTCT	59.829	20	272	321	592	ACATTCTCTTTTCAGTTAAAGCACCT	59.452	26	GAATCGTTCGCTTCGCTCTG	59.704	20	271	321	591	ACATTCTCTTTTCAGTTAAAGCACC	58.261	25	AGAATCGTTCGCTTCGCTCT	59.829	20	272	321	592
YSB EST-SR_10	1	p1	(A)10	10	247	256	AATGCAGATTCGGGTACGCT	59.822	20	TTGGCTATGTCTTTCGCCGT	60.037	20	174	221	394	AATGCAGATTCGGGTACGCT	59.822	20	CGCAGTTTCCTGTAGGACGT	60.039	20	145	221	365	AATGCAGATTCGGGTACGCT	59.822	20	ACGCAGTTTCCTGTAGGACG	60.039	20	146	221	366
YSB EST-SR_11	1	p1	(T)17	17	187	203	ACAACCTACGGACGGAGAGA	59.963	20	ACACATCTGCTCATAGTCAACT	57.184	22	163	87	249	AGACAACCTACGGACGGAGA	59.963	20	ACACATCTGCTCATAGTCAACT	57.184	22	165	85	249	CAGACAACCTACGGACGGAG	59.829	20	ACACATCTGCTCATAGTCAACT	57.184	22	166	84	249
YSB EST-SR_12	1	p2	(AT)9	18	1	18
YSB EST-SR_13	1	p1	(A)10	10	16	25
YSB EST-SR_14	1	p1	(A)10	10	64	73	TCGTCTCCAGAGCTTACTTTG	57.422	21	CGTTAATCGCAGCCTTCAGC	59.973	20	230	11	240	TCGTCTCCAGAGCTTACTTTG	57.422	21	CTGCATCGCTCTCTCTCCTG	59.969	20	107	11	117	TCGTCTCCAGAGCTTACTTTG	57.422	21	CGTCACTTTGGTTTCCAGCG	60.041	20	174	11	184
YSB EST-SR_15	1	p1	(A)10	10	13	22
YSB EST-SR_16	1	p1	(A)11	11	405	415	TGAGGCTTGTCAGGAATCCAG	59.72	21	GCCGCCTATTAACACGCTTG	59.972	20	280	229	508	TGAGGCTTGTCAGGAATCCA	58.639	20	GCCGCCTATTAACACGCTTG	59.972	20	280	229	508	GAGGCTTGTCAGGAATCCAGA	59.443	21	GCCGCCTATTAACACGCTTG	59.972	20	279	230	508
YSB EST-SR_17	1	p3	(GCC)5	15	148	162	ATACACCACATACACGCGCA	60.109	20	CAGCAGGTTCAGGAACACCT	59.891	20	123	67	189	CATACACCACATACACGCGC	59.7	20	CAGCAGGTTCAGGAACACCT	59.891	20	124	66	189	ATACACCACATACACGCGCA	60.109	20	GCCTCGTAGTTCTCGGTCTC	59.622	20	200	67	266
YSB EST-SR_18	1	p2	(CG)7	14	56	69	ACAGTCACACAGCACGCAG	60.884	19	AAAGCTGCCCGAACCTATCC	60.107	20	175	6	180	ACAGTCACACAGCACGCAG	60.884	19	CTATGAGGATCTCGTCGGCG	59.833	20	149	6	154	ACAGTCACACAGCACGCAG	60.884	19	GTGCGCTTTGTACACTGTCC	59.765	20	196	6	201
YSB EST-SR_19	1	p3	(GCG)5	15	461	475	TGTCGTGTCGTGATAGGTGC	60.109	20	AGGCTGTCCAGTGTCAGGTA	60.179	20	174	423	596	TGTCGTGTCGTGATAGGTGC	60.109	20	TAACAGATCGTCGGGCGTTT	59.756	20	237	423	659	TGTCGTGTCGTGATAGGTGC	60.109	20	ATAACAGATCGTCGGGCGTT	59.541	20	238	423	660
YSB EST-SR_20	1	p1	(A)10	10	58	67
YSB EST-SR_21	1	p1	(G)11	11	20	30
YSB EST-SR_22	1	p2	(AT)7	14	156	169	TGTCTCCAAATGCATCTAAAGGT	58.078	23	TCCGGATGGAGGACAGAACT	59.959	20	238	125	362	TGTCTCCAAATGCATCTAAAGGT	58.078	23	CGGATGGAGGACAGAACTCG	59.899	20	236	125	360	TGTTGTCTCCAAATGCATCTAAAGG	59.816	25	TCCGGATGGAGGACAGAACT	59.959	20	241	122	362
YSB EST-SR_23	1	p1	(A)10	10	16	25
YSB EST-SR_24	1	p1	(A)11	11	341	351	ACCCCGCGGTATGAGAAAAA	59.674	20	TAGAGCAGCTTTCCTGACGC	60.109	20	199	180	378	AACCCCGCGGTATGAGAAAA	59.674	20	TAGAGCAGCTTTCCTGACGC	60.109	20	200	179	378	ATCAAAGGGGGCGTATCCAG	59.526	20	TAGAGCAGCTTTCCTGACGC	60.109	20	128	251	378
YSB EST-SR_25	1	p1	(A)14	14	31	44	TGGTTAAATAAATGCTTAGTTCCTGG	57.938	26	CTGTGTGCCCAGAAAAACCG	59.969	20	193	2	194	TGGTTAAATAAATGCTTAGTTCCTGG	57.938	26	AAGAGAGCTCATGCCCTGTG	59.748	20	208	2	209	TGGTTAAATAAATGCTTAGTTCCTGG	57.938	26	CCTGTGTGCCCAGAAAAACC	59.611	20	194	2	195
YSB EST-SR_26	1	p3	(CCG)5	15	1	15
YSB EST-SR_27	2	p3	(CCA)6	18	168	185	CCCCACCACCACACACAC	60.518	18	GTCCATTGCTGTGGTCCAGA	59.963	20	256	147	402	CCCCACCACCACACACAC	60.518	18	TCCTGTCCATTGCTGTGGTC	59.963	20	260	147	406	CCCCACCACCACACACAC	60.518	18	TGTGGTCCAGAGAGTCAGCT	60.179	20	247	147	393
YSB EST-SR_28	1	p1	(A)10	10	32	41
YSB EST-SR_29	1	p2	(AT)7	14	480	493	TGCCGAAACCCTTTGAGAGG	60.251	20	ACAAAGGACTGGTTTGCCTGA	60.064	21	268	353	620	TGCCGAAACCCTTTGAGAGG	60.251	20	ACAAAGGACTGGTTTGCCTG	58.597	20	268	353	620	AGCGCTGATATTCTGCCGAA	59.895	20	CAAAGGACTGGTTTGCCTGA	58.309	20	280	340	619
YSB EST-SR_30	1	p1	(A)10	10	1	10
YSB EST-SR_31	1	p1	(G)21	21	1	21
YSB EST-SR_32	1	p1	(T)12	12	157	168	AACGTGTAGAGGCCTGGAAA	58.947	20	ATAGCCGCCGTACAGGAATG	59.966	20	252	127	378	AACGTGTAGAGGCCTGGAAA	58.947	20	TTTCCACATGGTGCCCGTTA	59.889	20	279	127	405	AACGTGTAGAGGCCTGGAAA	58.947	20	CAAATAGCCGCCGTACAGGA	60.179	20	255	127	381
YSB EST-SR_33	1	p1	(A)10	10	296	305	AGTGTAGTCGGCATTATGTAGTT	57.406	23	AGCCTCGTTTGATAGCTGCG	60.808	20	201	253	453	TTTCCAATATAGTGTAGTCGGCA	57.398	23	AGCCTCGTTTGATAGCTGCG	60.808	20	211	243	453	TCCAATATAGTGTAGTCGGCATT	57.198	23	AGCCTCGTTTGATAGCTGCG	60.808	20	209	245	453
YSB EST-SR_34	1	p1	(A)11	11	17	27
YSB EST-SR_35	1	p2	(TA)10	20	2	21
YSB EST-SR_36	1	p3	(CGC)5	15	76	90	CATGGCCGGCTGATGGAG	60.594	18	TGTAGCTAGTGGAGAGCGGT	60.034	20	118	26	143	CATGGCCGGCTGATGGAG	60.594	18	GACTCTTCTTCACCGTCGGG	60.109	20	164	26	189	CATGGCCGGCTGATGGAG	60.594	18	CTAGTGGAGAGCGGTTGTCG	60.179	20	113	26	138
YSB EST-SR_37	1	p1	(T)10	10	108	117
YSB EST-SR_38	1	p3	(CCG)5	15	10	24
YSB EST-SR_39	1	p1	(T)10	10	92	101	AAGTTTCTGTATCGGGTATACGT	57.158	23	CTCCAGGGCTTCTTAGGTGC	60.107	20	110	38	147	AAGTTTCTGTATCGGGTATACGT	57.158	23	CCAGGGCTTCTTAGGTGCAT	59.743	20	108	38	145	AAAGTTTCTGTATCGGGTATACGT	57.787	24	CTCCAGGGCTTCTTAGGTGC	60.107	20	111	37	147
YSB EST-SR_40	1	p1	(A)19	19	1	19
YSB EST-SR_41	1	p3	(GCC)5	15	268	282	ATCTGTTCCACTTCGACGGG	59.753	20	CGCTTCTTCCTCTTCGGGTT	60.037	20	278	170	447	CTGTTCCACTTCGACGGGTC	60.667	20	CGCTTCTTCCTCTTCGGGTT	60.037	20	276	172	447	CTGTTCCACTTCGACGGGTC	60.667	20	TTCCGCTTCTTCCTCTTCGG	59.753	20	279	172	450
YSB EST-SR_42	1	p3	(AGA)5	15	474	488	GATATGACTCGCCGCACTGA	59.969	20	CTGGCGGAGTCCCTAGGT	60.043	18	203	346	548	ATATGACTCGCCGCACTGAG	59.969	20	CTGGCGGAGTCCCTAGGT	60.043	18	202	347	548	TGATATGGTGGCTGCTTGCA	60.034	20	CTGGCGGAGTCCCTAGGT	60.043	18	147	402	548
YSB EST-SR_43	1	p1	(A)10	10	73	82	GTCTCCATGGGCAACGGTTA	60.036	20	AGGCATGTCAGCGTTGGTAA	59.964	20	108	4	111	GTCTCCATGGGCAACGGTTA	60.036	20	AAGGCATGTCAGCGTTGGTA	59.964	20	109	4	112	GTCTCCATGGGCAACGGTTA	60.036	20	TAAGGCATGTCAGCGTTGGT	59.964	20	110	4	113
YSB EST-SR_44	1	p3	(AAG)6	18	6	23
YSB EST-SR_45	1	c	(A)15(TAA)6	33	1	33
YSB EST-SR_46	1	p1	(T)12	12	551	562	CGACGCAGAGTTTTTGGTGG	60.041	20	GTGCTGGCTTCTCCAAAACC	59.685	20	118	473	590	CGACGCAGAGTTTTTGGTGG	60.041	20	CCGGACTTGCCATCAACAGA	60.322	20	157	473	629	GATGTAGATGTGCTGGGCGA	59.895	20	GTGCTGGCTTCTCCAAAACC	59.685	20	279	312	590
YSB EST-SR_47	1	p1	(A)10	10	17	26
YSB EST-SR_48	1	p1	(A)10	10	35	44
YSB EST-SR_49	1	p1	(T)10	10	658	667	GAGCGTACTGTAACATGCGC	59.702	20	CAGCATTGTAAATCACTTCATTTTTGT	58.233	27	192	507	698	GAGCGTACTGTAACATGCGC	59.702	20	AGCATTGTAAATCACTTCATTTTTGT	57.108	26	191	507	697	GAGCGTACTGTAACATGCGC	59.702	20	TCAGCATTGTAAATCACTTCATTTTTG	58.019	27	193	507	699
YSB EST-SR_50	1	p1	(A)10	10	530	539	ACCTACTTGGAGCAATGCCC	60.034	20	ATTCTGCGCTTCCGTTTTGG	59.759	20	173	507	679	AAAGACAAAAGCCGTGGCAC	59.898	20	ATTCTGCGCTTCCGTTTTGG	59.759	20	246	434	679	AGACAAAAGCCGTGGCACTA	59.892	20	ATTCTGCGCTTCCGTTTTGG	59.759	20	244	436	679
YSB EST-SR_51	1	p1	(A)10	10	107	116	AAGTCGTGCAAGCCAGAAGA	59.893	20	CTTTTGGGCAGGGCTAGTGA	59.962	20	143	82	224	GTGGCGTCAACAAGCTGATG	60.11	20	CTTTTGGGCAGGGCTAGTGA	59.962	20	221	4	224	TCAAGTCGTGCAAGCCAGAA	60.179	20	CTTTTGGGCAGGGCTAGTGA	59.962	20	145	80	224
YSB EST-SR_52	1	p1	(A)12	12	47	58
YSB EST-SR_53	2	p2	(GT)6	12	222	233	AGCCAATTACAGAAACTTACTTTGCT	59.735	26	CGAATACAGCTATCACTCACGC	59.278	22	187	72	258	AGCCAATTACAGAAACTTACTTTGCT	59.735	26	CGTGAGTGCAAGTTATTGGTCA	59.194	22	277	72	348	AACTTATATGTGTGTGTTCATGTGT	57.256	25	ACGTGCAGAACTGTTCTCTCA	59.591	21	258	190	447
YSB EST-SR_54	1	p2	(AC)7	14	236	249	ACCTAAACAGCGACTTGGCA	59.892	20	CCGAGGGCAAAAAGTCCCT	59.925	19	101	208	308	ACCTAAACAGCGACTTGGCA	59.892	20	CGAGGGCAAAAAGTCCCTGG	61.244	20	100	208	307	ACCTAAACAGCGACTTGGCA	59.892	20	CCGAGGGCAAAAAGTCCCTG	61.244	20	101	208	308
YSB EST-SR_55	1	p1	(A)11	11	47	57	CAACTCCAGCATGATAAACAAATCA	58.377	25	TCTGATGTTGTCGCTTCCCC	60.036	20	197	0	196	ACTCCAGCATGATAAACAAATCAA	57.161	24	TCTGATGTTGTCGCTTCCCC	60.036	20	195	2	196	AACTCCAGCATGATAAACAAATCA	57.161	24	TCTGATGTTGTCGCTTCCCC	60.036	20	196	1	196
YSB EST-SR_56	1	p3	(TGG)6	18	539	556	TGTGTTGGGAACGGGTTTGA	60.034	20	TTGCCCCATATGTTCCCAGG	59.739	20	199	461	659	GGTCGAGTGCGTGGTATCAT	59.898	20	TTGCCCCATATGTTCCCAGG	59.739	20	220	440	659	GAACGGGTTTGATTGCTCGG	59.832	20	TTGCCCCATATGTTCCCAGG	59.739	20	191	469	659
YSB EST-SR_57	1	p3	(GTG)5	15	237	251	GCTGGAGCCTGTAGGTGAAG	60.108	20	GTACCCGAGAATCAACGCCT	59.825	20	231	171	401	GCTGGAGCCTGTAGGTGAAG	60.108	20	AGTACCCGAGAATCAACGCC	59.825	20	232	171	402	CTGTAGGTGAAGGCGACCAC	60.39	20	GTACCCGAGAATCAACGCCT	59.825	20	223	179	401
YSB EST-SR_58	1	p1	(T)10	10	331	340	GCAGCATGTTTCTCTCCAGC	59.549	20	TGCGTTCATAGAAGTCGCGT	60.109	20	176	232	407	GCAGCATGTTTCTCTCCAGC	59.549	20	TTGCGTTCATAGAAGTCGCG	59.011	20	177	232	408	GCAGCATGTTTCTCTCCAGC	59.549	20	CTTGCGTTCATAGAAGTCGCG	60.007	21	178	232	409
YSB EST-SR_59	1	p1	(A)10	10	348	357	AGGATGTGGTGCATTCGGTT	59.962	20	TCAGTGCGTTTCAGATCGCA	60.319	20	270	152	421	AGGATGTGGTGCATTCGGTT	59.962	20	CTCAGTGCGTTTCAGATCGC	59.632	20	271	152	422	CTTTGCCAAGTTAGCTGCCG	60.11	20	TCAGTGCGTTTCAGATCGCA	60.319	20	102	320	421
YSB EST-SR_60	1	p3	(GCG)5	15	11	25
YSB EST-SR_61	1	p1	(A)11	11	138	148	CACAAATTGTGCGGAGACAAGA	59.71	22	TGAGGCCAGTTCCTTCCATG	59.671	20	273	113	385	ACAAATTGTGCGGAGACAAGA	58.429	21	TGAGGCCAGTTCCTTCCATG	59.671	20	272	114	385	CACAAATTGTGCGGAGACAAGA	59.71	22	GAGGCCAGTTCCTTCCATGA	59.379	20	272	113	384
YSB EST-SR_62	1	p1	(A)10	10	80	89	GAGACGGAACATCCCTTCCC	59.822	20	GCGTGGAACTCAATTTCTGCA	59.733	21	174	54	227	CGAGACGGAACATCCCTTCC	60.179	20	GCGTGGAACTCAATTTCTGCA	59.733	21	175	53	227	AGACGGAACATCCCTTCCCT	60.253	20	GCGTGGAACTCAATTTCTGCA	59.733	21	173	55	227
YSB EST-SR_63	1	p1	(A)13	13	11	23
YSB EST-SR_64	1	p1	(A)10	10	98	107	TGACACTTGCGTGCCCATAT	60.036	20	TGACCATTGCCTCCAATTTAGGA	59.989	23	175	6	180	TGACACTTGCGTGCCCATAT	60.036	20	TGACCATTGCCTCCAATTTAGG	58.635	22	175	6	180	TGACACTTGCGTGCCCATAT	60.036	20	GACCATTGCCTCCAATTTAGGA	58.369	22	174	6	179
YSB EST-SR_65	1	p1	(T)10	10	306	315	TCAAAGGTACGTGGCCTTCC	59.964	20	ACGCTCAACCTGATTGCTGA	59.965	20	246	226	471	CCTTCAAAGGTACGTGGCCT	59.964	20	ACGCTCAACCTGATTGCTGA	59.965	20	249	223	471	GCCTTCCATGGTCCACCTAC	60.107	20	ACGCTCAACCTGATTGCTGA	59.965	20	233	239	471
YSB EST-SR_66	1	p4	(TGTA)5	20	17	36
YSB EST-SR_67	1	p2	(TG)6	12	136	147	AAAATATCGATTATTGAACTTCCCGA	57.329	26	ACACTCACACACACGTTGTA	57.342	20	203	20	222	AAAATATCGATTATTGAACTTCCCGA	57.329	26	TACACTCACACACACGTTGT	57.342	20	204	20	223	AAAATATCGATTATTGAACTTCCCGA	57.329	26	ACAATGACGACAACTTTTGCCT	59.312	22	240	20	259
YSB EST-SR_68	1	p1	(A)10	10	500	509	TGATCGGTTGCCAGTGATCC	60.108	20	AAGTCAAACTCGCTGAGCCA	59.893	20	239	334	572	GTTGCCAGTGATCCGCTCTA	59.824	20	AAGTCAAACTCGCTGAGCCA	59.893	20	233	340	572	TGATCGGTTGCCAGTGATCC	60.108	20	AACCCCGACGTCATTTCGTT	60.25	20	271	334	604
YSB EST-SR_69	1	p1	(A)12	12	61	72	GTGACACGCTGCAAAAGGTG	60.592	20	CGACTCTAAGAGGCTGCAAGT	59.796	21	103	28	130	GTGACACGCTGCAAAAGGTG	60.592	20	CCATCGACTCTAAGAGGCTGC	60.27	21	107	28	134	GTGACACGCTGCAAAAGGTG	60.592	20	CATCGACTCTAAGAGGCTGCA	59.593	21	106	28	133
YSB EST-SR_70	1	p1	(A)10	10	72	81	CGTTGGTGCTGCATGGAATT	59.756	20	GGTCGTACCTGATGCGCTTA	59.898	20	279	25	303	CGTTGGTGCTGCATGGAATT	59.756	20	ACCTGATGCGCTTATGCCTT	60.107	20	273	25	297	CGTTGGTGCTGCATGGAATT	59.756	20	CTGATGCGCTTATGCCTTGG	59.69	20	271	25	295
YSB EST-SR_71	1	p1	(T)11	11	95	105	GCGTTTCTTTGTATACCAGAGGC	59.936	23	CATCGAAGTCGCCTTGCAAG	59.904	20	109	45	153	GCGTTTCTTTGTATACCAGAGGC	59.936	23	ACATAGAAGTTAGCCCGCCG	59.896	20	260	45	304	GCGTTTCTTTGTATACCAGAGGC	59.936	23	ACCTCATCGAAGTCGCCTTG	60.109	20	113	45	157
YSB EST-SR_72	1	p1	(A)10	10	19	28
YSB EST-SR_73	1	c	(AG)6aaattctatagatgacgtgtattt(A)10	46	272	317	TCGTCGCGATTGTTGACGTA	60.11	20	TGTCGATGACAGTGAGGCAG	59.755	20	274	92	365	TCGTCGCGATTGTTGACGTA	60.11	20	GTCGATGACAGTGAGGCAGT	59.755	20	273	92	364	AGGTCGCTGGTGGGATTTTT	59.888	20	TGTCGATGACAGTGAGGCAG	59.755	20	215	151	365
YSB EST-SR_74	1	p1	(T)11	11	374	384	ACACTGCAAAACAACAAAACTTGA	58.947	24	TGCATGGAGGGTTTTAGCCA	59.592	20	254	196	449	ACACTGCAAAACAACAAAACTTG	57.659	23	TGCATGGAGGGTTTTAGCCA	59.592	20	254	196	449	CACTGCAAAACAACAAAACTTGA	57.411	23	TGCATGGAGGGTTTTAGCCA	59.592	20	253	197	449
YSB EST-SR_75	1	p1	(A)10	10	34	43	AATACGTCCTGAATAAGTGGCA	57.519	22	CAGCCCTCCTGCTTAGTCTC	59.536	20	224	9	232	AATACGTCCTGAATAAGTGGCA	57.519	22	GCCCTCCTGCTTAGTCTCCT	60.689	20	222	9	230	AATACGTCCTGAATAAGTGGCA	57.519	22	AGCCCTCCTGCTTAGTCTCC	60.689	20	223	9	231
YSB EST-SR_76	1	p3	(TCT)5	15	494	508	TTTTCCGCTTGGAGTTTGCG	59.97	20	CTGGAGAAGTGCCAGGAGTG	60.037	20	215	453	667	GCGCCTTTCCTCCTTCTTCT	60.036	20	CTGGAGAAGTGCCAGGAGTG	60.037	20	198	470	667	CTTGGAGTTTGCGCCTTTCC	60.039	20	CTGGAGAAGTGCCAGGAGTG	60.037	20	208	460	667
YSB EST-SR_77	1	c	(A)11g(A)10	22	1	22
YSB EST-SR_78	1	p1	(C)12	12	11	22
YSB EST-SR_79	1	p1	(T)10	10	83	92	TGCCAACTTTCATTATGATTTGGGA	59.517	25	TGTGCTCCCAATCATCTCGG	59.821	20	191	9	199	TGCCAACTTTCATTATGATTTGGGA	59.517	25	CGGACTGGACTGCACTGAAA	60.25	20	174	9	182	TGCCAACTTTCATTATGATTTGGG	58.267	24	TGTGCTCCCAATCATCTCGG	59.821	20	191	9	199
YSB EST-SR_80	1	p2	(GC)6	12	506	517	ATGTCACGGCACATTCCACT	59.963	20	CTTGCTCATTCGCAGCTTGG	60.179	20	165	465	629	CATGTCACGGCACATTCCAC	59.831	20	CTTGCTCATTCGCAGCTTGG	60.179	20	166	464	629	ACATGTCACGGCACATTCCA	60.251	20	CTTGCTCATTCGCAGCTTGG	60.179	20	167	463	629
YSB EST-SR_81	1	c	(A)12caaagccgtaaaactt(A)11	39	69	107	CGTACTCGGCACATCGCTAA	60.248	20	CACCGTCAACCTCCATTGGA	59.964	20	196	3	198	CGTACTCGGCACATCGCTAA	60.248	20	TCACCGTCAACCTCCATTGG	59.964	20	197	3	199	CGTACTCGGCACATCGCTAA	60.248	20	GGTGCGACAGGTAAAACAGC	59.763	20	278	3	280
YSB EST-SR_82	1	p1	(A)10	10	34	43
YSB EST-SR_83	1	p1	(T)13	13	461	473	CCGGAATCCAGCAGTACGAA	59.825	20	GGATTGCGGCCAAACTCAAG	60.109	20	280	275	554	CAAGCAGACGACCCTCTTGA	59.682	20	GGATTGCGGCCAAACTCAAG	60.109	20	230	325	554	AGTTACCCAAGCAGACGACC	59.679	20	GGATTGCGGCCAAACTCAAG	60.109	20	237	318	554
YSB EST-SR_84	1	p1	(A)13	13	31	43	GCAATTTAATGCATTTTCCTAGGGA	58.418	25	GATGATGAGCAGCCGAAACG	59.697	20	260	2	261	GCAATTTAATGCATTTTCCTAGGGA	58.418	25	CGGCTGTTCCTGGTAACTGA	59.68	20	169	2	170	GCAATTTAATGCATTTTCCTAGGGA	58.418	25	CAGCCGAAACGCAAGGAAAG	60.386	20	251	2	252
YSB EST-SR_85	1	p1	(A)10	10	15	24
YSB EST-SR_86	1	p1	(T)10	10	146	155	GCCTGATGCAACATCTTTCCC	59.864	21	TGGTCCATAGAACCTAGGCA	57.439	20	152	76	227	GCCTGATGCAACATCTTTCCC	59.864	21	TGGTCCATAGAACCTAGGCAA	58.159	21	152	76	227	GCCTGATGCAACATCTTTCCC	59.864	21	TTGGTCCATAGAACCTAGGCA	58.159	21	153	76	228
YSB EST-SR_87	1	p2	(TG)6	12	101	112	AGGCTCGATCAGTTGTGTCA	59.031	20	TGAGGCTTAGCTTGAGGGTC	59.095	20	277	59	335	AGGCTCGATCAGTTGTGTCA	59.031	20	GGCTTAGCTTGAGGGTCTACC	59.861	21	274	59	332	AGGCTCGATCAGTTGTGTCA	59.031	20	GAGGCTTAGCTTGAGGGTCT	58.8	20	276	59	334
YSB EST-SR_88	1	p2	(TG)6	12	101	112	AGGCTCGATCAGTTGTGTCA	59.031	20	TGAGGCTTAGCTTGAGGGTC	59.095	20	277	59	335	AGGCTCGATCAGTTGTGTCA	59.031	20	GGCTTAGCTTGAGGGTCTACC	59.861	21	274	59	332	AGGCTCGATCAGTTGTGTCA	59.031	20	GAGGCTTAGCTTGAGGGTCT	58.8	20	276	59	334
YSB EST-SR_89	1	p1	(A)10	10	31	40	TCAGCCTCTCCTCTCCTGAC	60.034	20	TGAGGCGATTGTCACGTGAA	59.967	20	222	8	229	TCAGCCTCTCCTCTCCTGAC	60.034	20	ATGTGAGGCGATTGTCACGT	60.037	20	225	8	232	TCAGCCTCTCCTCTCCTGAC	60.034	20	CATGCATTGCGTTGCGTTTC	59.908	20	182	8	189
YSB EST-SR_90	1	p1	(T)10	10	223	232	CAACTTTGACGAGCGCTCAC	60.111	20	CCGAAAGTAGGAGAAACCGCA	60.337	21	217	49	265	CAACTTTGACGAGCGCTCAC	60.111	20	TGCCGAAAGTAGGAGAAACCG	60.337	21	219	49	267	CAACTTTGACGAGCGCTCAC	60.111	20	CCGAAAGTAGGAGAAACCGC	58.643	20	217	49	265
YSB EST-SR_91	1	p1	(A)10	10	405	414	TGGCCTAGTAAATGCCAATAGG	57.901	22	GGTGGCCGAAGACACTGTTA	59.966	20	273	368	640	TGGCCTAGTAAATGCCAATAGG	57.901	22	TTTTGGTGGCCGAAGACACT	60.107	20	277	368	644	ATGGCCTAGTAAATGCCAATAGG	58.333	23	GGTGGCCGAAGACACTGTTA	59.966	20	274	367	640
YSB EST-SR_92	1	p1	(A)10	10	13	22
YSB EST-SR_93	1	p3	(CAC)5	15	130	144	CAACCGTTCTACCACCCCG	60.375	19	ACTTGTTTCCACACCACCGT	60.035	20	180	102	281	CAACCGTTCTACCACCCCG	60.375	19	GGGTTGGTAGAGGTGACTGC	60.036	20	263	102	364	CAACCGTTCTACCACCCCG	60.375	19	GCGGTATGTGCCATTTAGCG	60.041	20	145	102	246
YSB EST-SR_94	1	p1	(A)10	10	59	68	GGGTGGGCCATAAAGGTGTT	60.252	20	TTGCGACTTCGGTTCCAAGA	59.895	20	178	19	196	GGGTGGGCCATAAAGGTGTT	60.252	20	TCCAAGAGTGTCAAGCAGCC	60.25	20	165	19	183	GGGTGGGCCATAAAGGTGTT	60.252	20	TGCGACTTCGGTTCCAAGAG	60.32	20	177	19	195
YSB EST-SR_95	1	p2	(CA)6	12	407	418	TGTTCGGACGTCCTTTCGTT	59.897	20	TAGCCAAACATCCAAGGGCC	60.324	20	205	281	485	TGTTCGGACGTCCTTTCGTT	59.897	20	ACATCCAAGGGCCGATTCAA	59.669	20	198	281	478	TGTTCGGACGTCCTTTCGTT	59.897	20	AACATCCAAGGGCCGATTCA	59.669	20	199	281	479
YSB EST-SR_96	1	p3	(GTC)6	18	210	227	GTCAATGATTTCGGTGGGCG	59.901	20	GTACGACATGTACCTGGCCG	60.527	20	250	113	362	CGTCAATGATTTCGGTGGGC	59.901	20	GTACGACATGTACCTGGCCG	60.527	20	251	112	362	CGTTTGTTGGCGTTCTGGTT	59.9	20	GTACGACATGTACCTGGCCG	60.527	20	207	156	362
YSB EST-SR_97	1	p1	(T)11	11	103	113	TGTCAGTTGTGTGTCCAACAGT	60.29	22	GCAGGTCTGTCTCCTCCTCA	60.613	20	212	62	273	TGTCAGTTGTGTGTCCAACAG	58.645	21	GCAGGTCTGTCTCCTCCTCA	60.613	20	212	62	273	GTCAGTTGTGTGTCCAACAGT	58.644	21	GCAGGTCTGTCTCCTCCTCA	60.613	20	211	63	273
YSB EST-SR_98	1	p1	(T)11	11	434	444	CACGGTCACAGTGGATTCGA	60.039	20	AGCTGCCACAATTCCGAAGA	59.963	20	221	329	549	CACGGTCACAGTGGATTCGA	60.039	20	GCTGCCACAATTCCGAAGAC	59.831	20	220	329	548	CACGGTCACAGTGGATTCGA	60.039	20	CAGCTGCCACAATTCCGAAG	59.83	20	222	329	550
YSB EST-SR_99	1	p2	(TA)7	14	19	32
YSB EST-SR_100	1	p2	(TA)8	16	327	342	AACAAGTGAACCCCAGGCAT	59.812	20	TACCTTACCACATTCGGGCG	59.824	20	190	270	459	AACAAGTGAACCCCAGGCAT	59.812	20	AAGTGCCAGTTCACCACACT	59.744	20	262	270	531	TCAACAAGTGAACCCCAGGC	60.467	20	TACCTTACCACATTCGGGCG	59.824	20	192	268	459
YSB EST-SR_101	1	p2	(AT)7	14	1	14
YSB EST-SR_102	1	p1	(A)15	15	3	17
YSB EST-SR_103	2	p1	(T)11	11	390	400	TGTTTGAAGGGAACACATTTTTGTG	59.359	25	ACGGTTGGAGTTGAGCAACA	60.107	20	182	287	468	TGTTTGAAGGGAACACATTTTTGT	58.201	24	ACGGTTGGAGTTGAGCAACA	60.107	20	182	287	468	AGTTCATAAAACCTGTCACATGACA	58.939	25	ACGGTTGGAGTTGAGCAACA	60.107	20	234	235	468
YSB EST-SR_104	1	p1	(A)10	10	528	537	GCTGCACTCAAAAACGACCT	59.337	20	AGTGGCAGTATTTTTGGACATGA	58.594	23	278	353	630	AGCTGCACTCAAAAACGACC	59.337	20	AGTGGCAGTATTTTTGGACATGA	58.594	23	279	352	630	GCTGCACTCAAAAACGACCT	59.337	20	GTGGCAGTATTTTTGGACATGAGA	59.541	24	277	353	629
YSB EST-SR_105	1	p3	(TGA)6	18	345	362	AGATCGAGCTGCGGTTCATT	59.823	20	TGTGGCTGTACTGGAGCAAG	59.965	20	162	287	448	AGATCGAGCTGCGGTTCATT	59.823	20	GTGGCTGTACTGGAGCAAGT	59.965	20	161	287	447	AGATCGAGCTGCGGTTCATT	59.823	20	ACATGTGGCTGTACTGGAGC	60.036	20	165	287	451
YSB EST-SR_106	1	p3	(TAT)5	15	64	78	GGCTAGGCTGAGTTTAGTCGG	60.202	21	CTATTCTGCCTCTGCTGCGA	59.896	20	189	1	189	GGCTAGGCTGAGTTTAGTCGG	60.202	21	ACTATTCTGCCTCTGCTGCG	60.179	20	190	1	190	GGCTAGGCTGAGTTTAGTCGG	60.202	21	TATTCTGCCTCTGCTGCGAC	60.179	20	188	1	188
YSB EST-SR_107	1	p4	(GATA)6	24	1	24
YSB EST-SR_108	2	p1	(A)13	13	281	293	GCAGTGTGCCGTCAATCTTA	58.561	20	TCAGTGACACAATCCGCACA	59.894	20	210	164	373	GCAGTGTGCCGTCAATCTTA	58.561	20	TGTCAGTGACACAATCCGCA	59.894	20	212	164	375	GCAGTGTGCCGTCAATCTTAA	59.196	21	TCAGTGACACAATCCGCACA	59.894	20	210	164	373
YSB EST-SR_109	1	p1	(A)10	10	98	107	CTCATACAACATTCTAAGCACACA	57.274	24	TCTTCACACTCAACACAGACGT	59.834	22	259	0	258	ACAACATTCTAAGCACACATACAA	57.124	24	TCTTCACACTCAACACAGACGT	59.834	22	254	5	258	CTCATACAACATTCTAAGCACACA	57.274	24	CTTCACACTCAACACAGACGT	58.459	21	258	0	257
YSB EST-SR_110	1	p3	(GAC)7	21	145	165	CTCGAGCGGGACTTCGAAC	60.514	19	TCGTAGCCATTGTGCCCATT	60.035	20	215	72	286	CTCGAGCGGGACTTCGAAC	60.514	19	CGTAGCCATTGTGCCCATTG	59.899	20	214	72	285	CTCGAGCGGGACTTCGAAC	60.514	19	CCCCGAGTGTTGGTCTTCAA	59.892	20	185	72	256
YSB EST-SR_111	1	p1	(A)13	13	285	297	TGGCCGACTTAACCATGAGG	59.748	20	CGACAACTTGCTCGTGTTCC	59.768	20	245	245	489	TGGCCGACTTAACCATGAGG	59.748	20	ATGCAACGACAACTTGCTCG	59.764	20	251	245	495	TGGCCGACTTAACCATGAGG	59.748	20	CAACGACAACTTGCTCGTGT	59.349	20	248	245	492
YSB EST-SR_112	1	p1	(A)10	10	34	43	AACTGCCAATATCTGCAATCG	57.023	21	CCCTGGCCTCAACTGCTATT	59.743	20	268	10	277	AAACTGCCAATATCTGCAATCG	57.703	22	CCCTGGCCTCAACTGCTATT	59.743	20	269	9	277	AACTGCCAATATCTGCAATCG	57.023	21	ACATCAAGGAAGCCCTGGC	60	19	280	10	289
YSB EST-SR_113	2	p3	(GAT)5	15	662	676
YSB EST-SR_114	1	p1	(A)12	12	221	232	ACCAACTGTAAAGGCGGGAC	60.251	20	GCCTTCTTGATTGCGTGACC	59.831	20	276	2	277	ACCAACTGTAAAGGCGGGAC	60.251	20	CGCCTTCTTGATTGCGTGAC	60.179	20	277	2	278	GTCGCTCCACGGTACCTATC	59.69	20	GCCTTCTTGATTGCGTGACC	59.831	20	220	58	277
YSB EST-SR_115	1	p1	(T)11	11	456	466	CTGCTATATCGGTCCGCCTG	60.109	20	TTGACGTTCGCAGACACTGA	59.898	20	244	363	606	GACTGCTATATCGGTCCGCC	60.109	20	TTGACGTTCGCAGACACTGA	59.898	20	246	361	606	CTGCTATATCGGTCCGCCTG	60.109	20	AGTTGACGTTCGCAGACACT	59.898	20	246	363	608
YSB EST-SR_116	1	p1	(A)10	10	521	530	ACGTCCGCTTCTTACGGTTT	59.967	20	ACGACACAGCTGCAGTACAA	59.896	20	194	461	654	CGTGAGACATACGTCCGCTT	60.179	20	ACGACACAGCTGCAGTACAA	59.896	20	204	451	654	TATTCCCGCCGTACATGTCC	59.61	20	ACGACACAGCTGCAGTACAA	59.896	20	264	391	654
YSB EST-SR_117	1	p1	(A)10	10	209	218	AGTTTGAATCACAGGTATTTGGCTG	60.048	25	GTACCGTTTTGTGAAGGCCG	59.764	20	178	181	358	AGTTTGAATCACAGGTATTTGGCTG	60.048	25	GTTTTGTGAAGGCCGCGAAA	60.249	20	173	181	353	AGTTTGAATCACAGGTATTTGGCT	58.92	24	GTACCGTTTTGTGAAGGCCG	59.764	20	178	181	358
YSB EST-SR_118	2	p1	(A)10	10	421	430	AATTGTCGGGCTGCCAGTAA	59.962	20	GGAAGACCAGCGACAGATGT	59.752	20	276	216	491	AAATTGTCGGGCTGCCAGTA	59.962	20	GGAAGACCAGCGACAGATGT	59.752	20	277	215	491	CGGCCTTCACAAAACGGTAC	59.764	20	GGAGAAGGAAGACCAGCGAC	60.109	20	159	339	497
YSB EST-SR_119	1	p3	(AAG)5	15	8	22
YSB EST-SR_120	1	p3	(CTT)6	18	442	459	GAGTCGCGCCAAGTTGATTC	59.905	20	ATCTGGGACATTGGGGAGGA	59.954	20	270	303	572	CGCCAAGTTGATTCCCAAGC	60.109	20	ATCTGGGACATTGGGGAGGA	59.954	20	264	309	572	GCGCCAAGTTGATTCCCAAG	60.109	20	ATCTGGGACATTGGGGAGGA	59.954	20	265	308	572
YSB EST-SR_121	1	p1	(A)10	10	14	23
YSB EST-SR_122	1	p1	(T)11	11	312	322	AGTCAACTGTGTCAACTTAGCA	57.863	22	TCCATCCCACTATATATTTCCTAAGAA	57.147	27	278	146	423	AGTCAACTGTGTCAACTTAGCA	57.863	22	TTCCATCCCACTATATATTTCCTAAGA	57.147	27	279	146	424	TCAACTGTGTCAACTTAGCAAAACT	59.586	25	TTCTTCCATCCCACTATATATTTCCT	57.243	26	280	148	427
YSB EST-SR_123	1	p1	(A)14	14	11	24
YSB EST-SR_124	1	p1	(T)10	10	62	71	GTGGTCACACTGCAGGGC	60.98	18	AGCGTAGGCACTGAGGTACA	60.611	20	222	2	223	TGGTCACACTGCAGGGCA	61.488	18	AGCGTAGGCACTGAGGTACA	60.611	20	221	3	223	GTGGTCACACTGCAGGGC	60.98	18	ACCACAAATAGCGTAGGCACT	59.722	21	231	2	232
YSB EST-SR_125	1	p1	(T)10	10	222	231	TGGTCGTGACGTAAATTTCGAC	59.274	22	TCGAAAAGCTATGGGTTGACA	57.589	21	224	146	369	GTGGTCGTGACGTAAATTTCGA	59.274	22	TCGAAAAGCTATGGGTTGACA	57.589	21	225	145	369	AGTGGTCGTGACGTAAATTTCG	59.272	22	TCGAAAAGCTATGGGTTGACA	57.589	21	226	144	369
YSB EST-SR_126	1	p1	(A)10	10	119	128	AAAAGTTCCATTGTCACACGTT	57.288	22	TTGTTTTCTGGGTGCTTGGC	59.536	20	210	30	239	AAAAGTTCCATTGTCACACGTT	57.288	22	CCGCCCCTCTCTCTATGTTTC	59.931	21	191	30	220	AAAAGTTCCATTGTCACACGTT	57.288	22	CCGCCCCTCTCTCTATGTTT	58.876	20	191	30	220
YSB EST-SR_127	1	p1	(T)10	10	216	225	CTGACATACGACCGTCCTCG	59.972	20	GAGATTTGTCGTCCGAGCCA	60.109	20	266	28	293	CTGACATACGACCGTCCTCG	59.972	20	CCGAGCCACACTGGTAGATG	60.179	20	254	28	281	GGACTGACATACGACCGTCC	59.9	20	GAGATTTGTCGTCCGAGCCA	60.109	20	269	25	293
YSB EST-SR_128	1	p1	(A)11	11	90	100	GTGGCTTGTTAGCTGCTTCG	59.833	20	ACATTTCTGTTAATTTGGTGGGAT	57.066	24	156	17	172	GTGGCTTGTTAGCTGCTTCG	59.833	20	CCATACATTTCTGTTAATTTGGTGGG	58.959	26	160	17	176	GTGGCTTGTTAGCTGCTTCG	59.833	20	CCATACATTTCTGTTAATTTGGTGGGA	60.094	27	160	17	176
YSB EST-SR_129	1	p2	(GC)6	12	373	384	TGGCTCTGGTTTCAGCTCAG	59.964	20	CATAGACGTTTGCTGGTGCG	59.905	20	244	266	509	TGGCTCTGGTTTCAGCTCAG	59.964	20	CGCACATAGACGTTTGCTGG	59.905	20	248	266	513	TGGCTCTGGTTTCAGCTCAG	59.964	20	GGGAACCGGTTCAATGCATG	59.827	20	269	266	534
YSB EST-SR_130	1	p1	(A)14	14	12	25
YSB EST-SR_131	1	p1	(A)11	11	185	195	CTGGAGAACGGGATGCTAGC	60.25	20	CCAAGAGGCCATTTGACCCT	59.96	20	218	65	282	GAGAACGGGATGCTAGCGAT	59.684	20	CCAAGAGGCCATTTGACCCT	59.96	20	215	68	282	TCTCTGGAGAACGGGATGCT	60.325	20	CCAAGAGGCCATTTGACCCT	59.96	20	221	62	282
YSB EST-SR_132	1	p2	(TA)8	16	598	613	AGTGCGTATCATGTATGGGCA	59.584	21	CCCCCTTTAATCAAAACACTGGT	59.099	23	138	552	689	AGTGCGTATCATGTATGGGCA	59.584	21	TCCCCCTTTAATCAAAACACTGG	58.844	23	139	552	690	GTGCGTATCATGTATGGGCA	58.122	20	CCCCCTTTAATCAAAACACTGGT	59.099	23	137	553	689
YSB EST-SR_133	1	p1	(A)10	10	98	107	ACTTTTCCTAATTTGCTATTGTTAAGC	57.36	27	GACCGCTTACCGAACGAAAC	59.564	20	278	58	335	CTTTTCCTAATTTGCTATTGTTAAGCT	57.139	27	GACCGCTTACCGAACGAAAC	59.564	20	277	59	335	ACTTTTCCTAATTTGCTATTGTTAAGC	57.36	27	GTGCGCGGTCTTAGTAGGTA	59.265	20	103	58	160
YSB EST-SR_134	1	p1	(A)10	10	44	53	CGCACTTTGAAAAAGATGTGTTTGT	59.938	25	AGCGTCCCTCTGGAGAGAAT	60.033	20	224	0	223	TGTGTTTGTGAATTGTGATCTGTGT	59.875	25	AGCGTCCCTCTGGAGAGAAT	60.033	20	208	16	223	CGCACTTTGAAAAAGATGTGTTTGT	59.938	25	AAGCGTCCCTCTGGAGAGAA	60.252	20	225	0	224
YSB EST-SR_135	1	p2	(AT)10	20	1	20
YSB EST-SR_136	1	p1	(A)10	10	187	196	TGGTTCACGATGTCGCATCA	60.038	20	AGACATTTGACCAATCCAGCA	57.841	21	140	100	239	GCATCACTCGGCTGCAAAAA	60.039	20	AGACATTTGACCAATCCAGCA	57.841	21	126	114	239	TGAGTCGCTCAAAACGTTGC	59.697	20	AGACATTTGACCAATCCAGCA	57.841	21	198	42	239
YSB EST-SR_137	1	p3	(TAT)5	15	630	644	GTCAGAAGGACACGCTGACA	59.968	20	TTTCTTTTCGGCGCAGTTGG	59.97	20	140	536	675	GTCAGAAGGACACGCTGACA	59.968	20	TCGGCGCAGTTGGCTTAATA	60.108	20	133	536	668	GGCCCTCTATGGACTAGGCT	60.179	20	TTTCTTTTCGGCGCAGTTGG	59.97	20	205	471	675
YSB EST-SR_138	1	p3	(ATA)5	15	3	17
YSB EST-SR_139	1	p1	(A)10	10	260	269	AGCCTCGCGCATAATACACA	59.896	20	ACTACTTAGAAGTGTTCGTAACGA	57.454	24	274	153	426	ACAGCCTCGCGCATAATACA	59.896	20	ACTACTTAGAAGTGTTCGTAACGA	57.454	24	276	151	426	AGCCTCGCGCATAATACACA	59.896	20	TGAACTACTTAGAAGTGTTCGTAACG	59.147	26	277	153	429
YSB EST-SR_140	1	p4	(ACAT)5	20	70	89	GTGGCTCAAATGGGTGATCA	58.162	20	GCAAGTGGAGAGAGGTGGTC	60.037	20	140	0	139	GTGGCTCAAATGGGTGATCA	58.162	20	GTCTCTGCCTACCCCATTGG	59.819	20	123	0	122	GTGGCTCAAATGGGTGATCA	58.162	20	GGTCTCTGCCTACCCCATTG	59.819	20	124	0	123
YSB EST-SR_141	1	p3	(ATA)5	15	554	568
YSB EST-SR_142	1	p2	(AT)6	12	1	12
YSB EST-SR_143	2	p1	(T)13	13	301	313	AGTAGTACGGATGTCGCTTATAAA	57.376	24	TCCATACAAAAGCTCCCTTCGT	59.695	22	278	243	520	AGTAGTACGGATGTCGCTTATAAA	57.376	24	CCATACAAAAGCTCCCTTCGT	58.288	21	277	243	519	AGTAGTACGGATGTCGCTTATAAAT	57.788	25	TCCATACAAAAGCTCCCTTCGT	59.695	22	278	243	520
YSB EST-SR_144	1	p1	(A)10	10	399	408	CTAATGGTCCTCCGACACCG	59.898	20	AGTGTGCGTAGTTAAGCCTTCA	59.963	22	224	277	500	TCCAGCACCCTGTAACCCTA	59.882	20	AGTGTGCGTAGTTAAGCCTTCA	59.963	22	241	260	500	GGAGTCTGTCCACCATGTCC	59.749	20	AGTGTGCGTAGTTAAGCCTTCA	59.963	22	258	243	500
YSB EST-SR_145	1	p1	(T)14	14	78	91	TACTGAGGTGAAAGTCGCGG	59.757	20	ATTCCGGAACCGATTCTCCG	59.896	20	273	12	284	TACTGAGGTGAAAGTCGCGG	59.757	20	ACTTGTAAACAGCCCGAGCA	59.892	20	182	12	193	GAAAGTCGCGGCATACAAGC	60.248	20	ATTCCGGAACCGATTCTCCG	59.896	20	264	21	284
YSB EST-SR_146	1	p3	(ATG)7	21	23	43
YSB EST-SR_147	1	p1	(T)10	10	156	165	ACCTATTCCGAGCACTAGTTATAGT	58.695	25	TTGGTTTAAAGGGAAATGAAGTGT	57.2	24	229	0	228	CCTATTCCGAGCACTAGTTATAGT	57.179	24	TTGGTTTAAAGGGAAATGAAGTGT	57.2	24	228	1	228	ACCTATTCCGAGCACTAGTTATAG	57.179	24	TTGGTTTAAAGGGAAATGAAGTGT	57.2	24	229	0	228
YSB EST-SR_148	1	p2	(AT)7	14	164	177	GGCATTCTCTACCAGTCAACCT	59.763	22	TTGTGGAATGAGCTGCCTCC	60.323	20	279	13	291	AGGCATTCTCTACCAGTCAACC	59.763	22	TTGTGGAATGAGCTGCCTCC	60.323	20	280	12	291	TGAGAACCATTGTAGACGGTGT	59.369	22	CATTCACTCTGTCCGCCACT	60.037	20	272	43	314
YSB EST-SR_149	1	p1	(T)10	10	263	272	TGCCAAACCTTCAAGGAAGA	57.254	20	ATGCTGCATTGGATCTGTGC	59.255	20	209	110	318	TGCCAAACCTTCAAGGAAGAA	57.975	21	ATGCTGCATTGGATCTGTGC	59.255	20	209	110	318	TTGCCAAACCTTCAAGGAAGA	57.975	21	ATGCTGCATTGGATCTGTGC	59.255	20	210	109	318
YSB EST-SR_150	1	p3	(CGG)5	15	189	203	GGCGATCCGTTTGCTTGTTT	60.04	20	ACAGACAGTGTGAACTGGCC	60.179	20	256	43	298	TAGGTTGTTCGGTTGGAGCG	60.32	20	GATCCGAGAGAGAACGCCTG	59.97	20	228	115	342	TAGGTTGTTCGGTTGGAGCG	60.32	20	CGAGATCCGAGAGAGAACGC	60.042	20	231	115	345
YSB EST-SR_151	1	p1	(A)10	10	4	13
YSB EST-SR_152	1	p1	(T)10	10	280	289	GGTTTTCGCGCCAAGTCAAA	60.249	20	CGAATTTGTGTTGCCCCATGT	59.999	21	254	257	510	GGTTTTCGCGCCAAGTCAAA	60.249	20	TCGAATTTGTGTTGCCCCATG	59.728	21	255	257	511	GGTTTTCGCGCCAAGTCAAA	60.249	20	CTTCGAATTTGTGTTGCCCCA	59.66	21	257	257	513
YSB EST-SR_153	1	p2	(AT)10	20	1	20
YSB EST-SR_154	1	p1	(A)11	11	59	69	CTGAGGCTGTACAGGTTCCG	60.109	20	TTCTGCACAATTTGACCAACAA	57.537	22	165	3	167	CTGAGGCTGTACAGGTTCCG	60.109	20	TTTCTGCACAATTTGACCAACA	57.537	22	166	3	168	CTGAGGCTGTACAGGTTCCG	60.109	20	TGTTTTCTGCACAATTTGACCA	57.537	22	169	3	171
YSB EST-SR_155	1	p3	(ATA)5	15	52	66
YSB EST-SR_156	1	p4	(ATTT)5	20	2	21
YSB EST-SR_157	1	p3	(CAT)5	15	345	359	AATAAGCGTGGAGGTGGGTG	60.035	20	TAGCCCGGAGATCCAGTTGA	60.033	20	212	196	407	CAATAAGCGTGGAGGTGGGT	60.035	20	TAGCCCGGAGATCCAGTTGA	60.033	20	213	195	407	ACCACGTCTCTCGGACCTAA	59.963	20	TAGCCCGGAGATCCAGTTGA	60.033	20	107	301	407
YSB EST-SR_158	1	p1	(A)12	12	11	22
YSB EST-SR_159	1	p1	(A)13	13	39	51
YSB EST-SR_160	1	p3	(CTG)6	18	36	53
YSB EST-SR_161	1	p1	(A)10	10	244	253	CCAACGAAGAAGACGGACGA	60.04	20	AGACTCGAAGCAAATCCCGT	59.391	20	269	89	357	ACCAACGAAGAAGACGGACG	60.318	20	AGACTCGAAGCAAATCCCGT	59.391	20	270	88	357	CCAACGAAGAAGACGGACGA	60.04	20	GAGACTCGAAGCAAATCCCG	58.718	20	270	89	358
YSB EST-SR_162	1	p1	(T)13	13	550	562	TGAAGGTCACGTGTACGAGA	58.403	20	TCTTTACTAGCACCGACGGC	59.828	20	255	404	658	TGAAGGTCACGTGTACGAGAA	59.051	21	TCTTTACTAGCACCGACGGC	59.828	20	255	404	658	TTGAAGGTCACGTGTACGAGA	59.051	21	TCTTTACTAGCACCGACGGC	59.828	20	256	403	658
YSB EST-SR_163	1	p3	(TAA)7	21	327	347	ACTGTTATGTCACTGACCAGGA	58.761	22	TTTTTCCCCCTTGGTTGCCT	60.031	20	258	207	464	ACTGTTATGTCACTGACCAGGA	58.761	22	GCCGCCGTTTGCTCATAATT	59.899	20	213	207	419	ACTGTTATGTCACTGACCAGGA	58.761	22	TAGCAATAAGGCCGCCGTTT	60.393	20	223	207	429
YSB EST-SR_164	1	p3	(CGC)5	15	92	106	TCCCTGGAGCGGGACTAC	60.043	18	TGGTTGGTCAGTTCGAGCTC	59.966	20	167	60	226	TCCCTGGAGCGGGACTAC	60.043	18	TCTGGTTGGTCAGTTCGAGC	59.966	20	169	60	228	GTCCCTGGAGCGGGACTA	60.043	18	TGGTTGGTCAGTTCGAGCTC	59.966	20	168	59	226
YSB EST-SR_165	1	p1	(A)10	10	156	165	ACGTCTGTCAATAATGCCCA	57.22	20	AGTCACAGTGGCGGCTATTG	60.392	20	246	130	375	ACGTCTGTCAATAATGCCCA	57.22	20	CAGTCACAGTGGCGGCTATT	60.392	20	247	130	376	ACGTCTGTCAATAATGCCCAA	57.934	21	AGTCACAGTGGCGGCTATTG	60.392	20	246	130	375
YSB EST-SR_166	1	p3	(TCG)5	15	303	317	GCCCCGCACCAGTCTAATAG	60.25	20	TCATGTCTCTTTGGTCGCGG	60.39	20	107	275	381	TTTTCTTGGGAGCAGGAGCC	60.251	20	TCATGTCTCTTTGGTCGCGG	60.39	20	161	221	381	CTGTCAGACTGAGCGACACA	59.688	20	TCATGTCTCTTTGGTCGCGG	60.39	20	187	195	381
YSB EST-SR_167	1	p1	(A)11	11	14	24
YSB EST-SR_168	2	p1	(A)12	12	237	248	GCAACGATGACACATTGCCA	59.759	20	ACCGCCTGAGCTAGTTAGTT	58.442	20	125	205	329	TGGCAACGATGACACATTGC	59.759	20	ACCGCCTGAGCTAGTTAGTT	58.442	20	127	203	329	GGCAACGATGACACATTGCC	60.457	20	ACCGCCTGAGCTAGTTAGTT	58.442	20	126	204	329
YSB EST-SR_169	1	p1	(A)11	11	45	55	CTGCATAAACAAACATCAAAGCTAA	57.128	25	GGCATTGTGGCGATATTGAGT	59.05	21	264	0	263	TGCATAAACAAACATCAAAGCTAAACT	59.075	27	GGCATTGTGGCGATATTGAGT	59.05	21	263	1	263	TCAAAGCTAAACTATAAACGATTGTGC	59.039	27	GGCATTGTGGCGATATTGAGT	59.05	21	249	15	263
YSB EST-SR_170	1	p1	(A)11	11	348	358	GCGCATCGGCCATAGACTAA	60.32	20	GTGGCTCTAATCCCATGGCA	59.817	20	202	247	448	CGCGGATAGCTTTTTAGCGC	60.383	20	GTGGCTCTAATCCCATGGCA	59.817	20	152	297	448	GCGCATCGGCCATAGACTAA	60.32	20	AGTGGCTCTAATCCCATGGC	59.524	20	203	247	449
YSB EST-SR_171	1	p1	(T)10	10	226	235	ATAGCCTGTCGATATGCGCC	60.109	20	TGGGAGCTCTTGGTGCAATT	59.887	20	220	137	356	ATAGCCTGTCGATATGCGCC	60.109	20	GTATGGGAGCTCTTGGTGCA	59.747	20	223	137	359	ATAGCCTGTCGATATGCGCC	60.109	20	TGTATGGGAGCTCTTGGTGC	59.747	20	224	137	360
YSB EST-SR_172	1	p2	(TA)7	14	36	49
YSB EST-SR_173	1	p1	(A)10	10	392	401	GCCCAGGGTTCCATCGTTTT	60.898	20	ATTGTAGATAGTTGGATTGTGCAAT	57.113	25	270	223	492	ATAATTTGTGGGGCCCAGGG	60.031	20	TGTAGATAGTTGGATTGTGCAATATT	57.021	26	280	211	490	CCAGGGTTCCATCGTTTTTCG	59.801	21	ATTGTAGATAGTTGGATTGTGCAAT	57.113	25	268	225	492
YSB EST-SR_174	1	p1	(A)12	12	372	383	TGGTGTATTTGCATTTCCCTTCT	58.584	23	TTGCGTGCAATTTCTCTGGC	60.039	20	184	301	484	TGGTGTATTTGCATTTCCCTTCT	58.584	23	GCGTGCAATTTCTCTGGCAT	59.828	20	182	301	482	TCAGCTTACTGGCAGAAGCA	59.313	20	TCTCTGGTTCTTGTTTAGGAGCT	59.096	23	274	153	426
YSB EST-SR_175	1	p1	(A)10	10	350	359	GCTCGATAGCCAAGAGTACCA	59.318	21	GAAAGAAACTTTTGCTTTTGCTGGT	59.878	25	267	151	417	GCTCGATAGCCAAGAGTACCA	59.318	21	AGAAAGAAACTTTTGCTTTTGCTGG	59.648	25	268	151	418	ATCAACGCGTGGGCTCGATA	62.012	20	GAAAGAAACTTTTGCTTTTGCTGGT	59.878	25	279	139	417
YSB EST-SR_176	1	p1	(A)11	11	641	651	GTCGGAGTTCCTCATTGGCA	60.036	20	TGACTTTATGCCGCTTCTAGTG	58.478	22	129	560	688	GGCGAGGAGTCAGGAGTAGA	60.107	20	TGACTTTATGCCGCTTCTAGTG	58.478	22	209	480	688	ACGCTGGTGATGGAGTTGTT	59.891	20	TGACTTTATGCCGCTTCTAGTG	58.478	22	108	581	688
YSB EST-SR_177	1	p1	(A)11	11	23	33
YSB EST-SR_178	1	p3	(CCG)5	15	253	267	GTGTCGCCGCTCACGTAC	61.171	18	CTGCTTAACCTCGGTGCTCA	60.037	20	226	90	315	GTGTCGCCGCTCACGTAC	61.171	18	TGCTTAACCTCGGTGCTCAC	60.32	20	225	90	314	CTCACGTACGCGGTGTGC	61.467	18	CTGCTTAACCTCGGTGCTCA	60.037	20	217	99	315
YSB EST-SR_179	1	p3	(CGG)6	18	316	333	TGCCCGCGAAGAAAGGTAAA	60.25	20	CAGCTGGTACGTGTACAGCA	60.039	20	251	123	373	CCGCGAAGAAAGGTAAAGGC	59.553	20	CAGCTGGTACGTGTACAGCA	60.039	20	248	126	373	GCCCGCGAAGAAAGGTAAAG	59.553	20	CAGCTGGTACGTGTACAGCA	60.039	20	250	124	373
YSB EST-SR_180	1	p3	(TCA)7	21	2	22
YSB EST-SR_181	2	c	(CAT)6tatcgtcgtcgtctttgttgtcgtcgtcg(TCA)6	65	153	217	CTCCGACTTCGCCTTCAACT	60.038	20	AAGGCAAATCAGCAGCATCT	58.151	20	240	95	334	CACTCCGACTTCGCCTTCAA	60.32	20	AAGGCAAATCAGCAGCATCT	58.151	20	242	93	334	ACTCCGACTTCGCCTTCAAC	60.32	20	AAGGCAAATCAGCAGCATCT	58.151	20	241	94	334
YSB EST-SR_182	1	p1	(T)10	10	65	74	GACGAGTCGTTTTGCCTGTT	59.065	20	CTCACGATTCGACCGCCATA	59.97	20	225	15	239	GACGAGTCGTTTTGCCTGTT	59.065	20	GAGTTCTCTGGGCCCATACG	59.895	20	265	15	279	GACGAGTCGTTTTGCCTGTT	59.065	20	CGAGTTCTCTGGGCCCATAC	59.895	20	266	15	280
YSB EST-SR_183	1	p1	(A)11	11	639	649	TGCGACGAGTTCGGAAGTAC	60.11	20	ACGCTATTCTAAGTCACTAAGAACG	58.743	25	250	428	677	CGGCCGCCTAGAAGAATGAA	60.179	20	ACGCTATTCTAAGTCACTAAGAACG	58.743	25	156	522	677	TTTTTGACTACGCGTGCGAC	59.77	20	ACGCTATTCTAAGTCACTAAGAACG	58.743	25	264	414	677
YSB EST-SR_184	1	p1	(A)10	10	175	184	AGGCTAGTAATAACACAAGGCGA	59.55	23	TGTGGGCATGATGAGAGGTG	59.746	20	242	50	291	AGGCTAGTAATAACACAAGGCGA	59.55	23	GGTTGATGCTTTTGTGGGCA	59.608	20	254	50	303	AGGCTAGTAATAACACAAGGCGA	59.55	23	TGGTTGATGCTTTTGTGGGC	59.608	20	255	50	304
YSB EST-SR_185	1	c	(GT)9gcgtt(TG)11	45	84	128	AAAGACTGTTGCGTTGATTGTT	57.63	22	ACAGAATGGCTTGCTACCCT	59.005	20	220	33	252	AAAGACTGTTGCGTTGATTGTT	57.63	22	ACAAGGACACGCACATACTCA	59.657	21	141	33	173	AAAGACTGTTGCGTTGATTGTT	57.63	22	ACAGAATGGCTTGCTACCCTT	59.644	21	220	33	252
YSB EST-SR_186	1	p1	(T)10	10	623	632	ATGCAACCAAGCGTCACTCA	60.535	20	TCTTGTATTGCCGCCAGTCA	59.677	20	259	407	665	ATGCAACCAAGCGTCACTCA	60.535	20	AGTCTTGTATTGCCGCCAGT	59.675	20	261	407	667	ATGCAACCAAGCGTCACTCA	60.535	20	ATTGCCGCCAGTCATAGGTG	60.464	20	253	407	659
YSB EST-SR_187	1	p1	(A)10	10	118	127	TGGTGCCTTTAGTTTTCACGTG	59.644	22	GGTCATCCAGCTCCATCTCG	59.967	20	206	25	230	TGGTGCCTTTAGTTTTCACGTG	59.644	22	CGGTCATCCAGCTCCATCTC	59.967	20	207	25	231	GGTGCCTTTAGTTTTCACGTGT	59.643	22	GGTCATCCAGCTCCATCTCG	59.967	20	205	26	230
YSB EST-SR_188	1	p1	(T)10	10	458	467	TGAAATTCGCACGTCCACCT	60.25	20	AGGCACAGATGACACTGACG	60.038	20	276	352	627	TGAAATTCGCACGTCCACCT	60.25	20	TGCTGCTTTACCGACACTGT	59.894	20	251	352	602	TGAAATTCGCACGTCCACCT	60.25	20	ACCGACACTGTGGCAGAAAA	60.107	20	242	352	593
YSB EST-SR_189	1	p3	(CGC)5	15	23	37
YSB EST-SR_190	1	p1	(A)13	13	15	27
YSB EST-SR_191	1	p1	(A)10	10	262	271	GGCACCGATCATATGGAACG	58.852	20	CATGGACGCCGTGAACTCTT	60.671	20	258	46	303	GGCACCGATCATATGGAACG	58.852	20	TGGACGCCGTGAACTCTTAA	59.325	20	256	46	301	GGCACCGATCATATGGAACG	58.852	20	GAATCCATGGACGCCGTGAA	60.743	20	263	46	308
YSB EST-SR_192	1	p5	(AATGG)5	25	473	497	TGTAATGGAATGGAGTGCAGT	57.281	21	ACTCCATTCCTTTCGAGCCC	59.747	20	141	449	589	TGTAATGGAATGGAGTGCAGT	57.281	21	CTCCATTCCTTTCGAGCCCT	59.456	20	140	449	588	ATGTAATGGAATGGAGTGCAGT	57.759	22	ACTCCATTCCTTTCGAGCCC	59.747	20	142	448	589
YSB EST-SR_193	1	p1	(A)10	10	80	89	ACCAAAAGAGGGTCGACGTT	59.533	20	TCACGAGGTATGAGCGAACC	59.545	20	209	49	257	AACCAAAAGAGGGTCGACGT	59.533	20	TCACGAGGTATGAGCGAACC	59.545	20	210	48	257	ACCAAAAGAGGGTCGACGTT	59.533	20	CACGAGGTATGAGCGAACCT	59.544	20	208	49	256
YSB EST-SR_194	1	p2	(GA)6	12	155	166	GAGCACGGGGAGGGTTTAAA	59.963	20	AGGCCCCAGATCACTCATCT	60.03	20	275	20	294	GAGCACGGGGAGGGTTTAAA	59.963	20	AGAGGCCCCAGATCACTCAT	60.03	20	277	20	296	GAGCACGGGGAGGGTTTAAA	59.963	20	GATCACCAAGTCGTCGACGT	60.11	20	197	20	216
YSB EST-SR_195	1	p3	(ATT)6	18	1	18
YSB EST-SR_196	1	p1	(A)11	11	612	622	TTGTCGGTTTTGCGTTCTGC	60.248	20	TCATTGTACAATCACCAATCACAGA	58.763	25	193	503	695	ATCTTGCGCTGTTGACAGGT	60.25	20	TCATTGTACAATCACCAATCACAGA	58.763	25	172	524	695	CGTTCTGCTATCTTGCGCTG	59.7	20	TCATTGTACAATCACCAATCACAGA	58.763	25	181	515	695
YSB EST-SR_197	1	p2	(AT)7	14	245	258	TGGCTCCTGAAACCTATTTTCT	57.342	22	CCGAAGCGCACCCGTATATA	59.758	20	242	157	398	TGTGACAACTTATAGATGGCTCCT	59.283	24	CCGAAGCGCACCCGTATATA	59.758	20	258	141	398	TGGCTCCTGAAACCTATTTTCTTG	59.233	24	CCGAAGCGCACCCGTATATA	59.758	20	242	157	398
YSB EST-SR_198	1	p2	(GC)6	12	3	14
YSB EST-SR_199	1	p2	(TC)6	12	538	549	ATTTGTGCGTGGGTGAGTCT	59.891	20	TCCAACTGGTGTAATCATTTGAGT	58.37	24	114	507	620	GGAAAAGACCGGCAAGCATG	60.109	20	TCCAACTGGTGTAATCATTTGAGT	58.37	24	209	412	620	GCAGTATTTGTGCGTGGGTG	60.11	20	TCCAACTGGTGTAATCATTTGAGT	58.37	24	119	502	620
YSB EST-SR_200	1	p1	(A)11	11	318	328	ACCAAGAATCGTCCCTTGCT	59.307	20	CCGTCGACCTTACGATGCAA	60.457	20	238	285	522	AACCAAGAATCGTCCCTTGCT	59.926	21	CCGTCGACCTTACGATGCAA	60.457	20	239	284	522	CCAAGAATCGTCCCTTGCTG	58.91	20	CCGTCGACCTTACGATGCAA	60.457	20	237	286	522
YSB EST-SR_201	1	p1	(A)10	10	119	128	ACTGGCTCAATGTGACGTACA	59.657	21	GCGCGTTGTCACACTCAATT	60.041	20	143	83	225	ACTGGCTCAATGTGACGTACA	59.657	21	TAGAACTGCGGAATGACGGG	59.825	20	202	83	284	ACTGGCTCAATGTGACGTACA	59.657	21	TTTCCCCTCGTAGAACTGCG	59.754	20	212	83	294
YSB EST-SR_202	1	p1	(A)11	11	9	19
YSB EST-SR_203	1	p2	(AT)6	12	1	12
YSB EST-SR_204	1	p1	(A)12	12	130	141	ACTATGCTTTATTCTTTCGAGGCA	58.572	24	CCTGTAGCGATGGATGGCAT	59.964	20	123	72	194	TGCTTTATTCTTTCGAGGCAAAA	57.554	23	CCTGTAGCGATGGATGGCAT	59.964	20	119	76	194	ACTATGCTTTATTCTTTCGAGGCA	58.572	24	CGATGGATGGCATTCACCCT	60.179	20	116	72	187
YSB EST-SR_205	1	c	(A)17gaaaaccattggcagtatgtaccaacagtctttgtctccaat(A)12	71	6	76
YSB EST-SR_206	1	p1	(A)11	11	55	65	AACACTGAAACACCGAAATATTCA	57.373	24	TGAACATTGTAATGACGACCGT	58.345	22	144	23	166	ACACTGAAACACCGAAATATTCAT	57.182	24	TGAACATTGTAATGACGACCGT	58.345	22	143	24	166	AACACTGAAACACCGAAATATTCA	57.373	24	TGAACATTGTAATGACGACCGTT	58.94	23	144	23	166
YSB EST-SR_207	1	p1	(A)10	10	666	675
YSB EST-SR_208	1	p2	(GC)6	12	449	460
YSB EST-SR_209	1	p1	(A)10	10	112	121	CGATGCCGCGTATGTTTACTG	60.072	21	ATGCTGCCACGAAATCAGGA	60.035	20	248	42	289	CGATGCCGCGTATGTTTACTG	60.072	21	CATGCTGCCACGAAATCAGG	59.9	20	249	42	290	CGATGCCGCGTATGTTTACTG	60.072	21	CCATGCTGCCACGAAATCAG	59.9	20	250	42	291
YSB EST-SR_210	1	p1	(A)12	12	9	20
YSB EST-SR_211	1	p2	(CA)6	12	138	149	TGAGGTAGAACCACTTGAACAGT	59.29	23	AGCTGGATTGGTGTTCCTCG	60.036	20	138	65	202	TGAGGTAGAACCACTTGAACAGT	59.29	23	GAGTGCTGAGAAGTCCACCC	60.037	20	196	65	260	TGAGGTAGAACCACTTGAACAGT	59.29	23	GGAGTGCTGAGAAGTCCACC	60.037	20	197	65	261
YSB EST-SR_212	1	p1	(A)10	10	97	106	GGCAAGCACGCGATTATCAA	59.623	20	CGATTCGCTGCGTTCCTTTT	59.834	20	256	65	320	GGCAAGCACGCGATTATCAA	59.623	20	TTCGCTGCGTTCCTTTTGAG	59.414	20	253	65	317	GAATACAGAACGGGCAAGCAC	59.869	21	CGATTCGCTGCGTTCCTTTT	59.834	20	268	53	320
YSB EST-SR_213	1	p2	(TA)6	12	369	380	TCTACCGAGGTGATAATCTGCT	58.166	22	TCCAAGTCTCCATAGGGAAGACT	59.987	23	280	271	550	TCTACCGAGGTGATAATCTGCT	58.166	22	TCCAAGTCTCCATAGGGAAGAC	58.624	22	280	271	550	TCTACCGAGGTGATAATCTGCT	58.166	22	CCAAGTCTCCATAGGGAAGACT	58.621	22	279	271	549
YSB EST-SR_214	1	p1	(T)10	10	161	170	TTTGTTTAAAGCCGGGCTGC	59.967	20	GAGTGGGAATCAAGGGACGG	60.108	20	175	31	205	TGTTTAAAGCCGGGCTGCTA	59.963	20	GAGTGGGAATCAAGGGACGG	60.108	20	173	33	205	TTTGTTTAAAGCCGGGCTGC	59.967	20	GCACAAGTCGCCCTTAATGC	60.179	20	266	31	296
YSB EST-SR_215	1	p1	(A)10	10	63	72	TCCAGAACAAACAGACAGACGA	59.571	22	AGAGTCGGTAATCAAATGTTAGGA	57.46	24	191	15	205	CCAGAACAAACAGACAGACGAC	59.46	22	AGAGTCGGTAATCAAATGTTAGGA	57.46	24	190	16	205	AGGTCTCCAGAACAAACAGACA	59.228	22	AGAGTCGGTAATCAAATGTTAGGA	57.46	24	196	10	205
YSB EST-SR_216	1	p2	(GC)6	12	614	625	CAAGCCTTGGGATACTGCCA	60.034	20	ACTACATGCCTCGCGCTG	60.203	18	115	537	651	CAAGCCTTGGGATACTGCCA	60.034	20	CACTACATGCCTCGCGCT	60.203	18	116	537	652	CGTACCCATCACCAAGCCTT	60.035	20	ACTACATGCCTCGCGCTG	60.203	18	127	525	651
YSB EST-SR_217	1	p3	(AAG)5	15	7	21
YSB EST-SR_218	1	p1	(T)10	10	115	124	CGGTCGAACGCAGCTAAATG	59.975	20	CGCTTTGCTTGGCCTTTCAT	60.038	20	192	13	204	CGGTCGAACGCAGCTAAATG	59.975	20	AAACGCTTTGCTTGGCCTTT	59.822	20	195	13	207	CGGTCGAACGCAGCTAAATG	59.975	20	AAAACGCTTTGCTTGGCCTT	59.822	20	196	13	208
YSB EST-SR_219	1	p1	(A)10	10	379	388	GTGGCCCATTGTCTGACACT	60.251	20	GGCCAAGAGCACCCCATAAT	60.106	20	213	215	427	AAGGTGGCCCATTGTCTGAC	60.251	20	GGCCAAGAGCACCCCATAAT	60.106	20	216	212	427	AAAGGTGGCCCATTGTCTGA	59.518	20	GGCCAAGAGCACCCCATAAT	60.106	20	217	211	427
YSB EST-SR_220	1	p1	(A)10	10	364	373	ACGAGTGTCTCAGTTCAATGACA	59.932	23	CCAAAGCTCCTTAGTGTGTTGC	60.031	22	231	272	502	ACGAGTGTCTCAGTTCAATGACA	59.932	23	TGGTTCCAAAGCTCCTTAGTGT	59.558	22	236	272	507	CGAGTGTCTCAGTTCAATGACA	58.357	22	CCAAAGCTCCTTAGTGTGTTGC	60.031	22	230	273	502
YSB EST-SR_221	1	p1	(T)10	10	62	71	GTGGTCACACTGCAGGGC	60.98	18	AGCGTAGGCACTGAGGTACA	60.611	20	222	2	223	TGGTCACACTGCAGGGCA	61.488	18	AGCGTAGGCACTGAGGTACA	60.611	20	221	3	223	GTGGTCACACTGCAGGGC	60.98	18	ACCACAAATAGCGTAGGCACT	59.722	21	231	2	232
YSB EST-SR_222	1	p1	(A)10	10	538	547	CCCTATGTTGGGGCTGAATT	57.54	20	TGGTGATCTCGGGTCTAGTCT	59.435	21	177	454	630	CCCTATGTTGGGGCTGAATT	57.54	20	ACATTGGTGATCTCGGGTCT	58.427	20	181	454	634	CCCTATGTTGGGGCTGAATT	57.54	20	TGAACATTGGTGATCTCGGGT	59.372	21	184	454	637
YSB EST-SR_223	1	p1	(A)11	11	25	35
YSB EST-SR_224	1	p1	(A)10	10	627	636	GAACGAAATCGCCGCAAAGT	60.11	20	GCACATTAGCTTGCTCATCGT	59.332	21	100	566	665	AACGAAATCGCCGCAAAGTC	60.11	20	AGCACATTAGCTTGCTCATCG	59.061	21	100	567	666	GAACGAAATCGCCGCAAAGT	60.11	20	AGCACATTAGCTTGCTCATCG	59.061	21	101	566	666
YSB EST-SR_225	1	p2	(TG)10	20	157	176	TCTAGGTGTGCATATGTGTGTT	57.448	22	CTCTTCCACGTTCCCCACTC	60.037	20	271	130	400	TCTAGGTGTGCATATGTGTGTT	57.448	22	CTCCACTCTTCCACGTTCCC	60.037	20	276	130	405	TTCTAGGTGTGCATATGTGTGT	57.448	22	CTCTTCCACGTTCCCCACTC	60.037	20	272	129	400
YSB EST-SR_226	1	p3	(ACG)5	15	186	200	AAGGGTCATTAGGCGAGCAC	60.108	20	TAGAAGAAGTGCACCGCCAG	60.037	20	222	40	261	AAGGGTCATTAGGCGAGCAC	60.108	20	CTAGAAGAAGTGCACCGCCA	60.037	20	223	40	262	AAGGGTCATTAGGCGAGCAC	60.108	20	ATGCCGCTAGAAGAAGTGCA	59.75	20	229	40	268
YSB EST-SR_227	1	p3	(AAT)6	18	11	28
YSB EST-SR_228	1	p3	(GGC)7	21	4	24
YSB EST-SR_229	1	p1	(T)10	10	409	418	ATCGCACGAGCCATTACGAT	59.968	20	CGTTGCCAGAAAAGTTGCCA	59.898	20	174	285	458	AAGGTATCGCACGAGCCATT	59.822	20	CGTTGCCAGAAAAGTTGCCA	59.898	20	179	280	458	ATCGCACGAGCCATTACGAT	59.968	20	TCGAGTGTACGCGAATGCTC	60.523	20	201	285	485
YSB EST-SR_230	2	p1	(A)11	11	687	697
YSB EST-SR_231	1	p1	(A)10	10	662	671
YSB EST-SR_232	1	p1	(A)10	10	206	215	TGACGATAGACGCAAAGGGG	59.825	20	CTCTTGCGCTTGCGCTTTAA	60.11	20	148	182	329	TGTCTGGAGGCTTGGACATG	59.674	20	CTCTTGCGCTTGCGCTTTAA	60.11	20	254	76	329	CTGGAGGCTTGGACATGGAA	59.671	20	CTCTTGCGCTTGCGCTTTAA	60.11	20	251	79	329
YSB EST-SR_233	1	p3	(AAG)5	15	37	51	CAAGGAGTAATATTGTTCTGTGCA	57.258	24	TCGCATGTAACTATTTTGGGGC	59.314	22	272	0	271	CAAGGAGTAATATTGTTCTGTGCA	57.258	24	CGCATGTAACTATTTTGGGGCT	59.312	22	271	0	270	CAAGGAGTAATATTGTTCTGTGCA	57.258	24	CGCATGTAACTATTTTGGGGC	57.921	21	271	0	270
YSB EST-SR_234	1	p2	(TA)6	12	418	429	TGTCTTGGTCGGCATAACGT	59.681	20	GCCAACCCTAAGAAGTGCGA	60.321	20	239	272	510	TGTCTTGGTCGGCATAACGT	59.681	20	AGCCAACCCTAAGAAGTGCG	60.322	20	240	272	511	CGAGATTGTCTTGGTCGGCA	60.39	20	GCCAACCCTAAGAAGTGCGA	60.321	20	245	266	510
YSB EST-SR_235	1	p2	(AT)9	18	1	18
YSB EST-SR_236	1	p1	(A)12	12	23	34
YSB EST-SR_237	1	p1	(A)10	10	437	446	TGAAGGTTGAAAAGCGAGGA	57.369	20	GAGCAGAGACACACCCTTCT	59.027	20	273	232	504	TGAAGGTTGAAAAGCGAGGA	57.369	20	AGAGCAGAGACACACCCTTC	59.027	20	274	232	505	TGCAAATTATGTGACCCAGACG	59.253	22	GAGCAGAGACACACCCTTCT	59.027	20	210	295	504
YSB EST-SR_238	1	p1	(A)10	10	642	651
YSB EST-SR_239	1	p3	(AAG)5	15	8	22
YSB EST-SR_240	1	p2	(TC)6	12	75	86	GGCCTAAACGCAGTATAAAGGC	59.71	22	ACCGATGATGAGCACGATCC	59.967	20	114	29	142	GGCCTAAACGCAGTATAAAGGC	59.71	22	CCAACCAGATGGAGCGATCA	59.821	20	246	29	274	GGCCTAAACGCAGTATAAAGGC	59.71	22	CCGATGATGAGCACGATCCT	59.683	20	113	29	141
YSB EST-SR_241	1	p1	(T)10	10	565	574	GCCAATAGCAGTGCAGATTCG	60.003	21	GAATTTAGGAGCGTGAGTATGCA	58.88	23	100	531	630	GCCAATAGCAGTGCAGATTCG	60.003	21	TGAATTTAGGAGCGTGAGTATGC	58.88	23	101	531	631	GCCAATAGCAGTGCAGATTCG	60.003	21	GAATTTAGGAGCGTGAGTATGCAG	59.79	24	100	531	630
YSB EST-SR_242	1	p1	(T)10	10	51	60	ACCTAGCCCTACTCGCCTTT	60.325	20	TCCACAGTTACGAAGAAGCTCA	59.374	22	154	7	160	TACCTAGCCCTACTCGCCTT	59.445	20	TCCACAGTTACGAAGAAGCTCA	59.374	22	155	6	160	TTACCTAGCCCTACTCGCCT	59.445	20	TCCACAGTTACGAAGAAGCTCA	59.374	22	156	5	160
YSB EST-SR_243	1	p2	(TA)8	16	6	21
YSB EST-SR_244	1	p1	(A)14	14	349	362	ACAGATGGCGCTAGTACTGT	58.525	20	AGACCTGCTGACAAAAGGCT	59.524	20	279	195	473	AACAGATGGCGCTAGTACTGT	59.175	21	AGACCTGCTGACAAAAGGCT	59.524	20	280	194	473	ACAGATGGCGCTAGTACTGT	58.525	20	GACCTGCTGACAAAAGGCTTG	60.001	21	278	195	472
YSB EST-SR_245	1	p1	(A)10	10	624	633	ATGTCGACGAAAGCACACCA	60.25	20	TGTAATTCTTGCTTTCGTTGTATTTCT	58.435	27	178	493	670	ATGTCGACGAAAGCACACCA	60.25	20	TGTAATTCTTGCTTTCGTTGTATTTC	57.278	26	178	493	670	GATGTCGACGAAAGCACACC	59.561	20	TGTAATTCTTGCTTTCGTTGTATTTCT	58.435	27	179	492	670
YSB EST-SR_246	1	p1	(A)11	11	390	400	GCGTAGAGCGAGACAGATGA	59.342	20	AGATTGCCTTTTTGTCGGCC	59.397	20	242	203	444	GCGTAGAGCGAGACAGATGA	59.342	20	GATTGCCTTTTTGTCGGCCG	60.733	20	241	203	443	GCGTAGAGCGAGACAGATGA	59.342	20	ACAGATTGCCTTTTTGTCGGC	60	21	244	203	446
YSB EST-SR_247	1	c	(ATTT)5atagagattcaccaacgtttgtttacattgttaattgtataaatttaaactatgccaattg(A)12	93	1	93
YSB EST-SR_248	1	p1	(A)10	10	27	36
YSB EST-SR_249	2	p1	(A)11	11	183	193	GGTGCCGTGTACTACCTTCG	60.457	20	GGTCCAGGGCTAAACCTACG	59.823	20	251	42	292	CGGTGCCGTGTACTACCTTC	60.457	20	GGTCCAGGGCTAAACCTACG	59.823	20	252	41	292	GTGCCGTGTACTACCTTCGA	59.477	20	GGTCCAGGGCTAAACCTACG	59.823	20	250	43	292
YSB EST-SR_250	1	p1	(T)17	17	492	508	GCGGATCTGATGACTAAGCCA	59.931	21	CAACACACCCCCTCAATGGT	60.179	20	195	379	573	GCGGATCTGATGACTAAGCCA	59.931	21	ACAACACACCCCCTCAATGG	60.179	20	196	379	574	TGCGGATCTGATGACTAAGCC	59.931	21	CAACACACCCCCTCAATGGT	60.179	20	196	378	573
YSB EST-SR_251	2	p1	(T)10	10	615	624	CCATTGAGGGGGTGTGTTGT	60.179	20	TGCAGCACACAGAACAGGAA	60.107	20	111	555	665	CCATTGAGGGGGTGTGTTGT	60.179	20	TTGCAGCACACAGAACAGGA	60.107	20	112	555	666	ACCATTGAGGGGGTGTGTTG	60.179	20	TGCAGCACACAGAACAGGAA	60.107	20	112	554	665
YSB EST-SR_252	1	p4	(ACAT)5	20	1	20
YSB EST-SR_253	1	p3	(CAT)6	18	565	582	GCCACCACGAAAAGGAACAC	59.97	20	AAGAAACGGGCCGAGTGAAT	59.964	20	201	466	666	GCCACCACGAAAAGGAACAC	59.97	20	TTCAGAAAGAAACGGGCCGA	59.893	20	207	466	672	GCCACCACGAAAAGGAACAC	59.97	20	AAAGAAACGGGCCGAGTGAA	60.179	20	202	466	667
YSB EST-SR_254	1	p1	(T)10	10	56	65	TTGCCCTCACGATTTGCCTA	59.673	20	GCAACTGGCACTCCCATGTA	60.322	20	101	23	123	TGCCCTCACGATTTGCCTAT	59.454	20	GCAACTGGCACTCCCATGTA	60.322	20	100	24	123	TTGCCCTCACGATTTGCCTAT	60.065	21	GCAACTGGCACTCCCATGTA	60.322	20	101	23	123
YSB EST-SR_255	1	p3	(ATG)6	18	533	550	GAAGTACCAGCACCACCTCC	60.036	20	GTCCTGCTGATGTGGGTGTT	60.251	20	241	384	624	GAAGTACCAGCACCACCTCC	60.036	20	TTTGGTCCTGCTGATGTGGG	60.251	20	245	384	628	GACCTTGGGTGGTAGCACAA	59.89	20	GTCCTGCTGATGTGGGTGTT	60.251	20	161	464	624
YSB EST-SR_256	1	p1	(A)12	12	267	278	TTACAACAGACGGCATTGCC	59.122	20	TGCATCCACAAACCATTCGC	59.757	20	266	233	498	TTACAACAGACGGCATTGCC	59.122	20	GCATCCACAAACCATTCGCC	60.458	20	265	233	497	AGCAATGTAGTCCGTCACCG	60.109	20	TCCAAAGTCGGATATCCCAGC	59.584	21	280	152	431
YSB EST-SR_257	1	p1	(T)10	10	516	525	GGCGGACTAGAAGTTCCTGC	60.46	20	TAGCCAACGGACGGGTAATG	59.824	20	228	341	568	GCGGACTAGAAGTTCCTGCT	59.467	20	TAGCCAACGGACGGGTAATG	59.824	20	227	342	568	GGCGGACTAGAAGTTCCTGC	60.46	20	AGAGACCCACACATGCGAAC	60.321	20	252	341	592
YSB EST-SR_258	1	p1	(T)12	12	339	350	AGACAAAGCACAAAATTCAGACGA	59.665	24	GGGTTGACCACTGGAGATGG	60.035	20	147	299	445	AGACAAAGCACAAAATTCAGACGA	59.665	24	GGGGTTGACCACTGGAGATG	60.035	20	148	299	446	AGACAAAGCACAAAATTCAGACGA	59.665	24	CCACTGGAGATGGCGCTATT	59.893	20	140	299	438
YSB EST-SR_259	1	p3	(GCT)8	24	331	354	CCTTACTTCCGTCGAGCGTT	60.109	20	CCAGGCGAGCTTCTACTGAC	60.179	20	201	219	419	CCTTACTTCCGTCGAGCGTT	60.109	20	GTCCAGGCGAGCTTCTACTG	60.179	20	203	219	421	CCTTACTTCCGTCGAGCGTT	60.109	20	GCGAGCTTCTACTGACACCA	59.756	20	197	219	415
YSB EST-SR_260	1	p2	(AC)8	16	577	592	AGAAGTACAAGCAGACATCTTACCT	59.518	25	TCACGCAAGACCTTACGATCT	59.183	21	104	523	626	GAAGTACAAGCAGACATCTTACCT	58.275	24	TCACGCAAGACCTTACGATCT	59.183	21	103	524	626	AGAAGTACAAGCAGACATCTTACC	58.275	24	TCACGCAAGACCTTACGATCT	59.183	21	104	523	626
YSB EST-SR_261	1	p2	(TA)6	12	11	22
YSB EST-SR_262	1	p1	(A)12	12	291	302	GTCGCTCCACGGTACCTATC	59.69	20	GCCTTCTTGATTGCGTGACC	59.831	20	220	128	347	GTCGCTCCACGGTACCTATC	59.69	20	CGCCTTCTTGATTGCGTGAC	60.179	20	221	128	348	GCGTGCGAGCAACATATCAA	59.627	20	GCCTTCTTGATTGCGTGACC	59.831	20	151	197	347
YSB EST-SR_263	1	p3	(AGT)5	15	46	60	ACACCTCTACTATTTTGACAACTCT	57.696	25	TCGTTCCAGAAGTCGTGTTT	57.41	20	130	10	139	ACACCTCTACTATTTTGACAACTCT	57.696	25	TTCGTTCCAGAAGTCGTGTT	57.41	20	131	10	140	ACACCTCTACTATTTTGACAACTCT	57.696	25	TTTCGTTCCAGAAGTCGTGT	57.41	20	132	10	141
YSB EST-SR_264	1	p1	(A)10	10	84	93	ACAGCTTGTATCCTAGAAACACA	57.516	23	CGGGAAAAGGTTGCGAATGG	60.109	20	211	15	225	ACAGCTTGTATCCTAGAAACACAA	58.135	24	CGGGAAAAGGTTGCGAATGG	60.109	20	211	15	225	AACAGCTTGTATCCTAGAAACACA	58.135	24	CGGGAAAAGGTTGCGAATGG	60.109	20	212	14	225
YSB EST-SR_265	1	p2	(GC)6	12	264	275	ACGACGCCATTCCTAAGCTT	59.751	20	CCCTGGTCAGCTGGTGTATG	60.108	20	186	169	354	ACGACGCCATTCCTAAGCTT	59.751	20	AGCTGGTGTATGAGTGCGTC	60.109	20	178	169	346	ACGACGCCATTCCTAAGCTT	59.751	20	TCAGCTGGTGTATGAGTGCG	60.109	20	180	169	348
YSB EST-SR_266	1	p3	(GCC)7	21	1	21
YSB EST-SR_267	1	p2	(GT)11	22	1	22
YSB EST-SR_268	1	p1	(A)10	10	625	634	ATGTAGCGGCTTTTCTGGCT	60.035	20	CCAGCAAGCACCTACAGCTA	59.75	20	231	444	674	GCGTTAGGAAGCCCTGGAAT	60.107	20	CCAGCAAGCACCTACAGCTA	59.75	20	168	507	674	CGGCTTTTCTGGCTATCCCA	60.107	20	CCAGCAAGCACCTACAGCTA	59.75	20	225	450	674
YSB EST-SR_269	1	p1	(T)10	10	144	153	AGGACCAGAATTTTCGTCTGT	57.228	21	TGCGCTTACTCCCATGGTTT	59.962	20	108	97	204	AGGACCAGAATTTTCGTCTGT	57.228	21	TTCGAATGCGCTTACTCCCA	59.752	20	114	97	210	AGGACCAGAATTTTCGTCTGT	57.228	21	ATGCGCTTACTCCCATGGTT	59.744	20	109	97	205
YSB EST-SR_270	1	p3	(CGC)5	15	30	44
YSB EST-SR_271	1	p1	(A)10	10	35	44
YSB EST-SR_272	1	p1	(T)10	10	337	346	TGTCACGTGAAGTCAAGCCA	59.823	20	TGTGACACCTAGTGGCGAAA	59.246	20	279	133	411	TGTCACGTGAAGTCAAGCCA	59.823	20	TTGTGACACCTAGTGGCGAA	59.246	20	280	133	412	AGCTTTCTCGAGAACAGGCT	59.027	20	GTTGTGACACCTAGTGGCGA	59.967	20	123	291	413
YSB EST-SR_273	1	p1	(T)10	10	442	451	GCCACTACCAGCAATAGGGT	59.453	20	CATTAGCATGGCGGCGAAAG	60.317	20	202	321	522	AGCCACTACCAGCAATAGGG	59.16	20	CATTAGCATGGCGGCGAAAG	60.317	20	203	320	522	GCCACTACCAGCAATAGGGT	59.453	20	TCATTAGCATGGCGGCGAAA	60.746	20	203	321	523
YSB EST-SR_274	1	p1	(A)10	10	101	110	TACAAGGCTGGAGGATCCCA	59.956	20	AGAACCTTTCACGCTGACCC	60.25	20	271	21	291	CACCCCATCTGCGACTAACC	60.462	20	AGAACCTTTCACGCTGACCC	60.25	20	234	58	291	CCACCCCATCTGCGACTAAC	60.462	20	AGAACCTTTCACGCTGACCC	60.25	20	235	57	291
YSB EST-SR_275	1	c	(T)10atttgcacataattaacagttgaaacacagtatacaaacacaaaattaaaagcagaaacagaag(A)11	85	512	596	ATCTTCGCACTCCCGACAAG	60.109	20	TGCACCGCTATAACACATATCCA	59.93	23	272	425	696	GTCCTCATCTTCGCACTCCC	60.179	20	TGCACCGCTATAACACATATCCA	59.93	23	278	419	696	GGTCCTCATCTTCGCACTCC	60.179	20	TGCACCGCTATAACACATATCCA	59.93	23	279	418	696
YSB EST-SR_276	1	p5	(TCGCA)5	25	193	217	GCACGCTTACACTGGAATTGG	60.136	21	TGCTTGACCGATTCGCATCT	60.108	20	193	163	355	GCACGCTTACACTGGAATTGG	60.136	21	TGATCTGTTGCCGTCCGTAC	60.109	20	117	163	279	GCACGCTTACACTGGAATTGG	60.136	21	GTTTGATCTGTTGCCGTCCG	59.834	20	120	163	282
YSB EST-SR_277	1	p1	(T)10	10	58	67	CGCAGCCGCTAATACATACA	58.222	20	AGGACCTTCAAACCAACGTCA	59.789	21	273	5	277	CGCAGCCGCTAATACATACA	58.222	20	TGAGGACCTTCAAACCAACGT	59.789	21	275	5	279	CGCAGCCGCTAATACATACA	58.222	20	TGGCGGCAACTTTATTCGAAG	59.533	21	234	5	238
YSB EST-SR_278	1	p1	(A)11	11	117	127	AGAGCGTTCGTCAGAGTAGT	58.189	20	TGGCACTAAACACTGGCACT	59.817	20	278	39	316	AGAGCGTTCGTCAGAGTAGT	58.189	20	CCTGGCACTAAACACTGGCA	60.537	20	280	39	318	AGAGCGTTCGTCAGAGTAGT	58.189	20	CTGGCACTAAACACTGGCAC	59.407	20	279	39	317
YSB EST-SR_279	1	p1	(A)10	10	482	491	ACAACTCGGCTCATCCCTAA	58.431	20	TCGGATTCGATTTGGGGTAAGG	60.159	22	274	243	516	ACAACTCGGCTCATCCCTAA	58.431	20	CGGATTCGATTTGGGGTAAGG	58.781	21	273	243	515	ATACAACTCGGCTCATCCCT	58.205	20	TCGGATTCGATTTGGGGTAAGG	60.159	22	276	241	516
YSB EST-SR_280	1	p3	(GGC)6	18	7	24
YSB EST-SR_281	1	p3	(GCG)5	15	8	22
YSB EST-SR_282	1	c	(GCT)5cgctgctcgtgctgacggtccgcctgcactgcccgcagg(GC)6	66	10	75
YSB EST-SR_283	1	p3	(GGC)5	15	432	446
YSB EST-SR_284	1	p3	(CGG)7	21	151	171	TGATCCCTGTGTCGTGAAGG	59.392	20	CCTGCGGTCATACAAGGCTT	60.393	20	242	102	343	ATCCCTGTGTCGTGAAGGTC	59.391	20	CCTGCGGTCATACAAGGCTT	60.393	20	240	104	343	GATCCCTGTGTCGTGAAGGT	59.391	20	CCTGCGGTCATACAAGGCTT	60.393	20	241	103	343
YSB EST-SR_285	1	p1	(A)11	11	313	323	TCCACAACATCCTCCCAAGC	59.962	20	GGGTACCGTCGAGATTTTTGT	58.308	21	275	178	452	CAACATCCTCCCAAGCCACA	60.251	20	GGGTACCGTCGAGATTTTTGT	58.308	21	271	182	452	CACAACATCCTCCCAAGCCA	60.251	20	GGGTACCGTCGAGATTTTTGT	58.308	21	273	180	452
YSB EST-SR_286	1	p1	(A)10	10	158	167	GCTTAAGACCATAGGCGCCA	60.179	20	ATCACCCGCTGTTTCCTCTG	60.036	20	192	116	307	TGCTTAAGACCATAGGCGCC	60.179	20	ATCACCCGCTGTTTCCTCTG	60.036	20	193	115	307	CCATTGGTCGCCGCATATTC	59.762	20	ATCACCCGCTGTTTCCTCTG	60.036	20	175	133	307
YSB EST-SR_287	1	p1	(A)10	10	116	125	CCTCGGTGGGGACGTAATATG	59.999	21	GTGCCTGTGTACTCTTGGGA	59.315	20	181	29	209	CCTCGGTGGGGACGTAATATG	59.999	21	AGTGCCTGTGTACTCTTGGG	59.313	20	182	29	210	CCTCGGTGGGGACGTAATAT	58.665	20	GTGCCTGTGTACTCTTGGGA	59.315	20	181	29	209
YSB EST-SR_288	1	p3	(GCT)6	18	1	18
YSB EST-SR_289	1	p3	(CCG)6	18	5	22
YSB EST-SR_290	1	p2	(AT)6	12	609	620
YSB EST-SR_291	1	p1	(T)10	10	134	143	TTTTCGTATCGAACAGCGCG	59.636	20	CACCGATGGCTTAGATGGCT	59.893	20	264	96	359	TTTTCGTATCGAACAGCGCG	59.636	20	ACACCGATGGCTTAGATGGC	60.179	20	265	96	360	TTTTCGTATCGAACAGCGCG	59.636	20	CCGATGGCTTAGATGGCTCA	59.606	20	262	96	357
YSB EST-SR_292	1	p1	(A)10	10	87	96	CCGAGGACGATTTCTAATGAATCA	58.71	24	TCGTTGATCAAGGAGGCGAT	59.176	20	166	0	165	CCGAGGACGATTTCTAATGAATCA	58.71	24	ATCGTTGATCAAGGAGGCGA	59.176	20	167	0	166	CCGAGGACGATTTCTAATGAATCA	58.71	24	TCGACGTCATACAGCAGACA	58.838	20	234	0	233
YSB EST-SR_293	2	p1	(A)10	10	638	647
YSB EST-SR_294	1	p1	(A)10	10	260	269	AGCTAACGTTTTACTACACAAGCA	58.948	24	TGTTTGGACAGTTGTACAGGA	57.084	21	158	193	350	AGCTAACGTTTTACTACACAAGCA	58.948	24	AGGACCATTTTTGTTTGGACAGT	58.97	23	169	193	361	GCTAACGTTTTACTACACAAGCA	57.667	23	TGTTTGGACAGTTGTACAGGA	57.084	21	157	194	350
YSB EST-SR_295	1	p1	(A)10	10	273	282	CGAAAATTGCGGTGACACGT	60.042	20	TCCGTCTCAACTAGTGTACGC	59.534	21	223	229	451	CGAAAATTGCGGTGACACGT	60.042	20	CCGTCTCAACTAGTGTACGCT	59.532	21	222	229	450	ACCGAAAATTGCGGTGACAC	59.69	20	TCCGTCTCAACTAGTGTACGC	59.534	21	225	227	451
YSB EST-SR_296	1	p1	(A)12	12	567	578	TGGTACAGGAAAGCATGCACA	60.203	21	ACACACCCATAAGGCATCGG	60.107	20	224	443	666	TGGTACAGGAAAGCATGCACA	60.203	21	CACACCCATAAGGCATCGGA	59.82	20	223	443	665	GGTACAGGAAAGCATGCACAG	59.53	21	ACACACCCATAAGGCATCGG	60.107	20	223	444	666
YSB EST-SR_297	1	p1	(A)10	10	517	526	CGTAACAGCAGACCAGCTCA	60.038	20	ACGTAGCTCCCAAACGGATG	60.108	20	239	324	562	CGTAACAGCAGACCAGCTCA	60.038	20	CGTAGCTCCCAAACGGATGA	59.825	20	238	324	561	CGTAACAGCAGACCAGCTCA	60.038	20	AGCTCCCAAACGGATGATCC	59.819	20	235	324	558
YSB EST-SR_298	1	p1	(A)10	10	279	288	GGCAATGCCCTACCTTAAAACC	59.832	22	TGGTTGGTCTATGGGTCGAA	58.353	20	255	138	392	GGCAATGCCCTACCTTAAAACC	59.832	22	TTGGTTGGTCTATGGGTCGA	58.353	20	256	138	393	TTCACACAGGGCCGTAGCTA	60.901	20	TGGGTCGAATTTGACAGGAA	57.059	20	280	102	381
YSB EST-SR_299	1	p1	(T)10	10	437	446	GCTTGGTCAACTTTAGTGTGTCC	59.997	23	CTCCATACCTTGGTGCGGTT	60.035	20	207	330	536	GCTTGGTCAACTTTAGTGTGTCC	59.997	23	GCGTCTGACCAAGTACGGAA	60.039	20	172	330	501	ACATGCCACGAGTAACTTTCAG	58.933	22	CTCCATACCTTGGTGCGGTT	60.035	20	151	386	536
YSB EST-SR_300	1	p1	(A)10	10	16	25
YSB EST-SR_301	1	p3	(GTT)6	18	209	226	TGGCAGCCGAATTACGAGTT	60.037	20	TTACGACCAGGAGGAGCAGA	59.961	20	275	84	358	TTGGCAGCCGAATTACGAGT	60.037	20	TTACGACCAGGAGGAGCAGA	59.961	20	276	83	358	CTCGTCAGCCGTGTTGTAGT	60.039	20	TTACGACCAGGAGGAGCAGA	59.961	20	199	160	358
YSB EST-SR_302	1	p1	(A)10	10	580	589	GCCAGGTATCCCCACACAAA	59.961	20	GACACCTCTGAGATCTGTCGT	58.912	21	236	388	623	CATCGCATGACAAAGCCAGG	59.9	20	GACACCTCTGAGATCTGTCGT	58.912	21	250	374	623	CCATCGCATGACAAAGCCAG	59.9	20	GACACCTCTGAGATCTGTCGT	58.912	21	251	373	623
YSB EST-SR_303	1	p3	(TGA)5	15	40	54	TAGGTTCGAGCCCCTCAGTG	60.971	20	AGAGGAAGACACCACTCCGA	59.887	20	191	2	192	GTAGGTTCGAGCCCCTCAGT	60.971	20	AGAGGAAGACACCACTCCGA	59.887	20	192	1	192	TAGGTTCGAGCCCCTCAGTG	60.971	20	GAGAGGAAGACACCACTCCG	59.472	20	192	2	193
YSB EST-SR_304	1	p1	(A)11	11	30	40
YSB EST-SR_305	1	p3	(CGG)6	18	46	63
YSB EST-SR_306	1	p1	(A)12	12	3	14
YSB EST-SR_307	1	p2	(GC)6	12	13	24
YSB EST-SR_308	1	p3	(GCC)5	15	350	364	CAGTAACGCATTCCGCATCG	60.043	20	CTGTCGGCGGTATGTCTTGT	60.109	20	152	274	425	CAGTAACGCATTCCGCATCG	60.043	20	ACTGTCGGCGGTATGTCTTG	60.109	20	153	274	426	GTAGGCCGCAACTAGGTCTC	59.897	20	CTGTCGGCGGTATGTCTTGT	60.109	20	238	188	425
YSB EST-SR_309	1	p1	(T)12	12	443	454	AGTCGAGAGAGCTCCTCAGG	60.107	20	CAATCCAACCGACCTGCAAC	59.759	20	233	290	522	GTCGAGAGAGCTCCTCAGGA	60.107	20	CAATCCAACCGACCTGCAAC	59.759	20	232	291	522	ACGCTTTCAGTCGAGAGAGC	60.11	20	CAATCCAACCGACCTGCAAC	59.759	20	241	282	522
YSB EST-SR_310	1	p1	(A)10	10	19	28
YSB EST-SR_311	1	p1	(A)10	10	15	24
YSB EST-SR_312	1	p1	(A)10	10	178	187	AAAAGTCCTAGTGTGGGGCG	59.964	20	CCTCAGCGGAACAAAAAGGC	60.039	20	248	28	275	GCACCCACGACACTGGATAA	60.037	20	CCTCAGCGGAACAAAAAGGC	60.039	20	266	10	275	TTGCTGTACATGGACCACCC	59.962	20	CCTCAGCGGAACAAAAAGGC	60.039	20	122	154	275
YSB EST-SR_313	1	p3	(AAG)5	15	48	62	CGCATATGGCAAATGCGTCA	59.971	20	TCTCGGGTTGACAGATTCTCT	58.191	21	177	9	185	TCGCATATGGCAAATGCGTC	59.693	20	TCTCGGGTTGACAGATTCTCT	58.191	21	178	8	185	CTCGCATATGGCAAATGCGT	59.691	20	TCTCGGGTTGACAGATTCTCT	58.191	21	179	7	185
YSB EST-SR_314	1	p1	(A)12	12	135	146	ACCTCTTTCCTTGTCCCAAAA	57.319	21	ATCCAATGGTGGGGTGTGAC	59.96	20	196	69	264	ACCTCTTTCCTTGTCCCAAAAT	57.801	22	ATCCAATGGTGGGGTGTGAC	59.96	20	196	69	264	TCATTTACCTCTTTCCTTGTCCCA	59.647	24	ATCCAATGGTGGGGTGTGAC	59.96	20	202	63	264
YSB EST-SR_315	1	p3	(GCG)6	18	341	358	AGCACGCATATAAAACGCGG	59.697	20	TGCAAGTAGAGCGAGTGACG	60.11	20	250	265	514	TCGCTTTAGTATCGCTGCCA	59.542	20	TGCAAGTAGAGCGAGTGACG	60.11	20	211	304	514	CGTCGCTTTAGTATCGCTGC	59.501	20	TGCAAGTAGAGCGAGTGACG	60.11	20	213	302	514
YSB EST-SR_316	1	p3	(GGC)5	15	590	604
YSB EST-SR_317	1	p1	(T)10	10	387	396	CAGGATGGGTACAGTCAATGGT	59.76	22	TCCGCAAGTACCTGCGAAAA	60.25	20	116	348	463	ACAGGATGGGTACAGTCAATGG	59.76	22	TCCGCAAGTACCTGCGAAAA	60.25	20	117	347	463	CAGGATGGGTACAGTCAATGGT	59.76	22	TATGGCTCCGCAAGTACCTG	59.536	20	122	348	469
YSB EST-SR_318	1	p1	(T)11	11	332	342
YSB EST-SR_319	1	p1	(T)12	12	117	128	AGTTGTAAACAAGATGCTGGTTCA	59.113	24	GTGTCGTCCTGTAAGCGACA	60.04	20	140	48	187	TGTAAACAAGATGCTGGTTCATCA	58.931	24	GTGTCGTCCTGTAAGCGACA	60.04	20	137	51	187	GTTGTAAACAAGATGCTGGTTCA	57.818	23	GTGTCGTCCTGTAAGCGACA	60.04	20	139	49	187
YSB EST-SR_320	1	p3	(CCG)5	15	1	15
YSB EST-SR_321	2	p3	(GCG)5	15	270	284
YSB EST-SR_322	1	p4	(ATTA)5	20	289	308
YSB EST-SR_323	1	p1	(A)11	11	86	96	ACAGTTAGCAAAGAAAAGGAAGTCT	58.877	25	GACTCACCCTGGGTTTCGAG	60.037	20	219	54	272	ACAGTTAGCAAAGAAAAGGAAGTCT	58.877	25	TTGACTCACCCTGGGTTTCG	59.892	20	221	54	274	CAGTTAGCAAAGAAAAGGAAGTCTCA	59.739	26	GACTCACCCTGGGTTTCGAG	60.037	20	218	55	272
YSB EST-SR_324	1	p1	(A)10	10	187	196	CGTAGGAGCAACAGCATCGA	60.179	20	GGCTTGCATTGTTCCACAGG	60.038	20	182	39	220	ATATCCCACAGACGGGCAAC	59.82	20	GGCTTGCATTGTTCCACAGG	60.038	20	116	105	220	AGGAGCAACAGCATCGACTT	59.677	20	GGCTTGCATTGTTCCACAGG	60.038	20	179	42	220
YSB EST-SR_325	1	p1	(A)11	11	94	104	TGGACACTTTACTTGAGCTGT	57.162	21	ATCGCTACACAACTACCCGC	60.179	20	265	61	325	TGGACACTTTACTTGAGCTGT	57.162	21	GCTACACAACTACCCGCACA	60.32	20	262	61	322	TTGGACACTTTACTTGAGCTGT	57.849	22	ATCGCTACACAACTACCCGC	60.179	20	266	60	325
YSB EST-SR_326	1	p2	(TA)6	12	118	129	ACCACGAAAAGTAATGGAGCC	58.567	21	ACGGAATTAGGGGCAATATGCT	59.892	22	199	94	292	AGCTATGCTATTGAATTGGGCA	58.164	22	AAAACAAGGAGTGCCACAGC	59.253	20	105	58	162	AACCACGAAAAGTAATGGAGCC	59.182	22	ACGGAATTAGGGGCAATATGCT	59.892	22	200	93	292
YSB EST-SR_327	1	p2	(TG)6	12	209	220	GCACACAGCGGTTTCATTCA	59.689	20	ATTGCTAAGTTGGTCGGGGG	60.034	20	146	142	287	GCACACAGCGGTTTCATTCA	59.689	20	TCTCATCTCGGCCCAAAACC	60.035	20	272	142	413	GCACACAGCGGTTTCATTCA	59.689	20	GCACCGGGGTGTTCTGATTA	60.036	20	114	142	255
YSB EST-SR_328	1	p2	(AT)6	12	545	556	GCAATATCCAACGCACGCAT	59.971	20	GCTGTCGTGGGGTGGTATAA	59.462	20	113	496	608	CGGCACCAAGCTGCTTATTC	59.901	20	GCTGTCGTGGGGTGGTATAA	59.462	20	249	360	608	GCAATATCCAACGCACGCAT	59.971	20	GAGTCAGGGCTCCGTAACAT	59.175	20	170	496	665
YSB EST-SR_329	1	p1	(T)14	14	122	135	ACATTGTTTGTGTGGTCGTTCT	58.986	22	ACAAGCTGTAATCGACCGCA	60.038	20	244	97	340	ACATTGTTTGTGTGGTCGTTCT	58.986	22	GACCGCAGCAGTCAGTAACT	60.038	20	231	97	327	ACATTGTTTGTGTGGTCGTTCT	58.986	22	GCGACACCCGAATACCAGAA	60.109	20	186	97	282
YSB EST-SR_330	1	p1	(G)10	10	254	263	GACTCGAAGGAGGAGCGATG	59.97	20	AACAACGGCCACAACACAAC	60.109	20	197	92	288	GACTCGAAGGAGGAGCGATG	59.97	20	CAACGGCCACAACACAACAA	60.109	20	195	92	286	GCTTTCTTTGGCCGTCGTTT	59.97	20	AACAACGGCCACAACACAAC	60.109	20	116	173	288
YSB EST-SR_331	1	p1	(T)11	11	274	284	TGCGCTTTTGATTGCTACCG	59.832	20	CACAGAGCTGCTTTATTATTGCGA	59.966	24	163	164	326	TGCGCTTTTGATTGCTACCG	59.832	20	ACAGAGCTGCTTTATTATTGCGA	58.808	23	162	164	325	TGCGCTTTTGATTGCTACCG	59.832	20	ACACAGAGCTGCTTTATTATTGCG	60.202	24	164	164	327
YSB EST-SR_332	1	p3	(CGG)5	15	211	225	CAGAGCTCCACTTCGGAAGG	60.108	20	GACCACATTCACTGCGCAAG	60.11	20	233	169	401	AGAACAGAACAGCAGGAGCC	59.964	20	CCAATGTCGGCGTTCAATCG	60.248	20	133	117	249	AGAACAGAACAGCAGGAGCC	59.964	20	CAGTGTATCTGGCGTGGGAA	59.751	20	228	117	344
YSB EST-SR_333	2	p3	(CGG)5	15	531	545	AGAACAGAACAGCAGGAGCC	59.964	20	CCAATGTCGGCGTTCAATCG	60.248	20	133	437	569	GCCAGATACACTGTGCGAGT	60.109	20	CCAATGTCGGCGTTCAATCG	60.248	20	238	332	569	CTTGCGCAGTGAATGTGGTC	60.11	20	CCAATGTCGGCGTTCAATCG	60.248	20	188	382	569
YSB EST-SR_334	1	p1	(T)11	11	81	91	CAAAACATCGCGGTACTGGC	60.179	20	GGTGGAAGCCCAATCACCAT	60.325	20	139	48	186	TACTGCTTCGATAGGTGGCG	59.616	20	GGTGGAAGCCCAATCACCAT	60.325	20	173	14	186	CGACATCAAAACATCGCGGT	59.558	20	GGTGGAAGCCCAATCACCAT	60.325	20	145	42	186
YSB EST-SR_335	1	p3	(CCG)5	15	1	15
YSB EST-SR_336	1	p2	(AT)7	14	162	175	GCACATGTTGCCCGAATACT	58.905	20	TATGAAAGACCCTCTCCCGC	58.879	20	192	31	222	GCACATGTTGCCCGAATACT	58.905	20	GTATGAAAGACCCTCTCCCGC	60.203	21	193	31	223	GCACATGTTGCCCGAATACT	58.905	20	ATGAAAGACCCTCTCCCGCC	61.627	20	191	31	221
YSB EST-SR_337	1	p1	(T)10	10	199	208	TAGTGGTTACTTGGCCGTGC	60.321	20	AGTGGACAATGCGTAGTCAGT	59.381	21	198	89	286	TAGTGGTTACTTGGCCGTGC	60.321	20	GTGGACAATGCGTAGTCAGT	57.92	20	197	89	285	CGAGGCGGAATTAGCTGTTC	59.069	20	AGTGGACAATGCGTAGTCAGT	59.381	21	179	108	286
YSB EST-SR_338	1	p3	(GCG)5	15	122	136	ATGTTGATGGCGGTAGTGCT	59.747	20	CTTTTTCTATGTGCGGGGCG	59.901	20	184	87	270	GTCTGTCAGTCGTGCGTTCT	60.318	20	CTTTTTCTATGTGCGGGGCG	59.901	20	228	43	270	TGTTGGACGGCCATAGTGTG	60.321	20	CTTTTTCTATGTGCGGGGCG	59.901	20	268	3	270
YSB EST-SR_339	1	p1	(A)10	10	15	24
YSB EST-SR_340	1	p1	(A)10	10	254	263	TGCTCCATGTGGTCTAATCCT	58.519	21	GACGTGTGGGTTGTGCTAGA	59.967	20	254	126	379	TGCTCCATGTGGTCTAATCCT	58.519	21	TAGGAAGCAAGGTGGACGTG	59.68	20	268	126	393	TGCTCCATGTGGTCTAATCCTT	59.154	22	GACGTGTGGGTTGTGCTAGA	59.967	20	254	126	379
YSB EST-SR_341	1	p1	(A)11	11	14	24
YSB EST-SR_342	1	p1	(T)10	10	111	120	CGCCTACAAAGGTGTCAGACT	59.999	21	GAGGACACCAGGGCGTTTTA	59.964	20	186	41	226	CGCCTACAAAGGTGTCAGACT	59.999	21	AGGACACCAGGGCGTTTTAG	59.964	20	185	41	225	TGTTGTGTCGCCTACAAAGGT	60.134	21	GAGGACACCAGGGCGTTTTA	59.964	20	194	33	226
YSB EST-SR_343	1	p1	(A)11	11	70	80	GCAATGTGTAACTAAGCCGGG	59.6	21	GGGAACCGAACCGATGAAATG	59.6	21	146	29	174	GCAATGTGTAACTAAGCCGGG	59.6	21	GGGAACCGAACCGATGAAAT	58.254	20	146	29	174	GCAATGTGTAACTAAGCCGGG	59.6	21	CCTGCTTAAGCCGGGAACC	60.749	19	158	29	186
YSB EST-SR_344	1	p1	(T)11	11	508	518	TGGCGACACGAGATCACAAA	59.967	20	TGTGTGCCGCCATATTTTGA	58.461	20	218	343	560	TTGGCGACACGAGATCACAA	59.967	20	TGTGTGCCGCCATATTTTGA	58.461	20	219	342	560	AGCGAGTGAGTGAGTGAACG	60.04	20	TGTGTGCCGCCATATTTTGA	58.461	20	168	393	560
YSB EST-SR_345	1	p1	(A)10	10	5	14
YSB EST-SR_346	1	p3	(TGA)5	15	626	640	GCCCGAATTAGCAAAGGCAC	60.179	20	TCAGCATGTTCCCCCAGTTC	59.962	20	138	553	690	GCCCGAATTAGCAAAGGCAC	60.179	20	CAGCATGTTCCCCCAGTTCT	59.961	20	137	553	689	AGCTGTTGCCCGAATTAGCA	60.322	20	TCAGCATGTTCCCCCAGTTC	59.962	20	145	546	690
YSB EST-SR_347	1	p3	(GGC)5	15	513	527	GGGTTTGTGTCCATGTGGTG	59.327	20	ACTGGGACTACGAGCAGAGT	59.962	20	280	320	599	AGGGGGTTTGTGTCCATGTG	60.179	20	TATAGTGATGGCAGCAGCGC	60.601	20	263	317	579	CAGGGGGTTTGTGTCCATGT	60.179	20	TATAGTGATGGCAGCAGCGC	60.601	20	264	316	579
YSB EST-SR_348	1	p3	(GGC)6	18	65	82
YSB EST-SR_349	1	p3	(TCT)5	15	340	354	CCGGTTGCTCTGGTTCTTCT	59.965	20	CGCAAACACAAGGAACAGCA	59.9	20	238	244	481	CCGGTTGCTCTGGTTCTTCT	59.965	20	GCCAAAAGAAGAGCCTTCGC	60.11	20	218	244	461	CCGGTTGCTCTGGTTCTTCT	59.965	20	AGCAGCCAAAAGAAGAGCCT	59.888	20	222	244	465
YSB EST-SR_350	1	p3	(CCG)5	15	43	57
YSB EST-SR_351	1	p1	(T)14	14	61	74	AATGCCTGAAGTAGCAAATTTGA	57.273	23	ATGTGCCGCGAATTGTAACG	59.904	20	134	31	164	AATGCCTGAAGTAGCAAATTTGA	57.273	23	GTGCCGCGAATTGTAACGAG	60.247	20	132	31	162	ATGCCTGAAGTAGCAAATTTGAT	57.073	23	ATGTGCCGCGAATTGTAACG	59.904	20	133	32	164
YSB EST-SR_352	1	p2	(TA)6	12	73	84	TCCACAGTCTTGTCCAAAGGA	58.876	21	ATCACCAGGTACTTGCCGTG	60.036	20	170	3	172	TCCACAGTCTTGTCCAAAGGA	58.876	21	CATCACCAGGTACTTGCCGT	60.036	20	171	3	173	TCCACAGTCTTGTCCAAAGGA	58.876	21	GTCGGCATAGTATCGTGGGG	60.039	20	233	3	235
YSB EST-SR_353	1	p3	(GCA)5	15	30	44	CAGGAGCGGCAGGAGTGG	62.464	18	AGACTCGTAGCGCGGTTAAG	59.902	20	131	2	132	CAGGAGCGGCAGGAGTGG	62.464	18	CAGACTCGTAGCGCGGTTAA	60.179	20	132	2	133	CAGGAGCGGCAGGAGTGG	62.464	18	GTCTGGTGACGTCTACGGAG	59.553	20	172	2	173
YSB EST-SR_354	1	p3	(TGC)6	18	220	237	GGCGTCCGATGCAACATTAC	59.972	20	GAACACCATCAAGCAGCACG	60.11	20	160	101	260	CTTCCATCGGCGTATCCTCC	60.038	20	GAACACCATCAAGCAGCACG	60.11	20	113	148	260	GGCGTCCGATGCAACATTAC	59.972	20	CTCCACAAGGATGACGAGGG	59.823	20	267	101	367
YSB EST-SR_355	1	p1	(T)12	12	140	151	TCTTCATTCCATTTTCATAGCATCGT	59.457	26	GGACATCCGCAGAAACTCCA	60.036	20	229	103	331	TCTTCATTCCATTTTCATAGCATCGT	59.457	26	CGATCAGGACATCCGCAGAA	59.897	20	235	103	337	TCTTCATTCCATTTTCATAGCATCGT	59.457	26	TTCGATCAGGACATCCGCAG	59.897	20	237	103	339
YSB EST-SR_356	1	p1	(T)10	10	687	696
YSB EST-SR_357	1	p3	(CGT)5	15	75	89	TCGTCGATGAGCGCGTAC	59.978	18	TCGTCCAAATGCAATTGCCC	59.754	20	262	49	310	GTCGTCGATGAGCGCGTA	59.978	18	TCGTCCAAATGCAATTGCCC	59.754	20	263	48	310	CGTCGATGAGCGCGTACT	59.977	18	TCGTCCAAATGCAATTGCCC	59.754	20	261	50	310
YSB EST-SR_358	1	p3	(ACC)6	18	313	330	GCCGATCCTGACGTTCTGAA	60.109	20	TTCCCCTGTGTTGCCATCTC	59.962	20	180	288	467	GCCGATCCTGACGTTCTGAA	60.109	20	CGGAGTAGGCTGCCAGTAAG	59.897	20	130	288	417	GCCGATCCTGACGTTCTGAA	60.109	20	ACACATTCGGAGTAGGCTGC	60.108	20	137	288	424
YSB EST-SR_359	1	p1	(A)10	10	44	53
YSB EST-SR_360	1	p1	(A)13	13	1	13
YSB EST-SR_361	1	p1	(T)11	11	281	291
YSB EST-SR_362	1	p3	(ACG)6	18	160	177	CTTCGCGGTTCTCCATCCTG	60.808	20	ATGATGACCTGGCTTCGCAA	60.035	20	201	36	236	CTTCGCGGTTCTCCATCCTG	60.808	20	AATGATGACCTGGCTTCGCA	60.035	20	202	36	237	CTTCGCGGTTCTCCATCCTG	60.808	20	GACCTGGCTTCGCAACATTG	60.11	20	196	36	231
YSB EST-SR_363	1	p3	(GCC)5	15	362	376	CACCGAGTACTTCCGCAAGT	60.039	20	CTGGATGACGCCCTTGAAGT	60.036	20	139	292	430	CTGAACGGCACCGAGTACTT	60.039	20	CTGGATGACGCCCTTGAAGT	60.036	20	147	284	430	TGAACGGCACCGAGTACTTC	60.039	20	CTGGATGACGCCCTTGAAGT	60.036	20	146	285	430
YSB EST-SR_364	1	p3	(CAC)5	15	352	366	CCAGAGTGGTGAGAGCTGTG	60.038	20	TCTGTCAAAGCTGCCTCAGG	59.964	20	199	290	488	ACTACCCGTACTGCCAGAGT	59.961	20	TCTGTCAAAGCTGCCTCAGG	59.964	20	212	277	488	TGGTACTACCCGTACTGCCA	59.961	20	TCTGTCAAAGCTGCCTCAGG	59.964	20	216	273	488
YSB EST-SR_365	1	p3	(GCG)5	15	389	403
YSB EST-SR_366	1	p3	(GCG)6	18	1	18
YSB EST-SR_367	1	p1	(A)10	10	436	445	TGAAAGAACTCGTGCAGTTAGC	59.199	22	GCTGATTCCATGTGTTGACTGG	59.837	22	109	381	489	AGAACTCGTGCAGTTAGCTT	57.178	20	GCTGATTCCATGTGTTGACTGG	59.837	22	105	385	489	AAGAACTCGTGCAGTTAGCT	57.178	20	GCTGATTCCATGTGTTGACTGG	59.837	22	106	384	489
YSB EST-SR_368	1	p3	(CTG)6	18	5	22
YSB EST-SR_369	1	p1	(A)10	10	27	36	AGACCCTCAAGCAAACACAGT	59.787	21	AAGGAAGCCCATACACGCTC	60.108	20	227	0	226	AGACCCTCAAGCAAACACAGT	59.787	21	CATACACGCTCCAGACGACA	59.83	20	218	0	217	AGACCCTCAAGCAAACACAGT	59.787	21	ATACACGCTCCAGACGACAC	59.829	20	217	0	216
YSB EST-SR_370	1	p3	(ACC)5	15	21	35	CCACCACCGCCACCAACA	62.885	18	TCCATCATGTGCAGCATCGT	60.108	20	214	0	213	CCACCACCGCCACCAACA	62.885	18	GGTGAAGATCCGTTCGTCCA	59.754	20	143	0	142	CCACCACCGCCACCAACA	62.885	18	CAGGGTGAAGATCCGTTCGT	59.753	20	146	0	145
YSB EST-SR_371	1	p3	(GGT)6	18	1	18
YSB EST-SR_372	1	p1	(T)10	10	665	674
YSB EST-SR_373	1	p1	(T)10	10	390	399	AGGTCCGTCGCAATCTTCAC	60.39	20	CGGAATCTGAAAGTGACTATGGG	58.877	23	273	162	434	AGGTCCGTCGCAATCTTCAC	60.39	20	TCGGAATCTGAAAGTGACTATGGG	60.142	24	274	162	435	AGGTCCGTCGCAATCTTCAC	60.39	20	GGAATCTGAAAGTGACTATGGGGA	59.836	24	272	162	433
YSB EST-SR_374	1	p1	(T)11	11	389	399	CGGTCAATAGGTACGTTTCGC	59.415	21	GGCCGAGACGTAGAGGGTAT	60.537	20	249	245	493	CGGTCAATAGGTACGTTTCGC	59.415	21	GCCGAGACGTAGAGGGTATC	59.126	20	248	245	492	CGGTCAATAGGTACGTTTCGC	59.415	21	GGCCGAGACGTAGAGGGTA	60.153	19	249	245	493
YSB EST-SR_375	1	p1	(T)10	10	330	339	TGGGTTGCTGTCCACTTTTT	58.141	20	GCAAGCCCACCAAGCTAAAC	60.038	20	218	285	502	TTGGGTTGCTGTCCACTTTT	58.141	20	GCAAGCCCACCAAGCTAAAC	60.038	20	219	284	502	TGGGTTGCTGTCCACTTTTT	58.141	20	ACCAAGCTAAACAGCAGGCT	59.889	20	210	285	494
YSB EST-SR_376	1	p1	(T)10	10	353	362	TGGCCGGCCTATTTATCGTC	59.966	20	TCAAAATGAGCAGCACCGTT	58.682	20	237	151	387	CCACTGCGGGCCTTACTTTA	60.036	20	TCAAAATGAGCAGCACCGTT	58.682	20	269	119	387	AATGACAGGTTCGACGACCC	60.038	20	TCAAAATGAGCAGCACCGTT	58.682	20	160	228	387
YSB EST-SR_377	1	p3	(CGG)5	15	9	23
YSB EST-SR_378	1	p3	(GAC)5	15	183	197	TGATAGAGAAGCAGCGCGTT	59.827	20	GGTGGAGTTTGGTTTTCCGC	59.968	20	271	87	357	TGGTGATAGAGAAGCAGCGC	60.179	20	GGTGGAGTTTGGTTTTCCGC	59.968	20	274	84	357	TTGTACTGTCCACCCACAGC	59.892	20	TTTCGTTCTGGTGACCCTGG	59.892	20	254	54	307
YSB EST-SR_379	1	p3	(ATT)7	21	1	21
YSB EST-SR_380	1	p1	(A)10	10	132	141	CCAGCCGCAAACTGCTAAAG	60.11	20	TGGAATAACGAATGGCAAAGCT	58.911	22	101	98	198	CCAGCCGCAAACTGCTAAAG	60.11	20	TGGAATAACGAATGGCAAAGCTG	60.12	23	101	98	198	TGTAGCTCATTGACGTGCGA	59.757	20	TGGAATAACGAATGGCAAAGCT	58.911	22	163	36	198
YSB EST-SR_381	1	p3	(GCT)6	18	254	271	TGTTGATTCGAGGCCCTCTG	59.75	20	GGGTCAAGGTATGGGTGCAA	59.961	20	270	180	449	ATTCGGCATCTGTCCTTGCA	60.035	20	CAGCAGTTCCCTCACCATCA	59.674	20	225	110	334	ATTCGGCATCTGTCCTTGCA	60.035	20	AGCAGTTCCCTCACCATCAC	59.674	20	224	110	333
YSB EST-SR_382	1	p3	(TCT)5	15	15	29
YSB EST-SR_383	1	p2	(GC)6	12	276	287
YSB EST-SR_384	1	p1	(T)10	10	49	58	ACTGCTACACATATTTCTCCAGC	58.554	23	TGCAAACCTCCCACTCCTTG	60.179	20	189	23	211	ACTGCTACACATATTTCTCCAGC	58.554	23	GATGCAAACCTCCCACTCCT	59.67	20	191	23	213	ACTGCTACACATATTTCTCCAGC	58.554	23	AGATGCAAACCTCCCACTCC	59.67	20	192	23	214
YSB EST-SR_385	1	p3	(GGC)5	15	131	145	GGTGCACTACGAGTCGAAGA	59.48	20	CCAGGAACTCGAGGATGTGC	60.461	20	176	79	254	AGGTGCACTACGAGTCGAAG	59.478	20	CCAGGAACTCGAGGATGTGC	60.461	20	177	78	254	GGTGCACTACGAGTCGAAGA	59.48	20	CAGGAACTCGAGGATGTGCG	60.804	20	175	79	253
YSB EST-SR_386	1	p3	(GCA)5	15	515	529	AGCGTTCAGAGTGTCGTCG	60.082	19	TTGCATCCGTTGGTCGTGTA	59.966	20	273	281	553	AGCGTTCAGAGTGTCGTCG	60.082	19	TGCATCCGTTGGTCGTGTAT	59.752	20	272	281	552	TGGAACAAGAGCGGTCGTG	60.301	19	TTGCATCCGTTGGTCGTGTA	59.966	20	137	417	553
YSB EST-SR_387	1	p1	(A)10	10	21	30
YSB EST-SR_388	1	p3	(CGG)6	18	51	68
YSB EST-SR_389	1	p1	(T)11	11	87	97	TGGGCATATTTATTTCTCTAAGCGG	59.295	25	TCGTCGTGACATTTCGCAAG	59.218	20	226	35	260	GGGCATATTTATTTCTCTAAGCGGT	59.294	25	TCGTCGTGACATTTCGCAAG	59.218	20	225	36	260	AGGGCAAATTTATGGGCATATTT	57.09	23	TCGTCGTGACATTTCGCAAG	59.218	20	238	23	260
YSB EST-SR_390	1	p1	(A)12	12	318	329	GCTGCACTTCTAGCTGCTCT	60.108	20	ACGTGCTCGAGTACAATGCA	60.039	20	178	188	365	TGCACTTCTAGCTGCTCTCG	59.828	20	ACGTGCTCGAGTACAATGCA	60.039	20	176	190	365	CTAGCTGCTCTCGCGAGTTT	60.179	20	ACGTGCTCGAGTACAATGCA	60.039	20	169	197	365
YSB EST-SR_391	1	p2	(AT)6	12	4	15
YSB EST-SR_392	1	c	(T)10attcttttcttttttttgtttata(T)10	44	81	124	GTAACAGGCGGAATAGTTTCTTT	57.125	23	GAACTGTTGGTGCGGGAGTA	59.966	20	224	0	223	GTAACAGGCGGAATAGTTTCTTT	57.125	23	TGTTGGTGCGGGAGTATCAC	60.037	20	220	0	219	GTAACAGGCGGAATAGTTTCTTT	57.125	23	GCTCTTGAACTGTTGGTGCG	60.041	20	230	0	229
YSB EST-SR_393	1	p1	(A)10	10	31	40	ATGCATTTTCCTCAGGTGGA	57.095	20	TTCTCGGCCGTTTCTTTCCT	59.605	20	170	8	177	ATGCATTTTCCTCAGGTGGA	57.095	20	CGCGAGCGCATCTGATTCTA	60.661	20	142	8	149	AATGCATTTTCCTCAGGTGGA	57.826	21	TTCTCGGCCGTTTCTTTCCT	59.605	20	171	7	177
YSB EST-SR_394	1	p3	(CCG)5	15	165	179	CACTTGCTCGTAGCTGAGCA	60.389	20	GAACTTCTACGGCGTGGACA	60.039	20	148	121	268	CACTTGCTCGTAGCTGAGCA	60.389	20	TGAACTTCTACGGCGTGGAC	60.039	20	149	121	269	ACTTGCTCGTAGCTGAGCAC	60.389	20	GAACTTCTACGGCGTGGACA	60.039	20	147	122	268
YSB EST-SR_395	1	p1	(A)12	12	295	306	TGGCTATACTACAGGGGCCT	59.434	20	ACTTCGTCAATCATGCTCGGT	60.067	21	258	267	524	CGCCAGCCCTCGTAGTAATT	59.896	20	TGGTTGCTTTTCACAGACCAG	58.976	21	129	219	347	TGGCTATACTACAGGGGCCTT	60.062	21	ACTTCGTCAATCATGCTCGGT	60.067	21	258	267	524
YSB EST-SR_396	1	p1	(T)10	10	144	153	CCTTATCTGGTCGTGACGTCC	60.202	21	ACGGAGCTGGAGATTTGCAA	59.963	20	199	101	299	CCTTATCTGGTCGTGACGTCC	60.202	21	GGATGCTGGACCACGTGTAA	60.037	20	255	101	355	CCTTATCTGGTCGTGACGTCC	60.202	21	CAAAGATGTCGGGTCACGGA	60.038	20	214	101	314
YSB EST-SR_397	1	p1	(A)12	12	1	12
YSB EST-SR_398	1	p1	(A)10	10	145	154	CGCCGTGTCCAAGTGAAGTA	60.319	20	CGGCGTCATGTTTGGTAGGA	60.391	20	191	109	299	CGCCGTGTCCAAGTGAAGTA	60.319	20	ACGGCGTCATGTTTGGTAGG	60.672	20	192	109	300	TTGATCGTGATGCAACGACG	59.287	20	CGGCGTCATGTTTGGTAGGA	60.391	20	276	24	299
YSB EST-SR_399	1	p2	(GC)6	12	24	35
YSB EST-SR_400	1	p1	(T)10	10	78	87	GCACTTCACGAGAATCTGCC	59.276	20	CGTTATTGTTGGCAGTGCGT	59.763	20	102	14	115	GCACTTCACGAGAATCTGCC	59.276	20	GGAAATCACAACCAGCCTGC	59.755	20	146	14	159	GCACTTCACGAGAATCTGCC	59.276	20	TGGGAAATCACAACCAGCCT	59.518	20	148	14	161
YSB EST-SR_401	1	p2	(GC)6	12	314	325
YSB EST-SR_402	1	p1	(T)10	10	398	407
YSB EST-SR_403	1	p1	(C)15	15	8	22
YSB EST-SR_404	1	p1	(T)10	10	439	448	TGTTGACCTCGCGACAGTAC	60.04	20	GCTAACGATAAGGGACTCGACA	59.643	22	217	313	529	TGTTGACCTCGCGACAGTAC	60.04	20	TGCTAACGATAAGGGACTCGAC	59.643	22	218	313	530	TGTTGACCTCGCGACAGTAC	60.04	20	ACGATAAGGGACTCGACAGA	57.585	20	213	313	525
YSB EST-SR_405	1	p3	(GAT)5	15	481	495	GCGAACAGGAGTCTGGTGAA	59.966	20	GGCGGATACAACACGTGGTA	60.109	20	188	373	560	TGTGAAGGCGAACAGGAGTC	59.966	20	GGCGGATACAACACGTGGTA	60.109	20	195	366	560	GAGTGTGAAGGCGAACAGGA	59.966	20	GGCGGATACAACACGTGGTA	60.109	20	198	363	560
YSB EST-SR_406	1	p1	(T)10	10	281	290	ACTCACTAGTCCTTTATTCGCCA	59.232	23	AGATGCATTGAGCCATTCTTGA	58.372	22	211	123	333	ACTCACTAGTCCTTTATTCGCCA	59.232	23	TGCATTGAGCCATTCTTGAAAGA	59.172	23	208	123	330	ACTCACTAGTCCTTTATTCGCCA	59.232	23	AGATGCATTGAGCCATTCTTGAA	58.979	23	211	123	333
YSB EST-SR_407	1	p1	(A)10	10	49	58	CTGTTTGGGCGCTTTTCAGT	59.615	20	TATGGCGGTCTAATTCGGGC	59.966	20	216	0	215	CTGTTTGGGCGCTTTTCAGT	59.615	20	TTCCAGCTGAAGCCATTCGT	59.963	20	101	0	100	CTGTTTGGGCGCTTTTCAGT	59.615	20	CGTAGCGTCCTTTGGGAAGA	59.754	20	275	0	274
YSB EST-SR_408	1	p3	(ACA)5	15	443	457	CAAGCGGGCATGGACAAAAT	59.753	20	AACCGACTGTCCCCTTTGTC	59.892	20	149	342	490	CAAGCGGGCATGGACAAAAT	59.753	20	CGTCCTCTCCAATTTCCGCT	60.108	20	193	342	534	CGTGTGGAAAACAAGGGCAC	60.249	20	AACCGACTGTCCCCTTTGTC	59.892	20	188	303	490
YSB EST-SR_409	1	p1	(A)10	10	316	325	ACTCGACGAAACAATTTGGTGA	58.8	22	GTGTTTGCATCTGCCGATCC	59.901	20	243	254	496	ACTCGACGAAACAATTTGGTGA	58.8	22	TGTTTGCATCTGCCGATCCA	60.322	20	242	254	495	ACTCGACGAAACAATTTGGTG	57.398	21	GTGTTTGCATCTGCCGATCC	59.901	20	243	254	496
YSB EST-SR_410	1	p3	(AGA)5	15	236	250	CGGAGTTCATTGGCTTCCCT	60.035	20	TTCTGCGAGTTCAGGTGGTC	59.966	20	208	94	301	TCGGAGTTCATTGGCTTCCC	60.035	20	TTCTGCGAGTTCAGGTGGTC	59.966	20	209	93	301	CGGAGTTCATTGGCTTCCCT	60.035	20	CTTCTGCGAGTTCAGGTGGT	59.966	20	209	94	302
YSB EST-SR_411	1	p2	(AT)10	20	1	20
YSB EST-SR_412	1	p1	(A)10	10	19	28
YSB EST-SR_413	1	p1	(A)10	10	39	48	GCCAGTAAAGCAATACTAATTTGTGG	59.248	26	TTACGAGGCATCTCACGCTG	60.179	20	193	1	193	GGCCAGTAAAGCAATACTAATTTGTG	59.248	26	TTACGAGGCATCTCACGCTG	60.179	20	194	0	193	GGCCAGTAAAGCAATACTAATTTGT	58.137	25	TTACGAGGCATCTCACGCTG	60.179	20	194	0	193
YSB EST-SR_414	1	p1	(A)10	10	190	199	GCTACGTTTTGCGCTACGAG	59.977	20	CGCGTTATTCATTTTGCGCG	59.779	20	272	24	295	TTGCTACGTTTTGCGCTACG	59.838	20	CGCGTTATTCATTTTGCGCG	59.779	20	274	22	295	ACGTTTTGCGCTACGAGAGT	60.318	20	CGCGTTATTCATTTTGCGCG	59.779	20	269	27	295
YSB EST-SR_415	1	p1	(T)11	11	136	146	CCTCCGCTAGGTAAGTTGGG	59.536	20	CGTCTCCTTACTCACATCACAGT	59.808	23	139	101	239	CCTCCGCTAGGTAAGTTGGG	59.536	20	TCGTCTCCTTACTCACATCACA	58.582	22	140	101	240	CCTCCGCTAGGTAAGTTGGG	59.536	20	TCGTCTCCTTACTCACATCACAG	59.559	23	140	101	240
YSB EST-SR_416	1	p3	(GCC)5	15	30	44
YSB EST-SR_417	1	p1	(T)11	11	169	179	TGAATCCGAAAAACATGCACGA	59.45	22	GATCAGGCGCTACAGAGACC	59.969	20	251	93	343	TGAATCCGAAAAACATGCACGA	59.45	22	GGATCAGGCGCTACAGAGAC	59.969	20	252	93	344	TGAATCCGAAAAACATGCACGA	59.45	22	AAAACGGATCAGGCGCTACA	60.037	20	257	93	349
YSB EST-SR_418	1	p1	(A)19	19	1	19
YSB EST-SR_419	1	p3	(GCG)5	15	522	536	CCGGACGATAATCGAGCTGT	59.689	20	TTCTTCTCGCCGATGCAGTT	60.037	20	183	492	674	TCCGGACGATAATCGAGCTG	59.408	20	TTCTTCTCGCCGATGCAGTT	60.037	20	184	491	674	CCGGACGATAATCGAGCTGT	59.689	20	GGAACCCTACGAAGTACCGG	59.543	20	206	492	697
YSB EST-SR_420	1	p1	(A)10	10	62	71	AGCCGGCTTAATCATAAGATGT	57.642	22	GAACACCCCATCCTTGCGTA	60.036	20	123	11	133	AGCCGGCTTAATCATAAGATGT	57.642	22	TACGCAAGGATGGGGAACAC	60.036	20	137	11	147	AAGCCGGCTTAATCATAAGATGT	58.281	23	GAACACCCCATCCTTGCGTA	60.036	20	124	10	133
YSB EST-SR_421	1	p3	(GGA)5	15	79	93	GCGTCCTTAAACTCCCCGAC	60.739	20	CTCCTCGATCGGGTTGTGG	59.858	19	137	51	187	GCGTCCTTAAACTCCCCGAC	60.739	20	CCTCCTCGATCGGGTTGTG	59.858	19	138	51	188	GCGTCCTTAAACTCCCCGAC	60.739	20	GAGGAGATGCTGCAGAGCC	60.228	19	234	51	284
YSB EST-SR_422	1	p3	(GCG)6	18	314	331	CGGATGGCCTATGTCCAACA	59.82	20	CTTCACGTACGCACACAACG	60.112	20	208	157	364	ATTCCGATGATGCTGCCAGT	59.818	20	CTTCACGTACGCACACAACG	60.112	20	160	205	364	GCCGGACTCTAACAAGTCGT	59.757	20	CTTCACGTACGCACACAACG	60.112	20	111	254	364
YSB EST-SR_423	1	p1	(A)10	10	229	238	ACCTCACTCTCACCAACATAATCA	59.468	24	GGCGATTCTCAAAGCGATTCA	59.334	21	219	131	349	ACCTCACTCTCACCAACATAATCA	59.468	24	AAAGGCGATTCTCAAAGCGA	58.192	20	222	131	352	ACCTCACTCTCACCAACATAATCA	59.468	24	AGGCGATTCTCAAAGCGATTC	59.063	21	220	131	350
YSB EST-SR_424	1	p2	(AT)6	12	371	382
YSB EST-SR_425	1	p3	(GTG)5	15	173	187	GACTGCTGCTGGACATCACA	60.321	20	CTCGTCCGGTAAATGCAGGA	59.825	20	191	140	330	GACTGCTGCTGGACATCACA	60.321	20	TCCTCGTCCGGTAAATGCAG	59.825	20	193	140	332	ACTGCTGCTGGACATCACAG	60.321	20	CTCGTCCGGTAAATGCAGGA	59.825	20	190	141	330
YSB EST-SR_426	1	p1	(A)10	10	10	19
YSB EST-SR_427	1	p3	(CGC)7	21	3	23
YSB EST-SR_428	1	p1	(A)11	11	29	39
YSB EST-SR_429	1	p3	(GTT)5	15	8	22
YSB EST-SR_430	1	p3	(AAC)5	15	1	15
YSB EST-SR_431	1	p3	(CAT)5	15	11	25
YSB EST-SR_432	1	p1	(A)10	10	135	144	TGAACGCTACGAATGCAGGA	59.755	20	CATTCTTTTTGCGAGCGGGT	59.759	20	235	97	331	TGAACGCTACGAATGCAGGA	59.755	20	TCATTCTTTTTGCGAGCGGG	59.479	20	236	97	332	TTGAACGCTACGAATGCAGG	58.924	20	CATTCTTTTTGCGAGCGGGT	59.759	20	236	96	331
YSB EST-SR_433	1	p1	(T)10	10	558	567	TCGGTGCAAACTCGCCTATT	60.037	20	ACAGGTATACACTGCGTGCA	59.394	20	277	366	642	TTCGGTGCAAACTCGCCTAT	60.037	20	ACAGGTATACACTGCGTGCA	59.394	20	278	365	642	ATTCGGTGCAAACTCGCCTA	60.037	20	ACAGGTATACACTGCGTGCA	59.394	20	279	364	642
YSB EST-SR_434	1	p3	(GAC)5	15	126	140	Forward Primer1 (5'-3')	Tm (°C)	size	Reverse Primer1 (5'-3')	Tm (°C)	size	Product1 size (bp)	start (bp)	end (bp)	TGGTTGACCAACGTAACGGA	59.537	20	TCAGTGTCACAAGCAGGGTC	59.893	20	119	101	219	TGGTTGACCAACGTAACGGA	59.537	20	AGTGTCACAAGCAGGGTCAG	59.893	20	117	101	217
YSB EST-SR_435	1	p1	(T)10	10	70	79										CGTCGCGCAATGTTTTGTTT	59.157	20	GCCACTCCCAAAGCACAAAC	60.249	20	189	14	202	GTGAATGAAGTCGCGTCGC	59.943	19	ACGGCTGACATCCAAACACT	59.891	20	140	1	140
YSB EST-SR_436	1	p3	(GCC)6	18	273	290	TGGAAAGCCATCCAGCTGTT	59.5937	20.697	GCGAAAGTAGTGCTATAGCGG	59.7724	20.4015	198.789	166.953	364.742	CATGGACGCCTGGAACCTG	60.747	19	GCGAGGTGATGATGAGGGTC	60.25	20	255	98	352	CATGGACGCCTGGAACCTG	60.747	19	TAGAGCGCGAGGTGATGATG	59.688	20	261	98	358
YSB EST-SR_437	1	p3	(TCG)5	15	684	698	CAGAGAACAGTTGATTGCCACA	59.594	20.6964	AGTGTTTCAGTATTCGGCCGT	59.7727	20.4012	198.748	166.93	364.678
YSB EST-SR_438	1	p2	(GC)6	12	516	527	CGTGTCGTTCGCAGCTTTAA	59.5943	20.6958	TGCCTCATCACGCCCATAAA	59.7731	20.4008	198.708	166.907	364.615	GAAGCCGACAGTGATGGACA	60.037	20	GTAGCTGGGGAACTTCTGCA	59.675	20	190	467	656	GAAGCCGACAGTGATGGACA	60.037	20	TGTAGCTGGGGAACTTCTGC	59.675	20	191	467	657
YSB EST-SR_439	1	p1	(T)10	10	124	133	AAAGATGTACACGGGCAGCA	59.5946	20.6952	AAGCTGGTGAACTCTACGCC	59.7734	20.4004	198.667	166.884	364.551	TGTACGAGTGTGTCCACAGC	59.968	20	GCGTAGGCCAGATCTCACTC	59.969	20	106	54	159	TGTACGAGTGTGTCCACAGC	59.968	20	GCATTTTCCTCAGCCGCAAA	60.038	20	137	54	190
YSB EST-SR_440	1	p3	(CGC)5	15	5	19	AAGCACTATCACGCACGGAA	59.5949	20.6947	CTGCAGCGCAATCTCACATG	59.7737	20.4001	198.627	166.86	364.487
YSB EST-SR_441	1	p2	(AT)6	12	475	486	GCAATAGAGCGCTCGCAAAT	59.5952	20.6941	AGGGGAGGCCTATATCCAGC	59.774	20.3997	198.587	166.837	364.424	GCTGCTTGTAAACATCCCAGT	58.837	21	TCAATTCCGAGCTGGTTGGA	59.31	20	279	405	683	GCTGCTTGTAAACATCCCAGT	58.837	21	GTCAATTCCGAGCTGGTTGG	59.195	20	280	405	684
YSB EST-SR_442	1	p3	(GGC)6	18	257	274	CATAGAGTGGCTAGTGCGGG	59.5955	20.6935	TGTGCCTGTGGAGTCAGAAC	59.7743	20.3994	198.546	166.814	364.36	TCTTTGCCTTGACCGAGCTT	59.891	20	GCGCACTGATCTCGTACAGA	59.901	20	222	191	412	TTCTTTGCCTTGACCGAGCT	59.891	20	GCGCACTGATCTCGTACAGA	59.901	20	223	190	412
YSB EST-SR_443	1	p3	(ATC)5	15	369	383	ACATTCTCTTTTCAGTTAAAGCACCT	59.5958	20.6929	AGAATCGTTCGCTTCGCTCT	59.7747	20.399	198.506	166.791	364.297	ATCCTTGACCTCACCCCTCA	59.881	20	ACCATCATTTGAGGTTGGCTCA	60.225	22	268	218	485	GCCAGTTGTTGCACACACTC	60.249	20	ACCATCATTTGAGGTTGGCTCA	60.225	22	202	284	485
YSB EST-SR_444	1	p1	(T)10	10	260	269	AATGCAGATTCGGGTACGCT	59.5961	20.6923	TTGGCTATGTCTTTCGCCGT	59.775	20.3987	198.465	166.768	364.233	TGCAGTGAAAGTGCCAAACG	59.9	20	ACAGAAAAGACACTGAATGTATTGGA	59.002	26	213	221	433	TGCAGTGAAAGTGCCAAACG	59.9	20	TGAGCTTGAATGTTTACAGAAAAGACA	59.933	27	228	221	448
YSB EST-SR_445	1	p3	(CAA)5	15	5	19	ACAACCTACGGACGGAGAGA	59.5964	20.6917	ACACATCTGCTCATAGTCAACT	59.7753	20.3983	198.425	166.744	364.169
YSB EST-SR_446	1	p1	(A)11	11	397	407		59.5967	20.6911		59.7756	20.3979	198.385	166.721	364.106	GGTATTTACTGGAGATGCGTGT	58.206	22	AGCAGACGAATGGAAGGTAAGA	59.168	22	130	367	496	AGGTATTTACTGGAGATGCGTGT	59.549	23	GCAATAAGCAGACGAATGGAAGG	60.243	23	137	366	502
YSB EST-SR_447	1	p1	(A)11	11	62	72		59.597	20.6905		59.7759	20.3976	198.344	166.698	364.042	ACTGTGTGTGCTACTGTATCTACA	59.235	24	TGTACGGGTGGAAGTGCAAA	59.819	20	226	3	228	ACTGTGTGTGCTACTGTATCTACA	59.235	24	TTGTACGGGTGGAAGTGCAA	59.819	20	227	3	229
YSB EST-SR_448	1	p1	(A)12	12	12	23	TCGTCTCCAGAGCTTACTTTG	59.5974	20.6899	CGTTAATCGCAGCCTTCAGC	59.7763	20.3972	198.304	166.675	363.978
YSB EST-SR_449	1	p3	(GTC)5	15	100	114		59.5977	20.6893		59.7766	20.3969	198.263	166.651	363.915
YSB EST-SR_450	1	p1	(A)10	10	88	97	TGAGGCTTGTCAGGAATCCAG	59.598	20.6887	GCCGCCTATTAACACGCTTG	59.7769	20.3965	198.223	166.628	363.851	TCTAAAACTAGATTATTCCCACGGC	58.714	25	AGATGAACTGACCACGAGCA	59.031	20	100	30	129	TCCCACGGCTTAATTTGTTTTT	57.326	22	TGGACATACCACTTGGCAAA	57.334	20	199	46	244
YSB EST-SR_451	2	p1	(A)10	10	254	263	ATACACCACATACACGCGCA	59.5983	20.6881	CAGCAGGTTCAGGAACACCT	59.7772	20.3961	198.183	166.605	363.787	TACGTGGTATGCTCGTGGTC	59.547	20	AGCACCCAACAAATTGAATGTC	58.006	22	188	101	288	GTGGTATGCTCGTGGTCAGT	59.753	20	ACCTGTTTAACGATGTCAGTCA	57.669	22	241	104	344
YSB EST-SR_452	1	p2	(GC)6	12	12	23	ACAGTCACACAGCACGCAG	59.5986	20.6876	AAAGCTGCCCGAACCTATCC	59.7775	20.3958	198.142	166.582	363.724
YSB EST-SR_453	1	p3	(GCG)5	15	1	15	TGTCGTGTCGTGATAGGTGC	59.5989	20.687	AGGCTGTCCAGTGTCAGGTA	59.7779	20.3954	198.102	166.558	363.66
YSB EST-SR_454	1	p2	(TA)6	12	71	82		59.5992	20.6864		59.7782	20.3951	198.061	166.535	363.597	TTTACTGCCTGGGATTCTTGT	57.193	21	GACCAGAAACAAAACCGGCC	59.968	20	148	24	171	TTACTGCCTGGGATTCTTGTT	57.193	21	CAGTATGCCGCCCTGAATCA	60.179	20	214	25	238
YSB EST-SR_455	1	p1	(A)10	10	94	103		59.5995	20.6858		59.7785	20.3947	198.021	166.512	363.533	TCTGAAAGTGCAAGCTTCTGA	57.802	21	CAAGGCTCTCTTGTTCCGGT	59.965	20	208	44	251	TCTGAAAGTGCAAGCTTCTGA	57.802	21	GGCTCTCTTGTTCCGGTGAT	59.749	20	205	44	248
YSB EST-SR_456	1	p3	(CGC)6	18	469	486	TGTCTCCAAATGCATCTAAAGGT	59.5998	20.6852	TCCGGATGGAGGACAGAACT	59.7788	20.3943	197.981	166.489	363.469	CATCATGCGCCTTCCATGTG	59.97	20	TGACTTGGAGCGCAGTATGG	60.108	20	255	340	594	CATCATGCGCCTTCCATGTG	59.97	20	AGATGTCTGACTTGGAGCGC	60.108	20	262	340	601
YSB EST-SR_457	1	p3	(ACA)5	15	597	611		59.6001	20.6846		59.7791	20.394	197.94	166.465	363.406	AGAGGAACAAACAACGGAGG	57.744	20	GGTCGTTTTCAGTTTCAGGGC	60.002	21	125	574	698	CAGAGGAACAAACAACGGAGG	59.126	21	GTCGTTTTCAGTTTCAGGGCA	59.326	21	125	573	697
YSB EST-SR_458	1	p1	(T)10	10	92	101	ACCCCGCGGTATGAGAAAAA	59.6004	20.684	TAGAGCAGCTTTCCTGACGC	59.7795	20.3936	197.9	166.442	363.342	GCGCACAGTGAAACTTGTGT	59.901	20	ATGAACCCTGTCTTCGGAGC	59.749	20	215	12	226	TGCGCACAGTGAAACTTGTG	59.901	20	GCGATCGGGTCAGCTTCTAT	59.684	20	188	11	198
YSB EST-SR_459	1	p1	(A)11	11	365	375	TGGTTAAATAAATGCTTAGTTCCTGG	59.6007	20.6834	CTGTGTGCCCAGAAAAACCG	59.7798	20.3933	197.859	166.419	363.278	ATTGAAAGTGCCCTTCCGGT	59.888	20	GCTCCAGTGACGTTGGCATA	60.391	20	256	268	523	GAAAGTGCCCTTCCGGTGTA	59.964	20	TCCACAAGCTCAACCGTTCC	60.534	20	161	271	431
YSB EST-SR_460	1	p1	(A)10	10	1	10		59.601	20.6828		59.7801	20.3929	197.819	166.396	363.215
YSB EST-SR_461	1	p2	(AT)6	12	117	128	CCCCACCACCACACACAC	59.6014	20.6822	GTCCATTGCTGTGGTCCAGA	59.7804	20.3925	197.779	166.373	363.151	CCGCTCGCCAATCCGTATAA	60.319	20	GCTTCAGCTTCGAAATCCGG	59.625	20	215	11	225	CCGCTCGCCAATCCGTATAA	60.319	20	CCGGCGCCACTCGTTATTAT	60.599	20	199	11	209
YSB EST-SR_462	1	p3	(TCG)6	18	5	22		59.6017	20.6816		59.7807	20.3922	197.738	166.349	363.087
YSB EST-SR_463	1	p1	(A)13	13	17	29	TGCCGAAACCCTTTGAGAGG	59.602	20.681	ACAAAGGACTGGTTTGCCTGA	59.7811	20.3918	197.698	166.326	363.024
YSB EST-SR_464	2	p1	(T)13	13	286	298		59.6023	20.6804		59.7814	20.3915	197.657	166.303	362.96	CAGTGTTTCTTGCGTCGCTC	60.111	20	CGAGTCAGCGTTTCGTTTACA	59.217	21	143	211	353	CAGTGTTTCTTGCGTCGCTC	60.111	20	ACGAGTCAGCGTTTCGTTTAC	59.217	21	144	211	354
YSB EST-SR_465	1	p1	(A)10	10	27	36		59.6026	20.6799		59.7817	20.3911	197.617	166.28	362.897
YSB EST-SR_466	1	p2	(AC)11	22	1	22	AACGTGTAGAGGCCTGGAAA	59.6029	20.6793	ATAGCCGCCGTACAGGAATG	59.782	20.3908	197.577	166.256	362.833
YSB EST-SR_467	1	p1	(A)10	10	43	52	AGTGTAGTCGGCATTATGTAGTT	59.6032	20.6787	AGCCTCGTTTGATAGCTGCG	59.7823	20.3904	197.536	166.233	362.769	TCATTGTCAATGCGTTATGCCA	59.248	22	GATAAGAGGTCGGCAGCAGG	60.25	20	271	12	282	TGTCAATGCGTTATGCCATTCA	59.248	22	CTGGCTCGATAAGAGGTCGG	59.688	20	274	16	289
YSB EST-SR_468	1	p1	(A)10	10	66	75		59.6035	20.6781		59.7827	20.39	197.496	166.21	362.706	TGGTAAACAGACATTACTAGTAGCCA	59.562	26	CGTCTATTCGTTGCAATGGAGAC	60	23	157	35	191	GGTAAACAGACATTACTAGTAGCCA	58.129	25	CGTCTTTCGTCTATTCGTTGCA	59.34	22	163	36	198
YSB EST-SR_469	1	p1	(T)11	11	190	200		59.6038	20.6775		59.783	20.3897	197.455	166.187	362.642	ACCTGCATATACCGGCGAAG	59.966	20	AGCCATCTGCAACTTCAGCA	60.251	20	124	106	229	ACCTGCATATACCGGCGAAG	59.966	20	TTGTTCCGACCCTAACGACC	59.682	20	235	106	340
YSB EST-SR_470	1	p1	(A)10	10	70	79	CATGGCCGGCTGATGGAG	59.6041	20.6769	TGTAGCTAGTGGAGAGCGGT	59.7833	20.3893	197.415	166.163	362.578	TCCATAATGGGAGCGCAACA	59.746	20	GCAATTCCTCGCGTAACAGC	60.248	20	143	46	188	TCCATAATGGGAGCGCAACA	59.746	20	AAGAGTGCAATTCCTCGCGT	60.321	20	149	46	194
YSB EST-SR_471	1	p1	(A)17	17	1	17		59.6044	20.6763		59.7836	20.389	197.375	166.14	362.515
YSB EST-SR_472	1	c	(TGG)5taaataagtaggtggcctggt(TGG)5cggtggaggaggtctagttggtggacgtgttggagggggtggaggtaaatatgttggtggcctcgttggtggc(GGT)5	139	217	355		59.6047	20.6757		59.7839	20.3886	197.334	166.117	362.451	AGGTGGTCTTGTTGGTGGTG	60.107	20	CACCTCCACCACCAACAAGA	59.817	20	275	159	433	CTTGTTGGTGGTGGAGGAGG	60.251	20	CACCAACAAGACCACCCACT	60.107	20	259	166	424
YSB EST-SR_473	1	p2	(TA)6	12	172	183	AAGTTTCTGTATCGGGTATACGT	59.6051	20.6751	CTCCAGGGCTTCTTAGGTGC	59.7843	20.3882	197.294	166.094	362.387	AGCAAGCGAAACACCACATC	59.407	20	CACACATCGCTCTCCAGACC	60.459	20	267	99	365	GCAAGCGAAACACCACATCT	59.407	20	ACGACGATGCTTCTGGTTCT	59.396	20	119	100	218
YSB EST-SR_474	1	p1	(T)10	10	669	678		59.6054	20.6745		59.7846	20.3879	197.253	166.07	362.324
YSB EST-SR_475	1	p1	(T)13	13	63	75	ATCTGTTCCACTTCGACGGG	59.6057	20.6739	CGCTTCTTCCTCTTCGGGTT	59.7849	20.3875	197.213	166.047	362.26	TGTATCGCAAAATTGATTCGATACA	57.76	25	TCCAAGTCGCCCATCTTGTT	59.6	20	273	16	288	TGTATCGCAAAATTGATTCGATACAA	58.311	26	CTCCAAGTCGCCCATCTTGT	60.036	20	274	16	289
YSB EST-SR_476	1	c	(CCG)6agcttccaaccgccgctgcca(CCG)5	54	121	174	GATATGACTCGCCGCACTGA	59.606	20.6733	CTGGCGGAGTCCCTAGGT	59.7852	20.3872	197.173	166.024	362.197	GGTTTCACCACCAGCCAGAA	60.467	20	AATCATCACCACTGGCGGAG	60.108	20	233	73	305	CACCACCAGCCAGAAGATCC	60.394	20	AAATCATCACCACTGGCGGA	59.672	20	229	78	306
YSB EST-SR_477	2	p3	(GCC)5	15	462	476	GTCTCCATGGGCAACGGTTA	59.6063	20.6728	AGGCATGTCAGCGTTGGTAA	59.7855	20.3868	197.132	166.001	362.133	TCCACCTGATTTCCATCCGC	60.107	20	CGCGATGGTCAACACACATC	59.905	20	266	392	657	GCCTCCTCCACCTGATTTCC	60.107	20	TTCGTGTGTCTGTTGGCGAT	60.25	20	219	386	604
YSB EST-SR_478	1	p1	(A)10	10	628	637		59.6066	20.6722		59.7859	20.3864	197.092	165.978	362.069
YSB EST-SR_479	1	p1	(A)20	20	1	20		59.6069	20.6716		59.7862	20.3861	197.051	165.954	362.006
YSB EST-SR_480	1	p3	(TTC)5	15	143	157	CGACGCAGAGTTTTTGGTGG	59.6072	20.671	GTGCTGGCTTCTCCAAAACC	59.7865	20.3857	197.011	165.931	361.942	AACAGGCCCATCATCAAGGT	59.294	20	TGATGCCGTAGATCTAGGCA	58.005	20	256	40	295	ACAGGCCCATCATCAAGGTT	59.294	20	TGCAAAAACAGCAGGAGACT	57.943	20	159	41	199
YSB EST-SR_481	1	p1	(A)10	10	61	70		59.6075	20.6704		59.7868	20.3854	196.971	165.908	361.878	CGCTAAAGCATAAAGTCCACACA	59.565	23	TCACCACCAACCGTTCTGAG	59.894	20	251	35	285	CGCTAAAGCATAAAGTCCACACA	59.565	23	CTCACCACCAACCGTTCTGA	59.894	20	252	35	286
YSB EST-SR_482	1	p1	(T)12	12	451	462		59.6078	20.6698		59.7871	20.385	196.93	165.885	361.815	CGATGGGATGGCAGTCAACT	60.108	20	TCCACCTGTAGATGGGGACT	59.283	20	209	420	628	TCCGAAAGCGAACAGTGGAA	59.895	20	GGACGAAAATGACGCCAGTT	59.128	20	279	311	589
YSB EST-SR_483	1	p3	(CCA)6	18	326	343	GAGCGTACTGTAACATGCGC	59.6081	20.6692	CAGCATTGTAAATCACTTCATTTTTGT	59.7875	20.3846	196.89	165.861	361.751	ATTACTTCACCACCCCTGCC	59.668	20	CCACACCAAGTTCAGCAAGC	59.969	20	251	226	476	CTTCACCACCCCTGCCAATA	59.669	20	CCAAGTTCAGCAAGCACGTC	60.041	20	242	230	471
YSB EST-SR_484	1	p3	(TCA)5	15	315	329	ACCTACTTGGAGCAATGCCC	59.6084	20.6686	ATTCTGCGCTTCCGTTTTGG	59.7878	20.3843	196.849	165.838	361.687
YSB EST-SR_485	1	p3	(GCC)5	15	29	43	AAGTCGTGCAAGCCAGAAGA	59.6087	20.668	CTTTTGGGCAGGGCTAGTGA	59.7881	20.3839	196.809	165.815	361.624
YSB EST-SR_486	1	p1	(A)11	11	204	214		59.6091	20.6674		59.7884	20.3836	196.769	165.792	361.56	ACCGGAATACTTAGAATCTAAAGTTCT	58.02	27	ACATGGTTCTGCGGAGTCTG	60.037	20	191	141	331	ACCGGAATACTTAGAATCTAAAGTTCT	58.02	27	GCGGAGTCTGTACGAACCAA	60.039	20	181	141	321
YSB EST-SR_487	1	p1	(T)10	10	507	516	AGCCAATTACAGAAACTTACTTTGCT	59.6094	20.6668	CGAATACAGCTATCACTCACGC	59.7887	20.3832	196.728	165.768	361.497	CCGGGTCTGGTTCAAATTTCG	59.801	21	AGCACGCAGAACACACTTCT	60.179	20	202	358	559	CCGTTGCCATAAAGCATCTGC	60.535	21	AGCACGCAGAACACACTTCT	60.179	20	126	434	559
YSB EST-SR_488	1	p1	(A)10	10	48	57	ACCTAAACAGCGACTTGGCA	59.6097	20.6662	CCGAGGGCAAAAAGTCCCT	59.7891	20.3829	196.688	165.745	361.433
YSB EST-SR_489	1	p1	(A)10	10	44	53	CAACTCCAGCATGATAAACAAATCA	59.61	20.6657	TCTGATGTTGTCGCTTCCCC	59.7894	20.3825	196.647	165.722	361.369	ACGTCTCCAGCCAAATTTTGT	58.693	21	CACCCCGTCAGTGTCCTTAC	60.038	20	199	11	209	ACGTCTCCAGCCAAATTTTGT	58.693	21	CCGTCAGTGTCCTTACGAGG	59.829	20	195	11	205
YSB EST-SR_490	1	p2	(CG)6	12	58	69	TGTGTTGGGAACGGGTTTGA	59.6103	20.6651	TTGCCCCATATGTTCCCAGG	59.7897	20.3821	196.607	165.699	361.306
YSB EST-SR_491	1	p1	(A)15	15	2	16	GCTGGAGCCTGTAGGTGAAG	59.6106	20.6645	GTACCCGAGAATCAACGCCT	59.79	20.3818	196.567	165.675	361.242
YSB EST-SR_492	1	p3	(CCG)7	21	4	24	GCAGCATGTTTCTCTCCAGC	59.6109	20.6639	TGCGTTCATAGAAGTCGCGT	59.7903	20.3814	196.526	165.652	361.178
YSB EST-SR_493	2	p3	(CCG)5	15	411	425	AGGATGTGGTGCATTCGGTT	59.6112	20.6633	TCAGTGCGTTTCAGATCGCA	59.7907	20.3811	196.486	165.629	361.115
YSB EST-SR_494	1	p1	(A)11	11	49	59		59.6115	20.6627		59.791	20.3807	196.445	165.606	361.051	GCGACAAGCGAACAATGAGG	60.179	20	GTTACAACTCACAACTTTGGGT	57.024	22	106	9	114	GCGACAAGCGAACAATGAGG	60.179	20	AAGTTACAACTCACAACTTTGGGT	58.986	24	108	9	116
YSB EST-SR_495	1	p2	(TC)7	14	206	219	CACAAATTGTGCGGAGACAAGA	59.6118	20.6621	TGAGGCCAGTTCCTTCCATG	59.7913	20.3803	196.405	165.582	360.987	TGACAGCTAAATGTGGGGTTGT	60.159	22	GAGGAGTCCAGTTGCCACTT	59.602	20	202	68	269	TGACAGCTAAATGTGGGGTTG	58.486	21	TTGAGGAGTCCAGTTGCCAC	59.891	20	204	68	271
YSB EST-SR_496	1	p3	(ATC)5	15	195	209	GAGACGGAACATCCCTTCCC	59.6121	20.6615	GCGTGGAACTCAATTTCTGCA	59.7916	20.38	196.365	165.559	360.924	CCAATACAGCGCAAGTCAGC	59.902	20	GCGTAGTTTGAGGCTCCACT	60.037	20	255	170	424	CCAATACAGCGCAAGTCAGC	59.902	20	AGCGTAGTTTGAGGCTCCAC	60.037	20	256	170	425
YSB EST-SR_497	1	c	(GGC)6ggggga(GC)6	36	47	82		59.6124	20.6609		59.7919	20.3796	196.324	165.536	360.86	CCCTAGACATGGCGACGTC	59.934	19	GCAATTGCTCAGGGAGGAGA	59.746	20	203	0	202	CCTAGACATGGCGACGTCG	60.298	19	GAGAGCACATAGAGACCGGC	59.969	20	139	1	139
YSB EST-SR_498	1	p1	(A)10	10	229	238	TGACACTTGCGTGCCCATAT	59.6127	20.6603	TGACCATTGCCTCCAATTTAGGA	59.7923	20.3793	196.284	165.513	360.797	ACTCAGAACATAGCAACGAGC	58.388	21	ATCAGCCTGTCGTTGAGCAA	59.965	20	134	190	323	GACTCAGAACATAGCAACGAGC	59.399	22	TCAGCCTGTCGTTGAGCAAA	60.179	20	134	189	322
YSB EST-SR_499	1	p1	(A)10	10	8	17	TCAAAGGTACGTGGCCTTCC	59.6131	20.6597	ACGCTCAACCTGATTGCTGA	59.7926	20.3789	196.243	165.49	360.733
YSB EST-SR_500	1	p3	(CGC)6	18	1	18		59.6134	20.6591		59.7929	20.3785	196.203	165.466	360.669
YSB EST-SR_501	2	p3	(CAG)5	15	343	357	AAAATATCGATTATTGAACTTCCCGA	59.6137	20.6586	ACACTCACACACACGTTGTA	59.7932	20.3782	196.163	165.443	360.606	CCATACCTGTCAGCGTCCTC	59.897	20	GCCCGACATCCAGAAGACAT	59.821	20	132	250	381	GTCCATACCTGTCAGCGTCC	60.179	20	GCTGCACTCCTACATCGTGT	60.109	20	161	248	408
YSB EST-SR_502	1	p3	(CTG)6	18	332	349	TGATCGGTTGCCAGTGATCC	59.614	20.658	AAGTCAAACTCGCTGAGCCA	59.7935	20.3778	196.122	165.42	360.542	TCCGGTATGTAATGCTGCGG	60.25	20	CCCCTCCACAGCAGATGTTT	59.961	20	172	278	449	CCTCTGCTGCATTTCCGGTA	60.108	20	GTAACCACCATCCATCCCCC	59.815	20	222	265	486
YSB EST-SR_503	1	p2	(AT)8	16	1	16	GTGACACGCTGCAAAAGGTG	59.6143	20.6574	CGACTCTAAGAGGCTGCAAGT	59.7939	20.3775	196.082	165.397	360.478
YSB EST-SR_504	1	p3	(CCG)5	15	516	530	CGTTGGTGCTGCATGGAATT	59.6146	20.6568	GGTCGTACCTGATGCGCTTA	59.7942	20.3771	196.041	165.373	360.415	CGCATTCGGTGATCCAATGC	60.317	20	AGCCCTCACAGGAATGAACG	60.036	20	198	471	668	CGCATTCGGTGATCCAATGC	60.317	20	CGAAAGAAACCCTTGCAGCC	60.039	20	214	471	684
YSB EST-SR_505	1	p1	(A)10	10	274	283	GCGTTTCTTTGTATACCAGAGGC	59.6149	20.6562	CATCGAAGTCGCCTTGCAAG	59.7945	20.3767	196.001	165.35	360.351	GCGACACTCGAAAGGGGTTA	60.038	20	GTCCGTCCGTTACACTGTGA	59.688	20	163	160	322	GCGACACTCGAAAGGGGTTA	60.038	20	CCGTCCGTTACACTGTGACT	59.687	20	161	160	320
YSB EST-SR_506	1	p3	(AAT)5	15	38	52		59.6152	20.6556		59.7948	20.3764	195.961	165.327	360.287
YSB EST-SR_507	1	p1	(A)10	10	41	50	TCGTCGCGATTGTTGACGTA	59.6155	20.655	TGTCGATGACAGTGAGGCAG	59.7951	20.376	195.92	165.304	360.224	TGACGAATTTTAACGCATGCAGA	59.813	23	TGCCTTCATCATTAGCGGTGT	60.065	21	242	2	243	ACTGACGAATTTTAACGCATGCA	60.059	23	AGTGCCTTCATCATTAGCGGT	59.79	21	246	0	245
YSB EST-SR_508	2	p3	(TTA)5	15	268	282	ACACTGCAAAACAACAAAACTTGA	59.6158	20.6544	TGCATGGAGGGTTTTAGCCA	59.7955	20.3757	195.88	165.28	360.16	ACACCGCTAATGATGAAGGCA	60.065	21	GATGATAGCGACAGTGGCGA	59.969	20	248	223	470	CCGTTGTGAACACCGCTAATG	60.136	21	GATAGCGACAGTGGCGATGA	59.969	20	254	214	467
YSB EST-SR_509	1	p3	(CCG)5	15	413	427	AATACGTCCTGAATAAGTGGCA	59.6161	20.6538	CAGCCCTCCTGCTTAGTCTC	59.7958	20.3753	195.839	165.257	360.097	TCCTGTCCGCCTTTTTCTGG	60.251	20	GGATCTCCATGTCGCCGTAG	60.039	20	252	232	483	TCCTGTCCGCCTTTTTCTGG	60.251	20	GCCCGAAGAAGTAGACGAGG	59.899	20	270	232	501
YSB EST-SR_510	1	p2	(TA)6	12	91	102	TTTTCCGCTTGGAGTTTGCG	59.6164	20.6532	CTGGAGAAGTGCCAGGAGTG	59.7961	20.375	195.799	165.234	360.033	TGGCGGCTCACTTTGTTGTA	60.179	20	TTCTTCGTCGCTGCTTCACT	59.968	20	161	4	164	AATGGCGGCTCACTTTGTTG	59.685	20	TCTTCGTCGCTGCTTCACTT	59.968	20	162	2	163
YSB EST-SR_511	1	p3	(GGC)5	15	1	15		59.6168	20.6526		59.7964	20.3746	195.759	165.211	359.969
YSB EST-SR_512	1	p1	(A)10	10	112	121		59.6171	20.652		59.7967	20.3742	195.718	165.187	359.906	TGCACTAAATTGTATGATTTTCTGGTG	58.972	27	ATGATCAGGATTCCGCTCCC	59.31	20	201	26	226	GCACTAAATTGTATGATTTTCTGGTGT	58.971	27	GATCAGGATTCCGCTCCCAT	59.31	20	198	27	224
YSB EST-SR_513	1	p1	(A)10	10	15	24	TGCCAACTTTCATTATGATTTGGGA	59.6174	20.6515	TGTGCTCCCAATCATCTCGG	59.7971	20.3739	195.678	165.164	359.842
YSB EST-SR_514	1	p1	(A)10	10	153	162	ATGTCACGGCACATTCCACT	59.6177	20.6509	CTTGCTCATTCGCAGCTTGG	59.7974	20.3735	195.637	165.141	359.778	AGATCAGATGGAGGCGCAAG	59.894	20	CACGCGACCACTAAGCCTAT	59.898	20	254	86	339	AGATCAGATGGAGGCGCAAG	59.894	20	ATATGCCTCTCGATCGAGCG	59.55	20	228	86	313
YSB EST-SR_515	1	p3	(GGC)5	15	1	15	CGTACTCGGCACATCGCTAA	59.618	20.6503	CACCGTCAACCTCCATTGGA	59.7977	20.3732	195.597	165.118	359.715
YSB EST-SR_516	1	p3	(CGG)6	18	200	217		59.6183	20.6497		59.798	20.3728	195.557	165.095	359.651	TGTTCCCTGAGTCGGGAGAT	59.959	20	CGGGGAACTTTAAACGCACG	60.111	20	227	71	297	GTTGTTCCCTGAGTCGGGAG	60.037	20	AACTTTAAACGCACGGGGGA	60.179	20	224	69	292
YSB EST-SR_517	1	p1	(A)10	10	72	81	CCGGAATCCAGCAGTACGAA	59.6186	20.6491	GGATTGCGGCCAAACTCAAG	59.7983	20.3724	195.516	165.071	359.587	TCCTCAAAACATGCTCTGACAGT	60.181	23	AGGGATGTGAACGTGCTGAG	60.037	20	275	6	280	CCTCAAAACATGCTCTGACAGTC	59.812	23	AGGGATGTGAACGTGCTGAG	60.037	20	274	7	280
YSB EST-SR_518	1	p1	(A)12	12	193	204	GCAATTTAATGCATTTTCCTAGGGA	59.6189	20.6485	GATGATGAGCAGCCGAAACG	59.7987	20.3721	195.476	165.048	359.524	GCCTTTGCTGCGATATTCGA	59.063	20	AGTGGGGTAGAGAATCTTCAAGC	59.801	23	245	18	262	GCCTTTGCTGCGATATTCGA	59.063	20	TGGGGTAGAGAATCTTCAAGCT	58.545	22	243	18	260
YSB EST-SR_519	1	p1	(A)11	11	476	486		59.6192	20.6479		59.799	20.3717	195.435	165.025	359.46	CGTGAACGCATGTCATCCAA	59.204	20	TAGCCCTTGTGAAACGCAAC	59.051	20	239	431	669	CGTGAACGCATGTCATCCAA	59.204	20	CGATTAGCCCTTGTGAAACGC	60.202	21	243	431	673
YSB EST-SR_520	1	p1	(A)10	10	532	541	GCCTGATGCAACATCTTTCCC	59.6195	20.6473	TGGTCCATAGAACCTAGGCA	59.7993	20.3714	195.395	165.002	359.397	GGAACTTTCGAATTGACGAGGC	60.16	22	TCGACTTGGACTGTCCTATAAGT	58.403	23	256	316	571	GGAACTTTCGAATTGACGAGGC	60.16	22	TCGACTTGGACTGTCCTATAAGTC	59.361	24	256	316	571
YSB EST-SR_521	1	p2	(GC)6	12	46	57	AGGCTCGATCAGTTGTGTCA	59.6198	20.6467	TGAGGCTTAGCTTGAGGGTC	59.7996	20.371	195.355	164.978	359.333
YSB EST-SR_522	1	p1	(T)10	10	183	192	AGGCTCGATCAGTTGTGTCA	59.6201	20.6461	TGAGGCTTAGCTTGAGGGTC	59.7999	20.3706	195.314	164.955	359.269	AGGTCTCATCTTTGGCTGCA	59.305	20	GGTTGTTGAGGAATCCTGGTG	58.837	21	249	25	273	GGTCTCATCTTTGGCTGCAC	59.193	20	AGGTTGTTGAGGAATCCTGGT	58.934	21	249	26	274
YSB EST-SR_523	1	p3	(ACA)5	15	136	150	TCAGCCTCTCCTCTCCTGAC	59.6204	20.6455	TGAGGCGATTGTCACGTGAA	59.8003	20.3703	195.274	164.932	359.206	TTTTGAGTTGGCCACGTCAC	59.264	20	AGCCAACGTTGCTTCCCTTA	59.89	20	220	2	221	TTTTGAGTTGGCCACGTCAC	59.264	20	TAGCCAACGTTGCTTCCCTT	59.89	20	221	2	222
YSB EST-SR_524	1	p1	(A)12	12	13	24	CAACTTTGACGAGCGCTCAC	59.6208	20.6449	CCGAAAGTAGGAGAAACCGCA	59.8006	20.3699	195.233	164.909	359.142
YSB EST-SR_525	1	p2	(GC)6	12	102	113	TGGCCTAGTAAATGCCAATAGG	59.6211	20.6443	GGTGGCCGAAGACACTGTTA	59.8009	20.3696	195.193	164.885	359.078	GGTTGTCCCTGGAGATGTCG	60.108	20	ACTGACCCTGAGTACTCGCT	59.962	20	157	52	208	GTTGTCCCTGGAGATGTCGG	60.108	20	GCTGCTCGACGTCTTCTACA	59.832	20	190	53	242
YSB EST-SR_526	1	p3	(GCG)5	15	356	370		59.6214	20.6438		59.8012	20.3692	195.153	164.862	359.015	GCTACCACTGGGACTGCTC	59.781	19	TGCAGCAGGTACGACGATG	60.154	19	271	328	598	GCTACCACTGGGACTGCTC	59.781	19	GTGCAGCAGGTACGACGATG	61.414	20	272	328	599
YSB EST-SR_527	1	p3	(GCC)5	15	22	36	CAACCGTTCTACCACCCCG	59.6217	20.6432	ACTTGTTTCCACACCACCGT	59.8015	20.3688	195.112	164.839	358.951
YSB EST-SR_528	1	p2	(AT)8	16	3	18	GGGTGGGCCATAAAGGTGTT	59.622	20.6426	TTGCGACTTCGGTTCCAAGA	59.8019	20.3685	195.072	164.816	358.887
YSB EST-SR_529	1	p1	(A)11	11	73	83	TGTTCGGACGTCCTTTCGTT	59.6223	20.642	TAGCCAAACATCCAAGGGCC	59.8022	20.3681	195.031	164.792	358.824	ACTGTGTAATCATCACTTATGCCT	58.006	24	CATATGCACACACACAGCGC	60.522	20	203	39	241	ATCATCACTTATGCCTACAATGC	57.046	23	CGTTCCTTTTCAGCCAGCAA	59.332	20	164	47	210
YSB EST-SR_530	1	p2	(CG)6	12	5	16	GTCAATGATTTCGGTGGGCG	59.6226	20.6414	GTACGACATGTACCTGGCCG	59.8025	20.3678	194.991	164.769	358.76
YSB EST-SR_531	1	p3	(GCG)6	18	1	18	TGTCAGTTGTGTGTCCAACAGT	59.6229	20.6408	GCAGGTCTGTCTCCTCCTCA	59.8028	20.3674	194.951	164.746	358.697
YSB EST-SR_532	1	p1	(A)11	11	47	57	CACGGTCACAGTGGATTCGA	59.6232	20.6402	AGCTGCCACAATTCCGAAGA	59.8031	20.3671	194.91	164.723	358.633
YSB EST-SR_533	1	p3	(GCG)5	15	43	57		59.6235	20.6396		59.8035	20.3667	194.87	164.7	358.569	GTCCACGTCGCGCATGAG	61.545	18	AGGATGGCAAAGAAGTCCCG	60.035	20	143	7	149	CACGTCGCGCATGAGGTC	61.545	18	GAAGTCCCGGGAAACAGAGG	60.036	20	129	10	138
YSB EST-SR_534	1	p1	(A)10	10	7	16	AACAAGTGAACCCCAGGCAT	59.6238	20.639	TACCTTACCACATTCGGGCG	59.8038	20.3663	194.829	164.676	358.506
YSB EST-SR_535	1	p1	(A)11	11	205	215		59.6241	20.6384		59.8041	20.366	194.789	164.653	358.442	CTCGAGAGACAGCGCCATAG	60.041	20	CCCGTCGCAACAATGAAACA	59.691	20	114	130	243	TCGGTTCCGTACTCGAGAGA	59.753	20	CCCGTCGCAACAATGAAACA	59.691	20	125	119	243
YSB EST-SR_536	1	p1	(A)10	10	41	50		59.6244	20.6378		59.8044	20.3656	194.749	164.63	358.378	TGTCAGAAAATTAAACGGGCCT	58.508	22	TGTCACTGTCTTCGGCTGAG	59.685	20	108	15	122	TGTCAGAAAATTAAACGGGCCT	58.508	22	GTCACTGTCTTCGGCTGAGG	60.389	20	107	15	121
YSB EST-SR_537	1	p1	(A)13	13	12	24	TGTTTGAAGGGAACACATTTTTGTG	59.6248	20.6372	ACGGTTGGAGTTGAGCAACA	59.8047	20.3653	194.708	164.607	358.315
YSB EST-SR_538	1	p2	(TA)7	14	81	94	GCTGCACTCAAAAACGACCT	59.6251	20.6367	AGTGGCAGTATTTTTGGACATGA	59.8051	20.3649	194.668	164.583	358.251	TGGTGCTGGTGACTAGTGTC	59.32	20	ACCCTGTCACGATTTTGCAC	59.048	20	246	37	282	TGGTGCTGGTGACTAGTGTC	59.32	20	CCCTGTCACGATTTTGCACAA	59.664	21	245	37	281
YSB EST-SR_539	1	p1	(A)10	10	117	126	AGATCGAGCTGCGGTTCATT	59.6254	20.6361	TGTGGCTGTACTGGAGCAAG	59.8054	20.3645	194.627	164.56	358.187	AACCCAGATAAGCCTGAAACTAA	57.486	23	GGACGGCTGTTTCCCTGAAA	60.536	20	138	21	158	TTAACCCAGATAAGCCTGAAACT	57.486	23	GGACGGCTGTTTCCCTGAAA	60.536	20	140	19	158
YSB EST-SR_540	1	p3	(CAG)7	21	532	552	GGCTAGGCTGAGTTTAGTCGG	59.6257	20.6355	CTATTCTGCCTCTGCTGCGA	59.8057	20.3642	194.587	164.537	358.124	CAAGTATGCACCTGGAGCCA	60.035	20	CCATGTTCTGGTGCTGCATG	59.827	20	191	398	588	ACAAGTATGCACCTGGAGCC	60.035	20	ATACTTCGCGCCCATGTTCT	59.822	20	203	397	599
YSB EST-SR_541	1	p2	(GT)7	14	252	265		59.626	20.6349		59.806	20.3638	194.547	164.514	358.06	CACAGCGCCGAGAACATTTC	60.179	20	TTGGAGCTGTCGTTGTCTCC	59.966	20	268	89	356	CAGCGCCGAGAACATTTCAC	60.179	20	GAGCTGTCGTTGTCTCCGAA	60.039	20	263	91	353
YSB EST-SR_542	1	p1	(A)10	10	26	35	GCAGTGTGCCGTCAATCTTA	59.6263	20.6343	TCAGTGACACAATCCGCACA	59.8063	20.3635	194.506	164.49	357.997
YSB EST-SR_543	1	p2	(GC)6	12	147	158	CTCATACAACATTCTAAGCACACA	59.6266	20.6337	TCTTCACACTCAACACAGACGT	59.8067	20.3631	194.466	164.467	357.933	CCAGGCCTGCAGGATGAG	59.808	18	GATGCTGAGCCAGTACACGT	60.109	20	277	104	380	CTCCAGGCCTGCAGGATG	59.808	18	GATGCTGAGCCAGTACACGT	60.109	20	279	102	380
YSB EST-SR_544	1	p1	(A)10	10	458	467	CTCGAGCGGGACTTCGAAC	59.6269	20.6331	TCGTAGCCATTGTGCCCATT	59.807	20.3627	194.425	164.444	357.869	TGCACTTGCTCAAAATCCGC	60.039	20	AAGAAAGAGCCGACAACCCC	60.251	20	196	404	599	TGCACTTGCTCAAAATCCGC	60.039	20	CAATCGAGCCGGAAGAGGAT	59.609	20	216	404	619
YSB EST-SR_545	1	p1	(A)10	10	35	44	TGGCCGACTTAACCATGAGG	59.6272	20.6325	CGACAACTTGCTCGTGTTCC	59.8073	20.3624	194.385	164.421	357.806	AGAGTATAACCTGCTCGTAACGA	58.805	23	GCACCCGTATCAATTGGCAC	59.899	20	208	2	209	AGAGTATAACCTGCTCGTAACGA	58.805	23	CAGCACCCGTATCAATTGGC	59.618	20	210	2	211
YSB EST-SR_546	1	p1	(T)15	15	534	548	AACTGCCAATATCTGCAATCG	59.6275	20.6319	CCCTGGCCTCAACTGCTATT	59.8076	20.362	194.345	164.397	357.742	TGTGCGGTGAACTGGACTAT	59.026	20	TGTCCGTTACGTTAGGCTACA	58.841	21	280	317	596	GTGCGGTGAACTGGACTATCA	60.067	21	TGTCCGTTACGTTAGGCTACA	58.841	21	279	318	596
YSB EST-SR_547	1	p3	(CGC)5	15	1	15		59.6278	20.6313		59.8079	20.3617	194.304	164.374	357.678
YSB EST-SR_548	1	p1	(A)10	10	69	78	ACCAACTGTAAAGGCGGGAC	59.6281	20.6307	GCCTTCTTGATTGCGTGACC	59.8083	20.3613	194.264	164.351	357.615	CTGGTTACTGGTTTGCACGC	60.04	20	GAAACATGCCATGGCGTCAT	59.543	20	267	14	280	CTGGTTACTGGTTTGCACGC	60.04	20	ATGAAACATGCCATGGCGTC	59.543	20	269	14	282
YSB EST-SR_549	1	p2	(AT)7	14	43	56	CTGCTATATCGGTCCGCCTG	59.6284	20.6301	TTGACGTTCGCAGACACTGA	59.8086	20.3609	194.223	164.328	357.551
YSB EST-SR_550	1	p3	(GTC)6	18	271	288	ACGTCCGCTTCTTACGGTTT	59.6288	20.6296	ACGACACAGCTGCAGTACAA	59.8089	20.3606	194.183	164.304	357.487
YSB EST-SR_551	1	p1	(A)12	12	228	239	AGTTTGAATCACAGGTATTTGGCTG	59.6291	20.629	GTACCGTTTTGTGAAGGCCG	59.8092	20.3602	194.143	164.281	357.424	ACGCAGCGAAGTGTAATGTC	58.932	20	ACTGACGCAAGACCACTTTCA	60.135	21	231	38	268	CGCATACGCAGCGAAGTGTA	61.137	20	ACTGACGCAAGACCACTTTCA	60.135	21	236	33	268
YSB EST-SR_552	1	p1	(A)10	10	8	17	AATTGTCGGGCTGCCAGTAA	59.6294	20.6284	GGAAGACCAGCGACAGATGT	59.8095	20.3599	194.102	164.258	357.36
YSB EST-SR_553	1	p3	(AAT)7	21	1	21		59.6297	20.6278		59.8099	20.3595	194.062	164.235	357.297
YSB EST-SR_554	1	p1	(T)12	12	489	500	GAGTCGCGCCAAGTTGATTC	59.63	20.6272	ATCTGGGACATTGGGGAGGA	59.8102	20.3592	194.021	164.212	357.233
YSB EST-SR_555	1	c	(A)13tagaaaaatctcatcacaaatattgtcaggcttattcatttttcttgtttgttt(A)10	77	238	314		59.6303	20.6266		59.8105	20.3588	193.981	164.188	357.169	ACATGCGACTGTTCCTCCTT	59.313	20	GTGAACCAAGTCCATGCAGC	59.758	20	214	177	390	ACATGCGACTGTTCCTCCTT	59.313	20	AACCAAGTCCATGCAGCCAT	60.252	20	211	177	387
YSB EST-SR_556	2	p1	(A)10	10	424	433	AGTCAACTGTGTCAACTTAGCA	59.6306	20.626	TCCATCCCACTATATATTTCCTAAGAA	59.8108	20.3584	193.941	164.165	357.106	CTTTGCCTTCCCTTCGCCAG	61.59	20	TGCTCTGTCCGCATTCTTGT	59.965	20	278	390	667	TTTGCCTTCCCTTCGCCAG	60.603	19	TGCTCTGTCCGCATTCTTGT	59.965	20	277	391	667
YSB EST-SR_557	1	p2	(AT)6	12	23	34		59.6309	20.6254		59.8111	20.3581	193.9	164.142	357.042	CCAGGCCAGTAAAGCATCTC	58.327	20	TCCTGTTCAGACCGGGGTTA	60.179	20	224	0	223	CCAGGCCAGTAAAGCATCTC	58.327	20	CTGTTCAGACCGGGGTTAGG	59.751	20	222	0	221
YSB EST-SR_558	1	p2	(AT)10	20	2	21	GTGGTCACACTGCAGGGC	59.6312	20.6248	AGCGTAGGCACTGAGGTACA	59.8115	20.3577	193.86	164.119	356.978
YSB EST-SR_559	1	p1	(A)10	10	261	270	TGGTCGTGACGTAAATTTCGAC	59.6315	20.6242	TCGAAAAGCTATGGGTTGACA	59.8118	20.3574	193.819	164.095	356.915	TCGCCAGTGTTTTGTTTGGT	58.822	20	TGAAGAGCATCCAGATGTAACCA	59.481	23	156	226	381	ACCCTTTACCAGTCACGTTGT	59.512	21	GCTGACCAAGATTTGTGAAGAGC	60.366	23	272	125	396
YSB EST-SR_560	1	c	(T)10aattgacacagacagacacttggttatttgaatgtaagtgtattactttaaattcaataagtagcagtttatgctagtattccagttactttg(TA)6	115	565	679	AAAAGTTCCATTGTCACACGTT	59.6318	20.6236	TTGTTTTCTGGGTGCTTGGC	59.8121	20.357	193.779	164.072	356.851
YSB EST-SR_561	1	p1	(T)10	10	296	305	CTGACATACGACCGTCCTCG	59.6321	20.623	GAGATTTGTCGTCCGAGCCA	59.8124	20.3566	193.739	164.049	356.787	TGGAATCCACGTTGTTTCCT	57.35	20	CGATGCACAAGGTCGCATTT	59.831	20	100	234	333	GTGGAATCCACGTTGTTTCC	57.301	20	CGATGCACAAGGTCGCATTT	59.831	20	101	233	333
YSB EST-SR_562	1	p3	(AGA)5	15	64	78	GTGGCTTGTTAGCTGCTTCG	59.6325	20.6225	ACATTTCTGTTAATTTGGTGGGAT	59.8127	20.3563	193.698	164.026	356.724	TGCAAGAGAATTTCCAAAAGTTTGA	58.361	25	CCCAGGCAAATACGACCCAT	60.107	20	113	5	117	TGCAAGAGAATTTCCAAAAGTTTGA	58.361	25	TCAAGAAGGCCGCCATCTAC	59.822	20	270	5	274
YSB EST-SR_563	1	p1	(A)10	10	24	33	TGGCTCTGGTTTCAGCTCAG	59.6328	20.6219	CATAGACGTTTGCTGGTGCG	59.8131	20.3559	193.658	164.002	356.66
YSB EST-SR_564	1	p1	(A)10	10	34	43		59.6331	20.6213		59.8134	20.3556	193.617	163.979	356.596
YSB EST-SR_565	1	p1	(A)11	11	76	86	CTGGAGAACGGGATGCTAGC	59.6334	20.6207	CCAAGAGGCCATTTGACCCT	59.8137	20.3552	193.577	163.956	356.533	ACTGCAATCTAGAATCTGTGGAAGA	59.811	25	AGCACTAGTTCCCTCCATTTCT	58.815	22	246	41	286	ACTGCAATCTAGAATCTGTGGAAGA	59.811	25	AGCACTAGTTCCCTCCATTTCTC	59.801	23	246	41	286
YSB EST-SR_566	1	p1	(A)11	11	76	86	AGTGCGTATCATGTATGGGCA	59.6337	20.6201	CCCCCTTTAATCAAAACACTGGT	59.814	20.3548	193.537	163.933	356.469	ACTGCAATCTAGAATCTGTGGAAG	58.573	24	ACAGACTGAGCTACCAGTTGT	58.679	21	263	41	303	ACTGCAATCTAGAATCTGTGGAA	57.573	23	ACAGACTGAGCTACCAGTTGT	58.679	21	263	41	303
YSB EST-SR_567	1	p3	(AAG)5	15	8	22	ACTTTTCCTAATTTGCTATTGTTAAGC	59.634	20.6195	GACCGCTTACCGAACGAAAC	59.8143	20.3545	193.496	163.909	356.406
YSB EST-SR_568	1	p2	(AT)8	16	111	126	CGCACTTTGAAAAAGATGTGTTTGT	59.6343	20.6189	AGCGTCCCTCTGGAGAGAAT	59.8147	20.3541	193.456	163.886	356.342	CGACGCGTAGAGGCCATTTA	60.249	20	ACTCTCAGTACCCAAGTTACTCT	57.999	23	123	58	180	CGACGCGTAGAGGCCATTTA	60.249	20	CAACGTACGAATTAGGTAGGTAGGT	59.933	25	268	58	325
YSB EST-SR_569	1	p3	(CGG)5	15	275	289		59.6346	20.6183		59.815	20.3538	193.415	163.863	356.278	AATGGGTGATTTCGGAGGCC	60.396	20	TTCGAGCACCACTTTCTGCT	59.893	20	257	139	395	AATGGGTGATTTCGGAGGCC	60.396	20	CTGCTCGGATCTTGCGGATA	59.685	20	242	139	380
YSB EST-SR_570	1	p1	(A)10	10	383	392	TGGTTCACGATGTCGCATCA	59.6349	20.6177	AGACATTTGACCAATCCAGCA	59.8153	20.3534	193.375	163.84	356.215	ACTACAACCCGTCCACGAAG	59.684	20	AGCATTCCTTTCTCTCAAAGCA	58.24	22	184	360	543	GACGACTACAACCCGTCCAC	60.388	20	AGCATTCCTTTCTCTCAAAGCA	58.24	22	188	356	543
YSB EST-SR_571	1	p1	(A)10	10	665	674	GTCAGAAGGACACGCTGACA	59.6352	20.6171	TTTCTTTTCGGCGCAGTTGG	59.8156	20.3531	193.334	163.817	356.151	AAGCGAATCACGTCGTAAAGT	58.331	21	TAAGGACCGGACGTGAGACC	60.962	20	134	566	699	ATTATTAATCTCGCTCGTCGCCT	60.057	23	TAAGGACCGGACGTGAGACC	60.962	20	100	600	699
YSB EST-SR_572	1	p1	(T)10	10	115	124		59.6355	20.6165		59.8159	20.3527	193.294	163.793	356.087	TGTCAACATTTATCATACTAGCCGT	58.421	25	GGCTACTCCTCTGAAGAAAGCT	59.5	22	202	31	232	TGTCAACATTTATCATACTAGCCGT	58.421	25	TCACTACTGGCTACTCCTCTGA	59.423	22	210	31	240
YSB EST-SR_573	1	p1	(A)10	10	455	464	AGCCTCGCGCATAATACACA	59.6358	20.6159	ACTACTTAGAAGTGTTCGTAACGA	59.8163	20.3523	193.254	163.77	356.024	GGTTAGTGAAGGAGCAAAGGC	59.187	21	AGGTACGTCAGTTCCCTTGC	59.679	20	273	352	624	GGTTAGTGAAGGAGCAAAGGC	59.187	21	GTCAGTTCCCTTGCTCCTGT	59.602	20	267	352	618
YSB EST-SR_574	1	p3	(AAG)6	18	11	28	GTGGCTCAAATGGGTGATCA	59.6361	20.6154	GCAAGTGGAGAGAGGTGGTC	59.8166	20.352	193.213	163.747	355.96
YSB EST-SR_575	1	p2	(AC)6	12	49	60		59.6365	20.6148		59.8169	20.3516	193.173	163.724	355.896	ACAAATACTCATTTAACTTACGCTGT	57.681	26	CCGTTGCAGCGTTCAAACAT	60.318	20	142	0	141	ACAAATACTCATTTAACTTACGCTGT	57.681	26	ATGTCGTGGCGTGCTTTACT	60.32	20	169	0	168
YSB EST-SR_576	1	p1	(A)11	11	12	22		59.6368	20.6142		59.8172	20.3513	193.132	163.7	355.833
YSB EST-SR_577	1	p1	(T)10	10	299	308	AGTAGTACGGATGTCGCTTATAAA	59.6371	20.6136	TCCATACAAAAGCTCCCTTCGT	59.8175	20.3509	193.092	163.677	355.769	ATCCGCACTTGTGGGAACAT	59.962	20	CCCTCGTTGGTATCTGCCAC	60.462	20	222	127	348	TGATGTCCGCTGTTAAGGCA	59.677	20	TATGCTGAGGAATGCGCTGT	59.821	20	274	152	425
YSB EST-SR_578	1	p2	(CT)6	12	307	318	CTAATGGTCCTCCGACACCG	59.6374	20.613	AGTGTGCGTAGTTAAGCCTTCA	59.8179	20.3505	193.052	163.654	355.706	TGTCACGATCCCTCTCCCTT	59.959	20	ACAGGAGGGAGAAAGACCGA	59.885	20	246	235	480	TGTCACGATCCCTCTCCCTT	59.959	20	GGGAACGAGAGAGACGTGAC	59.831	20	195	235	429
YSB EST-SR_579	1	p3	(ATA)5	15	653	667	TACTGAGGTGAAAGTCGCGG	59.6377	20.6124	ATTCCGGAACCGATTCTCCG	59.8182	20.3502	193.011	163.631	355.642	GGAAGAGGGAATCGCAGTGT	59.749	20	ACTCTCTTCATGCTGCTTTATAATAAG	57.729	27	177	523	699	AGGAAGAGGGAATCGCAGTG	59.461	20	CTCTCTTCATGCTGCTTTATAATAAGT	57.729	27	177	522	698
YSB EST-SR_580	1	c	(TCC)6(TCA)6(TCG)7	57	637	693		59.638	20.6118		59.8185	20.3498	192.971	163.607	355.578
YSB EST-SR_581	1	c	(CGT)8tgtgaccgtggccgtggccgggctccggcggcggctcgtcggcgggcagcggcacggtctcgtcgaactcggccagctcctgcgaggcctcg(GC)6	128	199	326	ACCTATTCCGAGCACTAGTTATAGT	59.6383	20.6112	TTGGTTTAAAGGGAAATGAAGTGT	59.8188	20.3495	192.93	163.584	355.515
YSB EST-SR_582	1	p2	(GC)6	12	679	690	GGCATTCTCTACCAGTCAACCT	59.6386	20.6106	TTGTGGAATGAGCTGCCTCC	59.8191	20.3491	192.89	163.561	355.451
YSB EST-SR_583	1	p3	(GCG)5	15	95	109	TGCCAAACCTTCAAGGAAGA	59.6389	20.61	ATGCTGCATTGGATCTGTGC	59.8195	20.3487	192.85	163.538	355.387	TGGCCTTCTTGCTCTTGTCC	60.251	20	GACTACCTGCGCTCAGAGAC	59.9	20	100	67	166	TTCTTGCTCTTGTCCAGCGT	59.893	20	TAACAGGCTGGTCGTGCTAC	59.754	20	231	72	302
YSB EST-SR_584	1	p3	(CCA)5	15	127	141	GGCGATCCGTTTGCTTGTTT	59.6392	20.6094	ACAGACAGTGTGAACTGGCC	59.8198	20.3484	192.809	163.514	355.324	AAGCCCAGTTGTGGTGGAAA	60.033	20	TTGTGAGCTGCTCTGACTGG	59.966	20	186	102	287	GTCGCCTGCGCTAATCCTAT	60.038	20	CGCCATTTAAGATGCCACCG	59.971	20	151	57	207
YSB EST-SR_585	1	p3	(ACC)6	18	79	96		59.6395	20.6088		59.8201	20.348	192.769	163.491	355.26	TAGGATTTGGGTTCGGTGGC	60.035	20	CGCTACCAGCACATCCTGAA	60.108	20	120	32	151	TGCGCCAACCCTGTTCTAAT	59.962	20	TACCTCCGATTCCACCGCTA	60.107	20	154	13	166
YSB EST-SR_586	1	p1	(T)10	10	629	638	GGTTTTCGCGCCAAGTCAAA	59.6398	20.6082	CGAATTTGTGTTGCCCCATGT	59.8204	20.3477	192.728	163.468	355.196
YSB EST-SR_587	1	p2	(GC)6	12	55	66		59.6401	20.6077		59.8207	20.3473	192.688	163.445	355.133	CTGGCACTGCTCGGAGTG	60.434	18	TCTGCCTAACGCACTCTTGG	60.037	20	260	16	275	CTGGCACTGCTCGGAGTG	60.434	18	CGAGTGCGAGTACACCTTGT	60.039	20	115	16	130
YSB EST-SR_588	1	p1	(T)10	10	490	499	CTGAGGCTGTACAGGTTCCG	59.6405	20.6071	TTCTGCACAATTTGACCAACAA	59.8211	20.3469	192.648	163.422	355.069	ATCCAAGACCGCCATTGGAG	60.107	20	TTGAATTGGTTGATACGACTTTCA	57.131	24	189	385	573	GATCCAAGACCGCCATTGGA	60.107	20	TTGAATTGGTTGATACGACTTTCA	57.131	24	190	384	573
YSB EST-SR_589	1	p1	(A)10	10	69	78		59.6408	20.6065		59.8214	20.3466	192.607	163.398	355.006	ACAGCATGGTTCCAAGACCT	59.226	20	TTTCCGCGTTTTTCGTTGCT	59.901	20	223	33	255	ACAGCATGGTTCCAAGACCT	59.226	20	TCCGCGTTTTTCGTTGCTTC	60.316	20	221	33	253
YSB EST-SR_590	1	p1	(A)10	10	69	78		59.6411	20.6059		59.8217	20.3462	192.567	163.375	354.942	ACAGCATGGTTCCAAGACCT	59.226	20	TTTCCGCGTTTTTCGTTGCT	59.901	20	223	33	255	ACAGCATGGTTCCAAGACCT	59.226	20	TCCGCGTTTTTCGTTGCTTC	60.316	20	221	33	253
YSB EST-SR_591	1	p1	(T)10	10	156	165	AATAAGCGTGGAGGTGGGTG	59.6414	20.6053	TAGCCCGGAGATCCAGTTGA	59.822	20.3459	192.526	163.352	354.878	AGAAAACCACAGACTATGGACCT	59.089	23	TGGGTGAAGACGAAGCATCC	60.036	20	252	6	257	GAAAACCACAGACTATGGACCT	57.712	22	GGGTGAAGACGAAGCATCCA	60.036	20	250	7	256
YSB EST-SR_592	1	p1	(T)10	10	296	305		59.6417	20.6047		59.8223	20.3455	192.486	163.329	354.815	TCCTTCGTTAGTTTTCCAAGAGA	57.46	23	GAATGTTTACCGTAGCAGTACCT	58.248	23	241	225	465	TCCTTCGTTAGTTTTCCAAGAGA	57.46	23	AGAATGTTTACCGTAGCAGTACC	58.248	23	242	225	466
YSB EST-SR_593	1	p1	(A)10	10	68	77		59.642	20.6041		59.8227	20.3452	192.446	163.305	354.751	TCGGAATCAATATTTCAATAGCTATCA	57.057	27	TCCTGATAACTGCAACAAAATGAGA	58.997	25	248	19	266	TCGGAATCAATATTTCAATAGCTATCA	57.057	27	CCTGATAACTGCAACAAAATGAGAGT	60.072	26	247	19	265
YSB EST-SR_594	1	p3	(CCG)5	15	1	15		59.6423	20.6035		59.823	20.3448	192.405	163.282	354.687
YSB EST-SR_595	1	p3	(CGC)5	15	458	472	CCAACGAAGAAGACGGACGA	59.6426	20.6029	AGACTCGAAGCAAATCCCGT	59.8233	20.3444	192.365	163.259	354.624	TGTCCACTCTCTGCCAAGAC	59.318	20	GTGAAGGGAGCAGTTCAACG	59.132	20	266	318	583	GTCCACTCTCTGCCAAGACA	59.318	20	TGAAGGGAGCAGTTCAACGC	60.885	20	264	319	582
YSB EST-SR_596	1	p1	(C)10	10	567	576	TGAAGGTCACGTGTACGAGA	59.6429	20.6023	TCTTTACTAGCACCGACGGC	59.8236	20.3441	192.324	163.236	354.56	TGGAAAATGGGACGTGCTCA	59.89	20	CGCCTCATCCCTCCATCTTC	59.965	20	233	396	628	TGAACGACGCGCCCTTAATA	59.827	20	CGCCTCATCCCTCCATCTTC	59.965	20	150	479	628
YSB EST-SR_597	1	p1	(T)10	10	564	573	ACTGTTATGTCACTGACCAGGA	59.6432	20.6017	TTTTTCCCCCTTGGTTGCCT	59.8239	20.3437	192.284	163.212	354.496	TTCCGCCAGCTATGTAGAGC	59.611	20	CGGGGTATGCAGCTTAATGC	59.407	20	214	431	644	TTCCGCCAGCTATGTAGAGC	59.611	20	AACCGGGGTATGCAGCTTAA	59.378	20	217	431	647
YSB EST-SR_598	1	p1	(T)10	10	88	97	TCCCTGGAGCGGGACTAC	59.6435	20.6011	TGGTTGGTCAGTTCGAGCTC	59.8243	20.3434	192.244	163.189	354.433	AGACAACAAGCGGATGTAGACA	59.701	22	AACGAATGCAGGGTGGTACC	60.322	20	260	59	318	GACAACAAGCGGATGTAGACA	58.316	21	CGAATGCAGGGTGGTACCTT	60.035	20	257	60	316
YSB EST-SR_599	1	p1	(A)12	12	48	59	ACGTCTGTCAATAATGCCCA	59.6438	20.6006	AGTCACAGTGGCGGCTATTG	59.8246	20.343	192.203	163.166	354.369	GGTCAAGCCTGTGTTACAAAAGT	59.62	23	GACAGCTGCGGTTTTCTTGG	60.04	20	256	11	266	GCCTGTGTTACAAAAGTCAGTGT	59.623	23	AGCTGCGGTTTTCTTGGAGA	59.891	20	247	17	263
YSB EST-SR_600	1	p1	(T)11	11	112	122	GCCCCGCACCAGTCTAATAG	59.6442	20.6	TCATGTCTCTTTGGTCGCGG	59.8249	20.3426	192.163	163.143	354.306	CCACTCGCGCTGTCAGTATA	59.619	20	CCTCTGGCATCGGCGTATAA	59.683	20	245	21	265	CCACTCGCGCTGTCAGTATA	59.619	20	AATACTCCTCTGGCATCGGC	59.605	20	251	21	271
YSB EST-SR_601	2	p3	(TGT)5	15	229	243		59.6445	20.5994		59.8252	20.3423	192.122	163.119	354.242	ACGTGAAGGTTCAAAAGCCG	59.339	20	GGACATTCGCCGCCATTTTT	60.109	20	253	152	404	CCACTCGCGCTGTCAGTATA	59.619	20	AATACTCCTCTGGCATCGGC	59.605	20	251	21	271
YSB EST-SR_602	1	p1	(A)11	11	490	500	GCAACGATGACACATTGCCA	59.6448	20.5988	ACCGCCTGAGCTAGTTAGTT	59.8255	20.3419	192.082	163.096	354.178	CTTGGACCCAAACGCCAATG	60.038	20	ATAGACTTCACTCGCAGCCG	59.899	20	131	459	589	TGGGACGTCTCATCCGAAGA	60.323	20	GGCGATAGACTTCACTCGCA	59.899	20	215	379	593
YSB EST-SR_603	1	p1	(A)10	10	268	277	CTGCATAAACAAACATCAAAGCTAA	59.6451	20.5982	GGCATTGTGGCGATATTGAGT	59.8259	20.3416	192.042	163.073	354.115	AATGTGGTTCGTGGAATGCC	59.112	20	CTGCTCTTGTGCTTGCTTCG	60.11	20	168	168	335	AATGTGGTTCGTGGAATGCC	59.112	20	GCTCTTGTGCTTGCTTCGAG	59.834	20	166	168	333
YSB EST-SR_604	1	p1	(A)10	10	168	177	GCGCATCGGCCATAGACTAA	59.6454	20.5976	GTGGCTCTAATCCCATGGCA	59.8262	20.3412	192.001	163.05	354.051	TGTCCTCACACGCATATAAGGT	59.236	22	GTACCTGCTAGCTGTGTGTGA	59.728	21	142	107	248	TGTCCTCACACGCATATAAGGT	59.236	22	AGTACCTGCTAGCTGTGTGTG	59.726	21	143	107	249
YSB EST-SR_605	1	p3	(CAG)6	18	209	226	ATAGCCTGTCGATATGCGCC	59.6457	20.597	TGGGAGCTCTTGGTGCAATT	59.8265	20.3408	191.961	163.027	353.987	AGATCAAGAGGAAACGCGCA	60.037	20	TCTTGTGGCTTCCGGTGTAC	59.966	20	234	96	329	AGATCAAGAGGAAACGCGCA	60.037	20	TTGTTCTTGTGGCTTCCGGT	60.107	20	238	96	333
YSB EST-SR_606	1	p1	(T)10	10	350	359		59.646	20.5964		59.8268	20.3405	191.92	163.003	353.924	ACACCTTGGATGCAGTTGACT	59.856	21	CGACGATGCAAGCACAGAAG	59.906	20	243	308	550	GCAGTTGACTGTTTCCATCCG	59.802	21	CGACGATGCAAGCACAGAAG	59.906	20	232	319	550
YSB EST-SR_607	1	p3	(GAT)5	15	226	240	GCCCAGGGTTCCATCGTTTT	59.6463	20.5958	ATTGTAGATAGTTGGATTGTGCAAT	59.8271	20.3401	191.88	162.98	353.86	GACGATGACGATGACGACGA	59.974	20	ACTGCTGGTTCATCGTCCTC	59.752	20	191	165	355	GACGACGATGACGATGACGA	59.974	20	ACTGCTGGTTCATCGTCCTC	59.752	20	194	162	355
YSB EST-SR_608	1	p3	(TAT)5	15	108	122	TGGTGTATTTGCATTTCCCTTCT	59.6466	20.5952	TTGCGTGCAATTTCTCTGGC	59.8275	20.3398	191.84	162.957	353.796	TGCAATTTATTAGACTACAGCAAACT	57.664	26	GTCGATTAGATAGGTTTTGGTTCCA	58.889	25	233	79	311	TCTTGCAATTTATTAGACTACAGCAA	57.44	26	AGTCGATTAGATAGGTTTTGGTTCCA	60.07	26	237	76	312
YSB EST-SR_609	1	p1	(A)10	10	16	25	GCTCGATAGCCAAGAGTACCA	59.6469	20.5946	GAAAGAAACTTTTGCTTTTGCTGGT	59.8278	20.3394	191.799	162.934	353.733
YSB EST-SR_610	1	p1	(T)10	10	266	275	GTCGGAGTTCCTCATTGGCA	59.6472	20.594	TGACTTTATGCCGCTTCTAGTG	59.8281	20.339	191.759	162.91	353.669	GAACAGACGAGCAATTGGCC	59.831	20	TTCCACACTTAGCCTCGCAG	60.037	20	277	187	463	GGAACAGACGAGCAATTGGC	59.831	20	TTCCACACTTAGCCTCGCAG	60.037	20	278	186	463
YSB EST-SR_611	1	p1	(A)12	12	119	130		59.6475	20.5935		59.8284	20.3387	191.718	162.887	353.606	TGACTATCCCGCTTCTGACG	59.261	20	TCGGGTCGAGCTCAGAAGAT	60.394	20	258	50	307	TCTGACGAAAGAATCCCGCT	59.104	20	TCGGGTCGAGCTCAGAAGAT	60.394	20	245	63	307
YSB EST-SR_612	1	p2	(GC)6	12	101	112	GTGTCGCCGCTCACGTAC	59.6478	20.5929	CTGCTTAACCTCGGTGCTCA	59.8287	20.3383	191.678	162.864	353.542	CGTGGTCACTTGAAGGGCTT	60.535	20	GACGAGGAGGAAGAGGAGGA	59.744	20	182	55	236	CGTGGTCACTTGAAGGGCTT	60.535	20	GAGGACGAGGAGGAAGAGGA	59.744	20	185	55	239
YSB EST-SR_613	1	p3	(AAG)5	15	12	26	TGCCCGCGAAGAAAGGTAAA	59.6482	20.5923	CAGCTGGTACGTGTACAGCA	59.8291	20.338	191.638	162.841	353.478
YSB EST-SR_614	1	p1	(T)12	12	390	401		59.6485	20.5917		59.8294	20.3376	191.597	162.817	353.415	GTCCCGCTAGCCTTCTTTGT	60.036	20	TTGGGCATCGTCACACGTAA	59.966	20	177	316	492	CGCCATTGGTCAGCTAAACG	59.903	20	TGGGCATCGTCACACGTAAA	59.966	20	233	259	491
YSB EST-SR_615	1	p1	(A)12	12	215	226	CTCCGACTTCGCCTTCAACT	59.6488	20.5911	AAGGCAAATCAGCAGCATCT	59.8297	20.3373	191.557	162.794	353.351	TTCAGATGGCGCTAGTTGCT	59.75	20	TCAGTTGCCGTTCTTAACTCGA	59.965	22	226	128	353	TTCAGATGGCGCTAGTTGCT	59.75	20	ACACGATCTTAGGAGCAGGA	57.855	20	274	128	401
YSB EST-SR_616	1	p1	(T)10	10	628	637	GACGAGTCGTTTTGCCTGTT	59.6491	20.5905	CTCACGATTCGACCGCCATA	59.83	20.3369	191.516	162.771	353.287
YSB EST-SR_617	1	p1	(T)11	11	158	168	TGCGACGAGTTCGGAAGTAC	59.6494	20.5899	ACGCTATTCTAAGTCACTAAGAACG	59.8303	20.3365	191.476	162.748	353.224	AGGTAGGCTTCAATAAATTATGTCGT	58.72	26	AGACTCGAGCCCTCAGAGAG	60.107	20	214	111	324	AGGTAGGCTTCAATAAATTATGTCGT	58.72	26	GACTCGAGCCCTCAGAGAGA	60.107	20	213	111	323
YSB EST-SR_618	1	p3	(TCT)5	15	424	438	AGGCTAGTAATAACACAAGGCGA	59.6497	20.5893	TGTGGGCATGATGAGAGGTG	59.8307	20.3362	191.436	162.724	353.16	ATGCCAAGGAACAACGGGAT	59.96	20	CTGCCAGAAGCTACGAACCA	60.037	20	259	350	608	AGATCCACCTCCTCCAGACC	60.032	20	CCGATGGTGAATCTCGGGAC	60.249	20	245	235	479
YSB EST-SR_619	1	p1	(A)11	11	14	24	AAAGACTGTTGCGTTGATTGTT	59.65	20.5887	ACAGAATGGCTTGCTACCCT	59.831	20.3358	191.395	162.701	353.096
YSB EST-SR_620	1	p1	(T)11	11	86	96	ATGCAACCAAGCGTCACTCA	59.6503	20.5881	TCTTGTATTGCCGCCAGTCA	59.8313	20.3355	191.355	162.678	353.033	ACTCAACTCATTTTAAGTACATGCA	57.256	25	CTCCACTCCTAAGCAAGCCC	60.107	20	183	57	239	ACTACATACAATATCTCCATTCTGCA	58.033	26	CCACTCCTAAGCAAGCCCTC	60.107	20	225	13	237
YSB EST-SR_621	1	p4	(TATG)5	20	4	23	TGGTGCCTTTAGTTTTCACGTG	59.6506	20.5875	GGTCATCCAGCTCCATCTCG	59.8316	20.3351	191.314	162.655	352.969
YSB EST-SR_622	1	p2	(AT)7	14	62	75	TGAAATTCGCACGTCCACCT	59.6509	20.5869	AGGCACAGATGACACTGACG	59.832	20.3347	191.274	162.631	352.906
YSB EST-SR_623	1	p2	(TG)10	20	237	256		59.6512	20.5864		59.8323	20.3344	191.234	162.608	352.842	AAGGGGTCAGGGGTTGAAAC	59.812	20	GGAATAATGACACTCGCGGC	59.418	20	184	115	298	CAAAAGGGGTCAGGGGTTGA	59.813	20	CGGAATAATGACACTCGCGG	59.147	20	188	112	299
YSB EST-SR_624	1	p1	(T)10	10	90	99		59.6515	20.5858		59.8326	20.334	191.193	162.585	352.778	GCATGCATGGCCGGATAAAT	59.395	20	AGAATCTTCGAGGGAGGGTACA	60.024	22	245	18	262	TGCATGCATGGCCGGATAAA	60.755	20	AGAATCTTCGAGGGAGGGTACA	60.024	22	246	17	262
YSB EST-SR_625	1	p1	(A)10	10	17	26	GGCACCGATCATATGGAACG	59.6518	20.5852	CATGGACGCCGTGAACTCTT	59.8329	20.3337	191.153	162.562	352.715
YSB EST-SR_626	1	p3	(TAT)5	15	92	106	TGTAATGGAATGGAGTGCAGT	59.6522	20.5846	ACTCCATTCCTTTCGAGCCC	59.8332	20.3333	191.112	162.539	352.651	GAGCTAGGCTAATTGGTGTAAGT	57.975	23	CAGCCCATTGGTCATGTCCA	60.324	20	280	62	341	TGAGCTAGGCTAATTGGTGTAAG	57.976	23	AGCCCATTGGTCATGTCCAT	59.367	20	280	61	340
YSB EST-SR_627	1	p3	(TTA)5	15	75	89	ACCAAAAGAGGGTCGACGTT	59.6525	20.584	TCACGAGGTATGAGCGAACC	59.8336	20.3329	191.072	162.515	352.587	AATGATACGTAGTTGTAGTTGGTTTT	57.388	26	TCTGCCGCCTTTCAAGAAGT	59.891	20	124	36	159	AAATGATACGTAGTTGTAGTTGGTTT	57.388	26	TCTGCCGCCTTTCAAGAAGT	59.891	20	125	35	159
YSB EST-SR_628	1	p1	(T)11	11	248	258	GAGCACGGGGAGGGTTTAAA	59.6528	20.5834	AGGCCCCAGATCACTCATCT	59.8339	20.3326	191.032	162.492	352.524	ACCTTAGTGAAAACACAGCCA	57.709	21	ACCTATCAACAGCAGACTTGGAA	59.672	23	195	91	285	ACCTTAGTGAAAACACAGCCA	57.709	21	ACCTATCAACAGCAGACTTGG	57.659	21	195	91	285
YSB EST-SR_629	1	p3	(CCA)6	18	198	215		59.6531	20.5828		59.8342	20.3322	190.991	162.469	352.46	ACAATTATGCCTTTAGGACAGAGT	57.933	24	TTGGGCATTGTTACACTATTGCT	58.914	23	248	97	344	ACAATTATGCCTTTAGGACAGAGTT	58.515	25	TGGGCATTGTTACACTATTGCT	58.304	22	247	97	343
YSB EST-SR_630	1	c	(A)22gggagatgtc(AT)6	44	1	44	TTGTCGGTTTTGCGTTCTGC	59.6534	20.5822	TCATTGTACAATCACCAATCACAGA	59.8345	20.3319	190.951	162.446	352.396
YSB EST-SR_631	1	p1	(T)10	10	449	458	TGGCTCCTGAAACCTATTTTCT	59.6537	20.5816	CCGAAGCGCACCCGTATATA	59.8348	20.3315	190.91	162.422	352.333	TTAACACGGCGACACTGACG	60.936	20	CTACCCCCGGTCAAAGTCAC	60.037	20	258	416	673	TTAACACGGCGACACTGACG	60.936	20	CCTCGGCGTAGTTTCCTGTT	60.038	20	151	416	566
YSB EST-SR_632	1	p2	(TA)8	16	9	24		59.654	20.581		59.8352	20.3311	190.87	162.399	352.269
YSB EST-SR_633	1	p1	(A)10	10	18	27	ATTTGTGCGTGGGTGAGTCT	59.6543	20.5804	TCCAACTGGTGTAATCATTTGAGT	59.8355	20.3308	190.83	162.376	352.206
YSB EST-SR_634	1	p1	(A)11	11	55	65	ACCAAGAATCGTCCCTTGCT	59.6546	20.5798	CCGTCGACCTTACGATGCAA	59.8358	20.3304	190.789	162.353	352.142
YSB EST-SR_635	1	p3	(CGC)6	18	579	596	ACTGGCTCAATGTGACGTACA	59.6549	20.5793	GCGCGTTGTCACACTCAATT	59.8361	20.3301	190.749	162.329	352.078	CTGCTGGCGGTCATGCTAAT	60.817	20	ACATAGCGAAAGACGGCGAT	59.898	20	170	462	631	TGCTGGCGGTCATGCTAATC	60.815	20	CATAGCGAAAGACGGCGATG	59.496	20	168	463	630
YSB EST-SR_636	1	p1	(A)10	10	684	693		59.6552	20.5787		59.8364	20.3297	190.708	162.306	352.015
YSB EST-SR_637	1	p1	(G)12	12	1	12		59.6555	20.5781		59.8368	20.3294	190.668	162.283	351.951
YSB EST-SR_638	1	p1	(A)12	12	45	56	ACTATGCTTTATTCTTTCGAGGCA	59.6558	20.5775	CCTGTAGCGATGGATGGCAT	59.8371	20.329	190.628	162.26	351.887	GCCGCATCTGTTACACGTTT	59.484	20	GGACCAAACTTCCCTCGTGT	59.892	20	278	11	288	TGCCGCATCTGTTACACGTT	60.602	20	TGGACCAAACTTCCCTCGTG	59.892	20	280	10	289
YSB EST-SR_639	1	c	(T)11caatttatataactgctgtaataaatt(A)10	48	296	343		59.6562	20.5769		59.8374	20.3286	190.587	162.236	351.824	TTGCGATAGAGGCAGCAGAA	59.463	20	GGTAAGCCCGGGTAAGTCAG	59.823	20	213	202	414	ATTGCGATAGAGGCAGCAGA	59.245	20	GGTAAGCCCGGGTAAGTCAG	59.823	20	214	201	414
YSB EST-SR_640	1	p1	(A)10	10	343	352	AACACTGAAACACCGAAATATTCA	59.6565	20.5763	TGAACATTGTAATGACGACCGT	59.8377	20.3283	190.547	162.213	351.76	ACCTGGTACATTTGATACGAAGGT	59.776	24	GAGCATTGCTTCGGCTTTCC	60.179	20	199	242	440	ACGAAGGTATTTTGCTCGTTTTGT	59.964	24	AAAGAGCGAGCATTGCTTCG	59.555	20	190	258	447
YSB EST-SR_641	1	p1	(A)10	10	36	45		59.6568	20.5757		59.838	20.3279	190.506	162.19	351.696	GCAATTCAATGCATTTTCTTCAGC	58.678	24	AGTAAATTCCCCCAGGCACC	59.665	20	101	5	105	CAATTCAATGCATTTTCTTCAGCGA	59.653	25	AGTAAATTCCCCCAGGCACC	59.665	20	100	6	105
YSB EST-SR_642	1	p1	(T)10	10	314	323		59.6571	20.5751		59.8384	20.3276	190.466	162.167	351.633	GGTATGTAGCCGTACTTTACCCT	59.361	23	TGGACCAAATGTGACGTACCT	59.305	21	259	109	367	TGGTATGTAGCCGTACTTTACCC	59.616	23	TGGACCAAATGTGACGTACCTT	59.895	22	260	108	367
YSB EST-SR_643	1	p1	(A)11	11	228	238	CGATGCCGCGTATGTTTACTG	59.6574	20.5745	ATGCTGCCACGAAATCAGGA	59.8387	20.3272	190.426	162.144	351.569	GTGTAAGCCAGGAGGTACGT	59.107	20	TGGTCTTAACGATGCAGCCA	59.677	20	233	37	269	CTGTGTAAGCCAGGAGGTACG	60.135	21	TGGTCTTAACGATGCAGCCA	59.677	20	235	35	269
YSB EST-SR_644	1	p1	(A)12	12	200	211		59.6577	20.5739		59.839	20.3268	190.385	162.12	351.506	AGGGTAGGCTCGTACCCTTT	59.958	20	AGGCATGGGCGTCTTAAACA	59.962	20	153	151	303	CTAATGTCCCTACCGTCGCC	59.968	20	TAGAGTAGGCATGGGCGTCT	60.106	20	190	120	309
YSB EST-SR_645	1	p3	(GCA)5	15	44	58	TGAGGTAGAACCACTTGAACAGT	59.658	20.5733	AGCTGGATTGGTGTTCCTCG	59.8393	20.3265	190.345	162.097	351.442	TGCAGCAACAGCAGCAGC	61.974	18	TACTTGGCGTCGATGCACTC	60.458	20	262	6	267	TGCAGCAACAGCAGCAGC	61.974	18	TTTACTTGGCGTCGATGCAC	59.206	20	264	6	269
YSB EST-SR_646	1	p1	(A)10	10	201	210	GGCAAGCACGCGATTATCAA	59.6583	20.5727	CGATTCGCTGCGTTCCTTTT	59.8396	20.3261	190.304	162.074	351.378	AGGAATGCCTATTGATTCCTCGA	59.352	23	AGCAGTTTTCACCAGCCACT	60.107	20	169	128	296	GGAATGCCTATTGATTCCTCGAC	59.251	23	TGCAGTCTCGGGTTCGTTAC	60.039	20	210	129	338
YSB EST-SR_647	1	p3	(CGC)6	18	25	42	TCTACCGAGGTGATAATCTGCT	59.6586	20.5721	TCCAAGTCTCCATAGGGAAGACT	59.84	20.3258	190.264	162.051	351.315
YSB EST-SR_648	1	p1	(A)10	10	1	10	TTTGTTTAAAGCCGGGCTGC	59.6589	20.5716	GAGTGGGAATCAAGGGACGG	59.8403	20.3254	190.224	162.027	351.251
YSB EST-SR_649	2	p2	(TA)6	12	466	477	TCCAGAACAAACAGACAGACGA	59.6592	20.571	AGAGTCGGTAATCAAATGTTAGGA	59.8406	20.325	190.183	162.004	351.187	TCCCATTCAAATCCCAACCGT	59.924	21	CGGCTATTTTAACGACTTGGCT	59.324	22	260	245	504	CCCATTCAAATCCCAACCGT	58.444	20	ACGGCTATTTTAACGACTTGGC	59.582	22	260	246	505
YSB EST-SR_650	1	p3	(GCT)5	15	405	419	CAAGCCTTGGGATACTGCCA	59.6595	20.5704	ACTACATGCCTCGCGCTG	59.8409	20.3247	190.143	161.981	351.124	GGCACCCTCCTTATCCGTTC	60.179	20	CGTCCAGGATAGAGCCGAAC	59.969	20	181	288	468	GCACCCTCCTTATCCGTTCC	60.179	20	CTTGGTGCAAGCTTTTCCCC	59.966	20	265	289	553
YSB EST-SR_651	1	p3	(CGC)5	15	395	409		59.6599	20.5698		59.8412	20.3243	190.102	161.958	351.06	GAACGGAGGAGCTGCTAGTG	60.179	20	GTCAGACGAGGAGCGCAAG	60.804	19	276	198	473	AGAACGGAGGAGCTGCTAGT	60.324	20	GTCAGACGAGGAGCGCAAG	60.804	19	277	197	473
YSB EST-SR_652	1	p1	(A)10	10	137	146	CGGTCGAACGCAGCTAAATG	59.6602	20.5692	CGCTTTGCTTGGCCTTTCAT	59.8416	20.324	190.062	161.934	350.996	CGGGCAGATAAAACTCTTCTCC	58.801	22	CTATGTCTACGCCACCGACC	59.97	20	180	0	179	CGGGCAGATAAAACTCTTCTCCT	60.119	23	ACGCCACCGACCAAAACATA	60.25	20	172	0	171
YSB EST-SR_653	1	p1	(T)10	10	430	439	GTGGCCCATTGTCTGACACT	59.6605	20.5686	GGCCAAGAGCACCCCATAAT	59.8419	20.3236	190.022	161.911	350.933	GGCGTGGTGGAAGTGTACTT	60.25	20	TCTCAACCTAATCGACGGCG	59.9	20	276	352	627	AACTACATCCCCATTGCGCT	59.744	20	TCTCAACCTAATCGACGGCG	59.9	20	228	400	627
YSB EST-SR_654	1	p3	(ATG)6	18	7	24	ACGAGTGTCTCAGTTCAATGACA	59.6608	20.568	CCAAAGCTCCTTAGTGTGTTGC	59.8422	20.3232	189.981	161.888	350.869
YSB EST-SR_655	1	p1	(A)11	11	175	185	GTGGTCACACTGCAGGGC	59.6611	20.5674	AGCGTAGGCACTGAGGTACA	59.8425	20.3229	189.941	161.865	350.806	TGATTGCATACTTAACACCCCC	58.373	22	ACCATTGTGTAAGAGTACCTTTGTG	59.237	25	209	54	262	TGATTGCATACTTAACACCCCC	58.373	22	ACCATTGTGTAAGAGTACCTTTGT	58.063	24	209	54	262
YSB EST-SR_656	1	p1	(A)11	11	6	16	CCCTATGTTGGGGCTGAATT	59.6614	20.5668	TGGTGATCTCGGGTCTAGTCT	59.8428	20.3225	189.9	161.841	350.742
YSB EST-SR_657	1	p3	(ACG)6	18	320	337		59.6617	20.5662		59.8432	20.3222	189.86	161.818	350.678	CGATAGCACAAGCACAAGCC	59.902	20	GTCCTAGGGGTGGTCTGGAT	60.031	20	210	213	422	CCGATAGCACAAGCACAAGC	59.902	20	GTCCTAGGGGTGGTCTGGAT	60.031	20	211	212	422
YSB EST-SR_658	1	p1	(A)10	10	304	313	GAACGAAATCGCCGCAAAGT	59.662	20.5656	GCACATTAGCTTGCTCATCGT	59.8435	20.3218	189.82	161.795	350.615	TACTCAGCCTCTCCTCTCCG	59.818	20	TGGTCACTGGGTAGTATTCACT	58.213	22	199	227	425	GGCACTTGGCTGTGACTGTA	60.25	20	TGGTCACTGGGTAGTATTCACT	58.213	22	229	197	425
YSB EST-SR_659	1	p1	(T)10	10	61	70	TCTAGGTGTGCATATGTGTGTT	59.6623	20.565	CTCTTCCACGTTCCCCACTC	59.8438	20.3215	189.779	161.772	350.551	TTCCCATTTTATATACCCAAACGG	57.037	24	TCGCTCTGTAATCCGGTAGC	59.333	20	215	6	220	TTCCCATTTTATATACCCAAACGG	57.037	24	ACCACAAACCTTCTCTCGCT	59.241	20	230	6	235
YSB EST-SR_660	1	p1	(G)16	16	1	16	AAGGGTCATTAGGCGAGCAC	59.6626	20.5645	TAGAAGAAGTGCACCGCCAG	59.8441	20.3211	189.739	161.749	350.487
YSB EST-SR_661	1	p1	(A)11	11	40	50		59.6629	20.5639		59.8444	20.3207	189.698	161.725	350.424	ACGAAATTGACAACAACAACAACG	59.678	24	CGGCAATACAGCTCCAGAGT	59.823	20	221	1	221	CGAAATTGACAACAACAACAACGT	59.678	24	GCTCCAGAGTAAACGGACGG	60.458	20	210	2	211
YSB EST-SR_662	1	p5	(AATTG)5	25	5	29		59.6632	20.5633		59.8448	20.3204	189.658	161.702	350.36
YSB EST-SR_663	1	p3	(AAG)5	15	1	15	ATCGCACGAGCCATTACGAT	59.6635	20.5627	CGTTGCCAGAAAAGTTGCCA	59.8451	20.32	189.618	161.679	350.296
YSB EST-SR_664	1	p1	(A)12	12	6	17		59.6639	20.5621		59.8454	20.3197	189.577	161.656	350.233
YSB EST-SR_665	1	p3	(CCG)6	18	5	22		59.6642	20.5615		59.8457	20.3193	189.537	161.632	350.169
YSB EST-SR_666	1	p3	(CGC)5	15	36	50	TGACGATAGACGCAAAGGGG	59.6645	20.5609	CTCTTGCGCTTGCGCTTTAA	59.846	20.3189	189.496	161.609	350.106
YSB EST-SR_667	1	p2	(GC)6	12	405	416	CAAGGAGTAATATTGTTCTGTGCA	59.6648	20.5603	TCGCATGTAACTATTTTGGGGC	59.8464	20.3186	189.456	161.586	350.042	CGCGTCTCCTCTTTGAAGGA	59.756	20	GAATGTCTTTCGCCAAGGGC	59.829	20	197	261	457	CGCGTCTCCTCTTTGAAGGA	59.756	20	AAGGGCACGTCGAGCATAAT	59.822	20	183	261	443
YSB EST-SR_668	1	p1	(T)10	10	103	112	TGTCTTGGTCGGCATAACGT	59.6651	20.5597	GCCAACCCTAAGAAGTGCGA	59.8467	20.3182	189.416	161.563	349.978	ATTTTGGACGGCATTTCGCT	59.112	20	CCTCACACCACCACGTTGTA	59.895	20	256	70	325	CCTCAGTCAATTTTGGACGGC	59.8	21	CCTCACACCACCACGTTGTA	59.895	20	265	61	325
YSB EST-SR_669	1	p1	(A)10	10	682	691		59.6654	20.5591		59.847	20.3179	189.375	161.539	349.915
YSB EST-SR_670	1	p1	(T)10	10	558	567		59.6657	20.5585		59.8473	20.3175	189.335	161.516	349.851	AAAGAACTGGCAGGCACACT	60.107	20	TGTCAGATGCAATGCCCAAC	59.11	20	103	518	620	AAGAACTGGCAGGCACACTT	60.107	20	GTCAGATGCAATGCCCAACT	58.82	20	101	519	619
YSB EST-SR_671	1	c	(A)10tagtcgaaaaaaatgaaaattgtaatccaaggccgttgaactttaatt(A)10	68	14	81	TGAAGGTTGAAAAGCGAGGA	59.666	20.5579	GAGCAGAGACACACCCTTCT	59.8476	20.3171	189.294	161.493	349.787
YSB EST-SR_672	1	p3	(GCC)7	21	65	85		59.6663	20.5574		59.848	20.3168	189.254	161.47	349.724	CCCCGCCATTCCCTAACATG	60.823	20	GACTCTGACGAGCTTGAGCA	59.758	20	130	15	144	CCCCGCCATTCCCTAACATG	60.823	20	CCGCAAATCACACACAACGA	59.694	20	229	15	243
YSB EST-SR_673	1	p1	(T)10	10	143	152		59.6666	20.5568		59.8483	20.3164	189.214	161.446	349.66	TCAGGTATGTTTTGTTCGTCCCA	60.181	23	TCCAGAATTTTGCTGTCCGA	57.44	20	221	69	289	CAGGTATGTTTTGTTCGTCCCA	58.857	22	TCTTTTCTGGTTTCAGCCGA	57.369	20	247	70	316
YSB EST-SR_674	1	p1	(A)10	10	241	250	GGCCTAAACGCAGTATAAAGGC	59.6669	20.5562	ACCGATGATGAGCACGATCC	59.8486	20.3161	189.173	161.423	349.596	AGGGTTCTGTTACGCGAATGA	59.726	21	GTGTCTGTCTTCGGTTGCCT	60.25	20	260	209	468	AGGGTTCTGTTACGCGAATGA	59.726	21	AAGCTCTAGCCACCACAACG	60.321	20	210	209	418
YSB EST-SR_675	1	p1	(G)11	11	4	14	GCCAATAGCAGTGCAGATTCG	59.6672	20.5556	GAATTTAGGAGCGTGAGTATGCA	59.8489	20.3157	189.133	161.4	349.533
YSB EST-SR_676	1	p1	(A)13	13	259	271	ACCTAGCCCTACTCGCCTTT	59.6675	20.555	TCCACAGTTACGAAGAAGCTCA	59.8492	20.3153	189.092	161.377	349.469	CACCCTGCACACATTACATTAACA	59.783	24	CCCTCTTCCTGTCAACCGAT	59.095	20	280	219	498	ACCCTGCACACATTACATTAACA	58.597	23	CCCTCTTCCTGTCAACCGAT	59.095	20	279	220	498
YSB EST-SR_677	1	p1	(T)10	10	63	72		59.6679	20.5544		59.8496	20.315	189.052	161.353	349.406	ACCTGTAAATGGTATGGAAGATGGA	59.568	25	ACACAGGTAGTAAATGATGGCAGT	60.019	24	159	32	190	ACCTGTAAATGGTATGGAAGATGG	58.305	24	TGATGGCAGTCTATGATTGCT	57.149	21	145	32	176
YSB EST-SR_678	1	p1	(A)10	10	39	48	ACAGATGGCGCTAGTACTGT	59.6682	20.5538	AGACCTGCTGACAAAAGGCT	59.8499	20.3146	189.012	161.33	349.342	GCGGTGACAAGGTGCATAAA	59.122	20	TGGGGCTGTGTCACATTACG	60.321	20	271	3	273	GCGGTGACAAGGTGCATAAA	59.122	20	CGTGGGGCTGTGTCACATTA	60.321	20	273	3	275
YSB EST-SR_679	1	p3	(CGG)7	21	4	24	ATGTCGACGAAAGCACACCA	59.6685	20.5532	TGTAATTCTTGCTTTCGTTGTATTTCT	59.8502	20.3143	188.971	161.307	349.278
YSB EST-SR_680	1	p1	(A)10	10	148	157	GCGTAGAGCGAGACAGATGA	59.6688	20.5526	AGATTGCCTTTTTGTCGGCC	59.8505	20.3139	188.931	161.284	349.215	CATAGCCGTCTGTTCCGAGT	59.544	20	TGGGACGCTTTTTACGGGAA	59.892	20	279	86	364	CATAGCCGTCTGTTCCGAGT	59.544	20	TTGGGACGCTTTTTACGGGA	59.892	20	280	86	365
YSB EST-SR_681	1	p3	(CAG)5	15	544	558		59.6691	20.552		59.8508	20.3136	188.89	161.261	349.151	AGTCCTCCTCCGGTAGTTCC	60.033	20	CAGTCATAACAATTTTCACCATTCAGC	59.937	27	263	326	588	TCCTCCTCCGGTAGTTCCAG	60.033	20	CAGTCATAACAATTTTCACCATTCAGC	59.937	27	261	328	588
YSB EST-SR_682	1	p2	(TA)6	12	550	561		59.6694	20.5514		59.8512	20.3132	188.85	161.237	349.087	GGCTGGCTAAAATAGTGGACA	58.001	21	AGAAGTACTTTAGAGCAGTCAATGT	58.001	25	138	476	613	AGGCTGGCTAAAATAGTGGACAA	59.99	23	AGAAGTACTTTAGAGCAGTCAATGT	58.001	25	139	475	613
YSB EST-SR_683	1	p1	(A)10	10	113	122	GGTGCCGTGTACTACCTTCG	59.6697	20.5508	GGTCCAGGGCTAAACCTACG	59.8515	20.3128	188.81	161.214	349.024	ACACCTGAATGTCTGAATATGAGA	57.449	24	ACATGCATTGTCAGACTGGC	58.829	20	246	71	316	ACACCTGAATGTCTGAATATGAGA	57.449	24	ACATGCATTGTCAGACTGGCT	60.272	21	246	71	316
YSB EST-SR_684	2	p2	(AT)6	12	643	654	GCGGATCTGATGACTAAGCCA	59.67	20.5503	CAACACACCCCCTCAATGGT	59.8518	20.3125	188.769	161.191	348.96
YSB EST-SR_685	1	c	(AT)7tttaaatcaattat(A)11	39	2	40	CCATTGAGGGGGTGTGTTGT	59.6703	20.5497	TGCAGCACACAGAACAGGAA	59.8521	20.3121	188.729	161.168	348.896
YSB EST-SR_686	1	p1	(T)10	10	158	167		59.6706	20.5491		59.8524	20.3118	188.688	161.144	348.833	TGTGTGTTGTGGACAGTTACA	57.664	21	TCAATGTGACAATGCCAGCA	58.382	20	204	87	290	AGTTTTGTGTGTTGTGGACAGT	58.846	22	TTCAATGTGACAATGCCAGCA	59.038	21	210	82	291
YSB EST-SR_687	1	p4	(TCAG)6	24	12	35	GCCACCACGAAAAGGAACAC	59.6709	20.5485	AAGAAACGGGCCGAGTGAAT	59.8528	20.3114	188.648	161.121	348.769
YSB EST-SR_688	1	p1	(T)10	10	232	241	TTGCCCTCACGATTTGCCTA	59.6712	20.5479	GCAACTGGCACTCCCATGTA	59.8531	20.311	188.608	161.098	348.706	ATGTTGCATCGTCGCTCAGA	60.109	20	ACCTGCTTCGCAACTTCTGT	60.179	20	173	152	324	TGTTGCATCGTCGCTCAGAT	60.109	20	CACCTGCTTCGCAACTTCTG	59.763	20	173	153	325
YSB EST-SR_689	1	p1	(A)10	10	22	31	GAAGTACCAGCACCACCTCC	59.6715	20.5473	GTCCTGCTGATGTGGGTGTT	59.8534	20.3107	188.567	161.075	348.642
YSB EST-SR_690	1	p1	(A)10	10	10	19	TTACAACAGACGGCATTGCC	59.6719	20.5467	TGCATCCACAAACCATTCGC	59.8537	20.3103	188.527	161.051	348.578
YSB EST-SR_691	1	p3	(CAG)6	18	317	334	GGCGGACTAGAAGTTCCTGC	59.6722	20.5461	TAGCCAACGGACGGGTAATG	59.854	20.31	188.486	161.028	348.515	GGTTAGGTGGTTAGAGCGGG	59.823	20	GCGACGAGGAGGAATCCATC	60.319	20	279	207	485	GTTAGGTGGTTAGAGCGGGG	59.823	20	ATCCATCTCCCTGAACCTGC	59.157	20	265	208	472
YSB EST-SR_692	1	p1	(A)10	10	98	107	AGACAAAGCACAAAATTCAGACGA	59.6725	20.5455	GGGTTGACCACTGGAGATGG	59.8544	20.3096	188.446	161.005	348.451	AGCTATTGTATGTGACATCAGAGTGA	59.903	26	AAGCGCGGAAAATTATGGCC	59.898	20	162	68	229	AGCTATTGTATGTGACATCAGAGTGA	59.903	26	ATAGTGGAGATGCGCCTGTG	59.894	20	239	68	306
YSB EST-SR_693	1	p3	(CTT)6	18	409	426	CCTTACTTCCGTCGAGCGTT	59.6728	20.5449	CCAGGCGAGCTTCTACTGAC	59.8547	20.3092	188.406	160.982	348.387	AGGCTTTACACTGACCTCTTCT	58.756	22	TGATGAACTAGCAGGGGAGC	59.167	20	184	358	541	AGGCTTTACACTGACCTCTTCT	58.756	22	ATGAACTAGCAGGGGAGCTG	59.164	20	182	358	539
YSB EST-SR_694	1	p1	(T)10	10	92	101	AGAAGTACAAGCAGACATCTTACCT	59.6731	20.5443	TCACGCAAGACCTTACGATCT	59.855	20.3089	188.365	160.958	348.324	AGCCTAACAAGGAATTTACATTGGA	58.747	25	ACAATTGTTGGCAAATTCGATCA	58.119	23	102	32	133	AGCCTAACAAGGAATTTACATTGGA	58.747	25	CAATTGTTGGCAAATTCGATCACT	59.075	24	101	32	132
YSB EST-SR_695	1	p1	(A)10	10	290	299		59.6734	20.5437		59.8553	20.3085	188.325	160.935	348.26	AGAGGTATCTCAGTCATGCAACTC	59.901	24	AAACAACCAACGCTCCAGTT	58.53	20	164	263	426	GAGGTATCTCAGTCATGCAACTC	58.633	23	AAACAACCAACGCTCCAGTT	58.53	20	163	264	426
YSB EST-SR_696	1	p4	(ATGA)6	24	46	69	GTCGCTCCACGGTACCTATC	59.6737	20.5431	GCCTTCTTGATTGCGTGACC	59.8556	20.3082	188.284	160.912	348.196	CGGCATCGGGTGAGTTATTG	59.063	20	AAGCTGATCTGGACGCCAAA	59.963	20	255	15	269	CGGCATCGGGTGAGTTATTG	59.063	20	AAAGCTGATCTGGACGCCAA	59.963	20	256	15	270
YSB EST-SR_697	1	p3	(ATA)5	15	283	297	ACACCTCTACTATTTTGACAACTCT	59.674	20.5426	TCGTTCCAGAAGTCGTGTTT	59.856	20.3078	188.244	160.889	348.133	ACGACCGATTTCGCTCACAT	60.109	20	GCTTCGGGGCAAGGATACAT	60.179	20	193	206	398	ACGACCGATTTCGCTCACAT	60.109	20	TGGGGACTCATGGTTCTCGA	60.252	20	279	206	484
YSB EST-SR_698	1	p1	(A)10	10	15	24	ACAGCTTGTATCCTAGAAACACA	59.6743	20.542	CGGGAAAAGGTTGCGAATGG	59.8563	20.3074	188.204	160.866	348.069
YSB EST-SR_699	1	p2	(TG)7	14	126	139	ACGACGCCATTCCTAAGCTT	59.6746	20.5414	CCCTGGTCAGCTGGTGTATG	59.8566	20.3071	188.163	160.842	348.006	ACAGATTATTGCATGAATGGCAAA	58.02	24	GCCACTACCCTTGCAAATGG	59.468	20	165	86	250	ACAGATTATTGCATGAATGGCAA	57.398	23	TGCGAGAGTAATGCCACTACC	59.864	21	177	86	262
YSB EST-SR_700	1	p1	(A)16	16	4	19		59.6749	20.5408		59.8569	20.3067	188.123	160.819	347.942
YSB EST-SR_701	1	p4	(AAAT)5	20	1	20		59.6752	20.5402		59.8572	20.3064	188.082	160.796	347.878
YSB EST-SR_702	1	p3	(TCA)5	15	23	37	ATGTAGCGGCTTTTCTGGCT	59.6756	20.5396	CCAGCAAGCACCTACAGCTA	59.8576	20.306	188.042	160.773	347.815
YSB EST-SR_703	1	p1	(T)10	10	199	208	AGGACCAGAATTTTCGTCTGT	59.6759	20.539	TGCGCTTACTCCCATGGTTT	59.8579	20.3057	188.002	160.749	347.751	CCAAACACACAACCGAGCAG	59.971	20	AGCTGAGTCGAGCTCCTAGT	59.745	20	143	113	255	CTCCAAACACACAACCGAGC	59.692	20	TGGTCTAGCTGAGTCGAGCT	60.035	20	151	111	261
YSB EST-SR_704	1	p3	(AAT)6	18	117	134		59.6762	20.5384		59.8582	20.3053	187.961	160.726	347.687	ACTGCAAATGAAAGCAAGAAGGT	59.614	23	TTGACGGTTTCTACTGGCGT	59.61	20	131	47	177	ACTGCAAATGAAAGCAAGAAGGT	59.614	23	TGGCACTGTTGTTGACGACA	60.392	20	249	47	295
YSB EST-SR_705	1	p2	(TA)6	12	311	322		59.6765	20.5378		59.8585	20.3049	187.921	160.703	347.624	TACATCCCCGCCGTTAAACG	60.46	20	CTTGCTCCGTAGACAGCACA	60.038	20	263	205	467	TACATCCCCGCCGTTAAACG	60.46	20	TCTCCCTTGCTCCGTAGACA	59.961	20	268	205	472
YSB EST-SR_706	1	p3	(GGC)6	18	540	557	TGTCACGTGAAGTCAAGCCA	59.6768	20.5372	TGTGACACCTAGTGGCGAAA	59.8588	20.3046	187.88	160.68	347.56	GCTGCCATCATTGCCGATTT	59.896	20	CCACCGCCAACCTTAATGC	59.489	19	147	446	592	GCTGCCATCATTGCCGATTT	59.896	20	GCCACCGCCAACCTTAATG	59.489	19	148	446	593
YSB EST-SR_707	1	p1	(T)16	16	483	498	GCCACTACCAGCAATAGGGT	59.6771	20.5366	CATTAGCATGGCGGCGAAAG	59.8592	20.3042	187.84	160.656	347.496	GCATACTGCGCTTTTGACGT	59.834	20	CACCTGTGTGTAATAGAATAGCAAA	57.39	25	229	460	688	GCGGTAGTGAGAATGAGCCA	59.824	20	CACCTGTGTGTAATAGAATAGCAAA	57.39	25	261	428	688
YSB EST-SR_708	1	p1	(T)12	12	125	136	TACAAGGCTGGAGGATCCCA	59.6774	20.536	AGAACCTTTCACGCTGACCC	59.8595	20.3039	187.8	160.633	347.433	ACACACCCAGAGCAGAACAA	59.454	20	AGCTGTCCGACCTCCGATTA	60.395	20	182	70	251	ACACACCCAGAGCAGAACAA	59.454	20	TAGCTGTCCGACCTCCGATT	60.395	20	183	70	252
YSB EST-SR_709	1	p1	(T)10	10	197	206	ATCTTCGCACTCCCGACAAG	59.6777	20.5355	TGCACCGCTATAACACATATCCA	59.8598	20.3035	187.759	160.61	347.369
YSB EST-SR_710	1	p1	(A)10	10	146	155	GCACGCTTACACTGGAATTGG	59.678	20.5349	TGCTTGACCGATTCGCATCT	59.8601	20.3031	187.719	160.587	347.306	GTGTCTTGTTTGGGAGAACACA	58.986	22	AATACGGCTCGAATGCACCA	60.108	20	276	33	308	CAGTGTCTTGTTTGGGAGAACAC	59.935	23	ATACGGCTCGAATGCACCAA	60.108	20	277	31	307
YSB EST-SR_711	1	p1	(A)10	10	1	10	CGCAGCCGCTAATACATACA	59.6783	20.5343	AGGACCTTCAAACCAACGTCA	59.8604	20.3028	187.678	160.563	347.242
YSB EST-SR_712	1	p1	(A)12	12	276	287	AGAGCGTTCGTCAGAGTAGT	59.6786	20.5337	TGGCACTAAACACTGGCACT	59.8608	20.3024	187.638	160.54	347.178	TGGATGTCTCAACACAACGC	58.774	20	GACATGCAAAAGCGAGGTCA	59.126	20	221	200	420	TGGATGTCTCAACACAACGCA	60.474	21	GACATGCAAAAGCGAGGTCA	59.126	20	221	200	420
YSB EST-SR_713	1	p1	(A)13	13	465	477	ACAACTCGGCTCATCCCTAA	59.6789	20.5331	TCGGATTCGATTTGGGGTAAGG	59.8611	20.3021	187.598	160.517	347.115	AGCAGTCTTTTGCCTCATTACA	58.245	22	TGCGAGAGTGACGATTCAGAC	60.136	21	262	268	529	AGCAGTCTTTTGCCTCATTACA	58.245	22	TGCGAGAGTGACGATTCAGA	58.835	20	262	268	529
YSB EST-SR_714	1	p4	(ATTT)5	20	29	48		59.6792	20.5325		59.8614	20.3017	187.557	160.494	347.051	CACTTTGTCAAACGCCTTGGT	59.866	21	TGCAGTTGGCTGAAGACCAA	60.107	20	124	4	127	ACACTTTGTCAAACGCCTTGG	59.866	21	TGCAGTTGGCTGAAGACCAA	60.107	20	125	3	127
YSB EST-SR_715	1	p1	(A)10	10	163	172		59.6796	20.5319		59.8617	20.3013	187.517	160.471	346.987	AGTTTTGCTCACAATTAAATTTCGGA	58.793	26	ACTAGCGTACCCGTCAGACT	60.036	20	219	122	340	AGTTTTGCTCACAATTAAATTTCGGA	58.793	26	TACCCGTCAGACTTCGTCCT	59.963	20	212	122	333
YSB EST-SR_716	1	p2	(CA)6	12	238	249		59.6799	20.5313		59.862	20.301	187.476	160.447	346.924	CAATAAGAGCTGGCGTCCCT	59.821	20	CTACTTGGGGTTGCATCCGT	60.035	20	165	145	309	CTGACCGATTAGTCCGCGTT	60.179	20	CTACTTGGGGTTGCATCCGT	60.035	20	252	58	309
YSB EST-SR_717	1	p4	(ACAG)5	20	1	20		59.6802	20.5307		59.8624	20.3006	187.436	160.424	346.86
YSB EST-SR_718	1	p1	(A)12	12	558	569	TGATCCCTGTGTCGTGAAGG	59.6805	20.5301	CCTGCGGTCATACAAGGCTT	59.8627	20.3003	187.396	160.401	346.796	TTCATGCTCCCAGCCTAACC	59.744	20	AACCATGTTCATAAGGTGAGAGA	57.238	23	199	434	632	ATGCTCCCAGCCTAACCTTG	59.743	20	ACCATGTTCATAAGGTGAGAGAA	57.238	23	195	437	631
YSB EST-SR_719	1	p1	(T)12	12	131	142	TCCACAACATCCTCCCAAGC	59.6808	20.5295	GGGTACCGTCGAGATTTTTGT	59.863	20.2999	187.355	160.378	346.733	AACTTACCTCGTGCTTGGGG	59.964	20	TCAAACACGCAAAACCCACC	59.826	20	137	55	191	AACTTACCTCGTGCTTGGGG	59.964	20	AACACGCAAAACCCACCAAG	59.825	20	134	55	188
YSB EST-SR_720	1	p1	(A)10	10	221	230	GCTTAAGACCATAGGCGCCA	59.6811	20.5289	ATCACCCGCTGTTTCCTCTG	59.8633	20.2995	187.315	160.354	346.669	CGCGCCAAGTAAGAGAGTCA	60.109	20	AAGGGAAAAGCGCCATCTGT	60.251	20	188	80	267	TCGCGCCAAGTAAGAGAGTC	59.829	20	AAGGGAAAAGCGCCATCTGT	60.251	20	189	79	267
YSB EST-SR_721	1	p1	(A)11	11	2	12	CCTCGGTGGGGACGTAATATG	59.6814	20.5284	GTGCCTGTGTACTCTTGGGA	59.8636	20.2992	187.274	160.331	346.605
YSB EST-SR_722	1	p1	(A)10	10	186	195		59.6817	20.5278		59.864	20.2988	187.234	160.308	346.542	TGGCTCTCCCACGGTAAAAT	59.011	20	AGGAAAGGGCTGACTAAATGGTT	59.924	23	220	3	222	TGGCTCTCCCACGGTAAAAT	59.011	20	AAGGAAAGGGCTGACTAAATGGT	59.924	23	221	3	223
YSB EST-SR_723	1	p1	(A)11	11	161	171		59.682	20.5272		59.8643	20.2985	187.194	160.285	346.478	CTTCTACCCGCTTACAGCTAA	57.204	21	TGGCGTCAAATGTCAATGTCA	58.775	21	256	0	255	CTTCTACCCGCTTACAGCTAA	57.204	21	TCAAAGTGTTTTGTTGGCGTCA	59.771	22	270	0	269
YSB EST-SR_724	1	p1	(A)11	11	300	310		59.6823	20.5266		59.8646	20.2981	187.153	160.261	346.415	CTGCCCGGAAGTTGAGAACT	59.965	20	CTTTTCCGATGCGCCACTTT	59.759	20	158	266	423	GTACGTGAGCACCATCTCGT	59.829	20	CTTTTCCGATGCGCCACTTT	59.759	20	239	185	423
YSB EST-SR_725	1	p1	(T)10	10	56	65	TTTTCGTATCGAACAGCGCG	59.6826	20.526	CACCGATGGCTTAGATGGCT	59.8649	20.2978	187.113	160.238	346.351	GAGAGGTGGCCTGCAAGG	60.046	18	ACCACAATGTCCTAGGCACG	60.036	20	139	17	155	GAGAGGTGGCCTGCAAGG	60.046	18	CGTCAAATCAAACTGGCCCG	60.11	20	104	17	120
YSB EST-SR_726	1	p1	(T)13	13	594	606	CCGAGGACGATTTCTAATGAATCA	59.6829	20.5254	TCGTTGATCAAGGAGGCGAT	59.8652	20.2974	187.072	160.215	346.287
YSB EST-SR_727	1	p1	(A)10	10	316	325		59.6832	20.5248		59.8656	20.297	187.032	160.192	346.224	GCGTATCAAGCGGGCAATG	60.01	19	TTCGCATCACTTGGACGTGG	60.949	20	274	150	423	GCGTATCAAGCGGGCAATG	60.01	19	TCACTTGGACGTGGCTGTAT	59.026	20	268	150	417
YSB EST-SR_728	1	p2	(CA)8	16	150	165	AGCTAACGTTTTACTACACAAGCA	59.6836	20.5242	TGTTTGGACAGTTGTACAGGA	59.8659	20.2967	186.992	160.168	346.16	CCCGAGGGTTTCTTAGCAGG	60.108	20	AGGGGTATTCGGTAGCGGAT	60.179	20	232	51	282	CCCGAGGGTTTCTTAGCAGG	60.108	20	CGGCGGACTCACATTTTTCG	60.179	20	199	51	249
YSB EST-SR_729	1	p1	(T)10	10	365	374	CGAAAATTGCGGTGACACGT	59.6839	20.5236	TCCGTCTCAACTAGTGTACGC	59.8662	20.2963	186.951	160.145	346.096	CACCCTTAATACCGGCCACA	59.746	20	AGGATAAAGAGAGCACCTGATCG	59.679	23	224	187	410	ATACCGGCCACAGATGCTAC	59.607	20	GGATAAAGAGAGCACCTGATCGA	59.681	23	215	195	409
YSB EST-SR_730	1	p3	(TAT)5	15	57	71	TGGTACAGGAAAGCATGCACA	59.6842	20.523	ACACACCCATAAGGCATCGG	59.8665	20.296	186.911	160.122	346.033	GGGATCATCACTTCCCTCGC	60.25	20	TGACAGAGTCTGACCAACGC	59.968	20	167	29	195	ACCAGAGGACGATGGGATCA	60.032	20	GACAGAGTCTGACCAACGCT	59.684	20	179	16	194
YSB EST-SR_731	1	p1	(A)11	11	65	75	CGTAACAGCAGACCAGCTCA	59.6845	20.5224	ACGTAGCTCCCAAACGGATG	59.8668	20.2956	186.87	160.099	345.969
YSB EST-SR_732	1	p1	(T)11	11	356	366	GGCAATGCCCTACCTTAAAACC	59.6848	20.5218	TGGTTGGTCTATGGGTCGAA	59.8672	20.2952	186.83	160.076	345.905	TCGGTCGAAAACACAATCTTGA	58.541	22	GTCTGTGTTTTATGCATTCGTTGT	58.788	24	262	208	469	TCGGTCGAAAACACAATCTTGA	58.541	22	TGTCTGTGTTTTATGCATTCGTTGT	60.221	25	263	208	470
YSB EST-SR_733	1	p3	(ATA)6	18	180	197	GCTTGGTCAACTTTAGTGTGTCC	59.6851	20.5213	CTCCATACCTTGGTGCGGTT	59.8675	20.2949	186.79	160.052	345.842	GACCCACAGCCAAATCGGTA	60.036	20	GGATGGAGGAGGCTTTCACC	60.107	20	252	45	296	GCCTTCGTTGAACGTTAGCC	59.835	20	ATCTAGAGGCAGTGGCAGGA	60.032	20	274	86	359
YSB EST-SR_734	1	p3	(TAA)5	15	661	675		59.6854	20.5207		59.8678	20.2945	186.749	160.029	345.778
YSB EST-SR_735	1	p1	(T)14	14	517	530	TGGCAGCCGAATTACGAGTT	59.6857	20.5201	TTACGACCAGGAGGAGCAGA	59.8681	20.2942	186.709	160.006	345.715	TGGTGGCAGCAGATGTTGAA	60.179	20	GCACTACTTCAGAGAGCGAGG	60.202	21	130	467	596	TTGGTGGCAGCAGATGTTGA	60.179	20	GCACTACTTCAGAGAGCGAGG	60.202	21	131	466	596
YSB EST-SR_736	1	p1	(T)10	10	591	600	GCCAGGTATCCCCACACAAA	59.686	20.5195	GACACCTCTGAGATCTGTCGT	59.8684	20.2938	186.668	159.983	345.651	GCACGAACGCTGCTCTTAAA	59.489	20	CCAGGGTACTCAAAAAGTGTGC	59.707	22	280	404	683	AACTTCCATGTTCCACACTCCT	59.557	22	CTCTGACAGCAAACCCCCAG	60.607	20	162	538	699
YSB EST-SR_737	1	p1	(A)14	14	9	22	TAGGTTCGAGCCCCTCAGTG	59.6863	20.5189	AGAGGAAGACACCACTCCGA	59.8688	20.2934	186.628	159.959	345.587
YSB EST-SR_738	1	p1	(A)11	11	97	107		59.6866	20.5183		59.8691	20.2931	186.588	159.936	345.524
YSB EST-SR_739	1	p1	(A)10	10	91	100		59.6869	20.5177		59.8694	20.2927	186.547	159.913	345.46	TCAAAATGACCGGTCAAAGCG	59.734	21	GGCACAGTTTTGACGCTGTT	59.899	20	107	64	170	AATGACCGGTCAAAGCGTTT	58.685	20	GGCACAGTTTTGACGCTGTT	59.899	20	103	68	170
YSB EST-SR_740	1	p1	(T)10	10	237	246		59.6873	20.5171		59.8697	20.2924	186.507	159.89	345.396	ACTCAAGGAGCTAGCACGTG	59.755	20	ACCCTGGAATGCCTTGGAAG	59.96	20	155	190	344	ACTCAAGGAGCTAGCACGTG	59.755	20	CTCTTGCCGTTCAACACAGC	60.041	20	135	190	324
YSB EST-SR_741	1	p1	(T)17	17	49	65		59.6876	20.5165		59.87	20.292	186.466	159.866	345.333	ACTTCTCTGGAGAAAAATAAAATTGCA	58.358	27	TTGCGGTCAGTCATTTGTGC	59.689	20	275	5	279	ACTTCTCTGGAGAAAAATAAAATTGCA	58.358	27	TGCGGTCAGTCATTTGTGCA	60.817	20	274	5	278
YSB EST-SR_742	1	p1	(A)10	10	509	518	CAGTAACGCATTCCGCATCG	59.6879	20.5159	CTGTCGGCGGTATGTCTTGT	59.8704	20.2917	186.426	159.843	345.269	GGCTGTAACCCAGATGAATGT	57.995	21	AGGGTGGCAGAGAATTGCAA	59.887	20	154	443	596	GGCTGTAACCCAGATGAATGTC	59.054	22	GAGGGTGGCAGAGAATTGCA	60.323	20	155	443	597
YSB EST-SR_743	1	p1	(T)10	10	206	215	AGTCGAGAGAGCTCCTCAGG	59.6882	20.5153	CAATCCAACCGACCTGCAAC	59.8707	20.2913	186.386	159.82	345.205	CGTTCCACGCTCGCTTAAAA	59.491	20	ATCATACAATCGCCGGTGCA	60.179	20	226	31	256	CGTTCCACGCTCGCTTAAAA	59.491	20	CATACAATCGCCGGTGCATC	59.764	20	224	31	254
YSB EST-SR_744	1	p1	(A)10	10	107	116		59.6885	20.5147		59.871	20.2909	186.345	159.797	345.142	TTGGTATTTTGGCCTCTGCA	57.699	20	ATTCAGCGACTTTGGGCTGA	59.963	20	239	55	293	TGGTATTTTGGCCTCTGCAA	57.699	20	TGGGCTGAGAGAATGGGACT	60.253	20	226	56	281
YSB EST-SR_745	1	p3	(TAT)5	15	314	328		59.6888	20.5142		59.8713	20.2906	186.305	159.773	345.078	TGTGGGCGTTGGACGTTATT	60.25	20	ACAGCAATCCACTTTACGCAG	59.193	21	279	198	476	GACGTTATTACTGGGCCCGT	59.824	20	ACAGCAATCCACTTTACGCA	58.109	20	268	209	476
YSB EST-SR_746	1	p3	(GAA)7	21	1	21	AAAAGTCCTAGTGTGGGGCG	59.6891	20.5136	CCTCAGCGGAACAAAAAGGC	59.8716	20.2902	186.264	159.75	345.015
YSB EST-SR_747	1	p1	(T)10	10	385	394	CGCATATGGCAAATGCGTCA	59.6894	20.513	TCTCGGGTTGACAGATTCTCT	59.872	20.2899	186.224	159.727	344.951	AGGCTAGATTCCTGTAACTGAATAGT	59.158	26	TTACAGGTGCCACTTTGCCT	59.815	20	269	272	540	GGCTAGATTCCTGTAACTGAATAGT	57.943	25	GCCACTTTGCCTGTTGATGG	60.038	20	260	273	532
YSB EST-SR_748	1	p1	(T)10	10	608	617	ACCTCTTTCCTTGTCCCAAAA	59.6897	20.5124	ATCCAATGGTGGGGTGTGAC	59.8723	20.2895	186.184	159.704	344.887
YSB EST-SR_749	1	p1	(T)10	10	172	181	AGCACGCATATAAAACGCGG	59.69	20.5118	TGCAAGTAGAGCGAGTGACG	59.8726	20.2891	186.143	159.68	344.824	AAACGCGTCGAACTTTTCCG	60.043	20	CCACAAAGCTTGTCCAGTGC	59.969	20	121	149	269	AAACGCGTCGAACTTTTCCG	60.043	20	GCCACAAAGCTTGTCCAGTG	59.969	20	122	149	270
YSB EST-SR_750	1	p1	(A)11	11	190	200		59.6903	20.5112		59.8729	20.2888	186.103	159.657	344.76	TTACCGTATGTGCGCCCATT	60.108	20	ACGCGCTCGAGTATCACAAA	60.109	20	244	100	343	TTTACCGTATGTGCGCCCAT	60.108	20	ACGCGCTCGAGTATCACAAA	60.109	20	245	99	343
YSB EST-SR_751	1	p3	(CCG)5	15	669	683	CAGGATGGGTACAGTCAATGGT	59.6906	20.5106	TCCGCAAGTACCTGCGAAAA	59.8732	20.2884	186.062	159.634	344.696
YSB EST-SR_752	1	p1	(T)11	11	626	636		59.6909	20.51		59.8736	20.2881	186.022	159.611	344.633	CGAATGCCGCGGTAATTTCA	59.625	20	TGGAAAAAGGAAAATTATTTTGGAGG	57.083	26	137	558	694	CGAATGCCGCGGTAATTTCA	59.625	20	ATGGAAAAAGGAAAATTATTTTGGAGG	57.481	27	138	558	695
YSB EST-SR_753	1	p1	(A)11	11	281	291	AGTTGTAAACAAGATGCTGGTTCA	59.6913	20.5094	GTGTCGTCCTGTAAGCGACA	59.8739	20.2877	185.982	159.588	344.569	CGCAGCGTCTCGACTTCATA	60.248	20	AATGTCAGCGTTGTGGACAC	59.056	20	184	132	315	CGCAGCGTCTCGACTTCATA	60.248	20	GAATGTCAGCGTTGTGGACAC	60.07	21	185	132	316
YSB EST-SR_754	1	p1	(T)10	10	580	589		59.6916	20.5088		59.8742	20.2873	185.941	159.564	344.505
YSB EST-SR_755	1	p1	(T)10	10	134	143		59.6919	20.5082		59.8745	20.287	185.901	159.541	344.442	CGTGCCCGATGAGTACCTTA	59.257	20	TGTACAAAACCTCCGCACCTT	60.134	21	181	15	195	CGTGCCCGATGAGTACCTTA	59.257	20	TTGTACAAAACCTCCGCACCT	60.134	21	182	15	196
YSB EST-SR_756	1	p3	(CTA)5	15	29	43		59.6922	20.5076		59.8748	20.2866	185.86	159.518	344.378
YSB EST-SR_757	1	p2	(TA)6	12	140	151	ACAGTTAGCAAAGAAAAGGAAGTCT	59.6925	20.507	GACTCACCCTGGGTTTCGAG	59.8752	20.2863	185.82	159.495	344.315	GTCGGGCCAGCTAGTACAAT	59.536	20	CTCGCACCATTAGACTGTGGA	59.795	21	212	51	262	GTCGGGCCAGCTAGTACAAT	59.536	20	TCGCACCATTAGACTGTGGA	58.738	20	211	51	261
YSB EST-SR_758	1	p1	(T)14	14	114	127	CGTAGGAGCAACAGCATCGA	59.6928	20.5065	GGCTTGCATTGTTCCACAGG	59.8755	20.2859	185.78	159.471	344.251	TCCATGACAGTGCAGTATTGA	57.021	21	TGCTGACATTTTGAACGGTTC	57.652	21	100	64	163	TCCATGACAGTGCAGTATTGA	57.021	21	TGCTGACATTTTGAACGGTTCTT	59.62	23	100	64	163
YSB EST-SR_759	1	p2	(AT)7	14	89	102	TGGACACTTTACTTGAGCTGT	59.6931	20.5059	ATCGCTACACAACTACCCGC	59.8758	20.2855	185.739	159.448	344.187	TGCTGGTAAATTATAAACAGCGCG	60.495	24	CATGGTGGGGGTAACAGTGG	60.323	20	115	61	175	CTGGTAAATTATAAACAGCGCGG	58.476	23	CATGGTGGGGGTAACAGTGG	60.323	20	113	63	175
YSB EST-SR_760	1	p1	(A)11	11	202	212	ACCACGAAAAGTAATGGAGCC	59.6934	20.5053	ACGGAATTAGGGGCAATATGCT	59.8761	20.2852	185.699	159.425	344.124	AGTCTCGACGCGTTGTACTG	60.11	20	AACGCACATTTCATGCTGCA	59.685	20	236	5	240	GTCTCGACGCGTTGTACTGA	60.111	20	ACGCACATTTCATGCTGCAA	59.685	20	234	6	239
YSB EST-SR_761	1	p1	(A)13	13	14	26	GCACACAGCGGTTTCATTCA	59.6937	20.5047	ATTGCTAAGTTGGTCGGGGG	59.8764	20.2848	185.658	159.402	344.06
YSB EST-SR_762	1	p3	(TAT)5	15	375	389	GCAATATCCAACGCACGCAT	59.694	20.5041	GCTGTCGTGGGGTGGTATAA	59.8768	20.2845	185.618	159.378	343.996	TGTGTACTAGCACCGGAATCT	58.546	21	AAGAAGCTGCTCGTCGTTCT	59.684	20	241	295	535	TGTGTACTAGCACCGGAATCT	58.546	21	TACTGCAAGAAGCTGCTCGT	59.682	20	247	295	541
YSB EST-SR_763	1	p1	(T)12	12	86	97	ACATTGTTTGTGTGGTCGTTCT	59.6943	20.5035	ACAAGCTGTAATCGACCGCA	59.8771	20.2841	185.578	159.355	343.933	AGCCGATATCACGACTTGCA	59.54	20	AGGGAATACAGGTCATTCCGT	58.522	21	190	23	212	AGCCGATATCACGACTTGCA	59.54	20	GCACCGCGACATTTCAAATA	57.464	20	113	23	135
YSB EST-SR_764	1	p1	(A)10	10	138	147	GACTCGAAGGAGGAGCGATG	59.6946	20.5029	AACAACGGCCACAACACAAC	59.8774	20.2838	185.537	159.332	343.869	TCCTCAGTGTAATAGTGCGAGA	58.383	22	CGAACCCACGAATGACCCAA	60.604	20	279	113	391	TCCTCAGTGTAATAGTGCGAGA	58.383	22	AAAGCGCTGGCACCATATGT	60.681	20	255	113	367
YSB EST-SR_765	1	p3	(AGC)7	21	1	21	TGCGCTTTTGATTGCTACCG	59.6949	20.5023	CACAGAGCTGCTTTATTATTGCGA	59.8777	20.2834	185.497	159.309	343.805
YSB EST-SR_766	1	p2	(AC)6	12	133	144	CAGAGCTCCACTTCGGAAGG	59.6953	20.5017	GACCACATTCACTGCGCAAG	59.878	20.283	185.456	159.285	343.742
YSB EST-SR_767	2	p1	(T)10	10	396	405	AGAACAGAACAGCAGGAGCC	59.6956	20.5011	CCAATGTCGGCGTTCAATCG	59.8784	20.2827	185.416	159.262	343.678	ACTTGTCAGCAGGCCAAACT	60.107	20	AACACATAACACTAGCGCCA	57.534	20	269	280	548	ACTTGTCAGCAGGCCAAACT	60.107	20	CCTTCAGAACAAAGGTCCGTT	58.428	21	240	280	519
YSB EST-SR_768	1	p1	(A)14	14	78	91	CAAAACATCGCGGTACTGGC	59.6959	20.5005	GGTGGAAGCCCAATCACCAT	59.8787	20.2823	185.376	159.239	343.615	ACTGTGAGAGCGTACACTCG	59.482	20	AAGCACTGAGTGATCCGCAA	59.965	20	275	4	278	AGCGTACACTCGTTCTTCGT	59.41	20	AAGCACTGAGTGATCCGCAA	59.965	20	267	12	278
YSB EST-SR_769	2	c	(T)11gttttctccgaccgtatttatatata(T)10	47	569	615		59.6962	20.4999		59.879	20.282	185.335	159.216	343.551	GTATCAGGCGGAATCGTGCT	60.249	20	AGCACCCTTGGCTTCAAAAT	58.279	20	170	528	697	AGTATCAGGCGGAATCGTGC	60.249	20	AGCACCCTTGGCTTCAAAAT	58.279	20	171	527	697
YSB EST-SR_770	1	p1	(T)10	10	47	56	GCACATGTTGCCCGAATACT	59.6965	20.4994	TATGAAAGACCCTCTCCCGC	59.8793	20.2816	185.295	159.193	343.487	CAACATAACTAGTTTGCAACTGACA	58.276	25	CGCTATGAGTGCTGGCTGAT	60.25	20	265	12	276	ACAACATAACTAGTTTGCAACTGAC	58.275	25	CGCTATGAGTGCTGGCTGAT	60.25	20	266	11	276
YSB EST-SR_771	1	p2	(TA)6	12	577	588	TAGTGGTTACTTGGCCGTGC	59.6968	20.4988	AGTGGACAATGCGTAGTCAGT	59.8796	20.2812	185.254	159.169	343.424	AGGTTGCCAGAGTCCGACTA	60.252	20	TCTTTTCGGGCTATAGTTGCA	57.38	21	134	513	646	AACAAGGTTGCCAGAGTCCG	60.535	20	TCTTTTCGGGCTATAGTTGCA	57.38	21	138	509	646
YSB EST-SR_772	1	p3	(CCG)5	15	260	274	ATGTTGATGGCGGTAGTGCT	59.6971	20.4982	CTTTTTCTATGTGCGGGGCG	59.88	20.2809	185.214	159.146	343.36	CCGCCGGGCTAGATTTGTAA	60.179	20	GACTGCTCCATGGCGTACTT	60.108	20	240	217	456	GCGTTGCAAGTCGACACATT	60.041	20	TGGTGCAAGTCGTAGATGGG	59.751	20	191	131	321
YSB EST-SR_773	1	p3	(CCG)6	18	260	277		59.6974	20.4976		59.8803	20.2805	185.174	159.123	343.296	CCGCCGGGCTAGATTTGTAA	60.179	20	AAACCGCCTAAAGCAAAGCG	60.04	20	272	217	488	CCGCCGGGCTAGATTTGTAA	60.179	20	AAAAGCGTCGGAAAGTGGGA	60.179	20	204	217	420
YSB EST-SR_774	1	p1	(T)12	12	640	651	TGCTCCATGTGGTCTAATCCT	59.6977	20.497	GACGTGTGGGTTGTGCTAGA	59.8806	20.2802	185.133	159.1	343.233	CACTGCTGGTTTCGGACTCT	59.966	20	TCGCTTATGCCACATCTCTAAA	57.599	22	186	494	679	TCCCACAACACAGCACACAT	60.107	20	TCGCTTATGCCACATCTCTAAA	57.599	22	222	458	679
YSB EST-SR_775	1	p2	(AT)6	12	333	344		59.698	20.4964		59.8809	20.2798	185.093	159.076	343.169	TCCGCTTATTACAAATTGATCAAAGGA	59.662	27	TGCTTGTGTATCACCGCTAGG	60.135	21	160	279	438	TCCGCTTATTACAAATTGATCAAAGGA	59.662	27	ACTTGCTTGTGTATCACCGC	58.843	20	163	279	441
YSB EST-SR_776	1	p1	(A)10	10	53	62	CGCCTACAAAGGTGTCAGACT	59.6983	20.4958	GAGGACACCAGGGCGTTTTA	59.8812	20.2794	185.052	159.053	343.105	AAAAACCGGTGCAAGTCGTG	59.9	20	CGCGTCCACGATTTGACAAT	59.558	20	209	19	227	AAAAACCGGTGCAAGTCGTG	59.9	20	TTTCGCGTCCACGATTTGAC	59.491	20	212	19	230
YSB EST-SR_777	1	p1	(T)10	10	89	98	GCAATGTGTAACTAAGCCGGG	59.6986	20.4952	GGGAACCGAACCGATGAAATG	59.8816	20.2791	185.012	159.03	343.042
YSB EST-SR_778	1	p1	(A)10	10	305	314	TGGCGACACGAGATCACAAA	59.6989	20.4946	TGTGTGCCGCCATATTTTGA	59.8819	20.2787	184.972	159.007	342.978	ATGTGGATTAGTCGTTAAATGCAA	57.248	24	TCTGACATTTCTGTTGGTCCA	57.145	21	213	126	338	AATGTGGATTAGTCGTTAAATGCA	57.248	24	TCTGACATTTCTGTTGGTCCA	57.145	21	214	125	338
YSB EST-SR_779	1	p1	(T)12	12	243	254		59.6993	20.494		59.8822	20.2784	184.931	158.983	342.915	TGGGTAAGCGCAAAAGAAATGA	59.112	22	TTGTACCTGCTTCACGGTCA	59.246	20	276	134	409	TGGGTAAGCGCAAAAGAAATGA	59.112	22	GGTTTGTACCTGCTTCACGG	59.128	20	279	134	412
YSB EST-SR_780	1	p1	(T)11	11	264	274	GCCCGAATTAGCAAAGGCAC	59.6996	20.4934	TCAGCATGTTCCCCCAGTTC	59.8825	20.278	184.891	158.96	342.851	CTGTACCCACACCCATCTGG	59.747	20	TGTATGACTTCGCTCGTGCT	59.474	20	218	204	421	CCTGTACCCACACCCATCTG	59.747	20	TGTATGACTTCGCTCGTGCT	59.474	20	219	203	421
YSB EST-SR_781	1	p2	(GC)6	12	41	52	GGGTTTGTGTCCATGTGGTG	59.6999	20.4928	ACTGGGACTACGAGCAGAGT	59.8828	20.2776	184.85	158.937	342.787	CAGGTAGTTGGCGGCCAC	60.746	18	ACGAGGCTGTCTAACCAAGC	60.037	20	135	11	145	CAGGTAGTTGGCGGCCAC	60.746	18	ATGGTGAGCTTCTCCTTCGC	60.108	20	273	11	283
YSB EST-SR_782	1	p3	(AAG)6	18	27	44		59.7002	20.4923		59.8832	20.2773	184.81	158.914	342.724	AAACCGTGCCAAGCCACAAA	61.609	20	AAGATTCCAGTCAGCTGCCC	60.035	20	274	3	276	AACCGTGCCAAGCCACAAAA	61.609	20	AGTCAGCTGCCCTATACCCT	59.734	20	265	4	268
YSB EST-SR_783	1	p3	(CGC)5	15	327	341	CCGGTTGCTCTGGTTCTTCT	59.7005	20.4917	CGCAAACACAAGGAACAGCA	59.8835	20.2769	184.77	158.89	342.66	TGAGGCAAACGATCGAGGAG	59.827	20	GATGCCGTCGATGATGAGGG	60.669	20	269	122	390	TGAGGCAAACGATCGAGGAG	59.827	20	GGATGCCGTCGATGATGAGG	60.669	20	270	122	391
YSB EST-SR_784	1	p2	(TA)7	14	24	37		59.7008	20.4911		59.8838	20.2766	184.729	158.867	342.596
YSB EST-SR_785	1	p1	(A)12	12	188	199	AATGCCTGAAGTAGCAAATTTGA	59.7011	20.4905	ATGTGCCGCGAATTGTAACG	59.8841	20.2762	184.689	158.844	342.533	TGGCCGAATATATGTTGAGCAGA	59.929	23	AACAACAAGTTTCACGGGCC	59.542	20	187	41	227	ACTGGCCGAATATATGTTGAGCA	60.181	23	CAACAAGTTTCACGGGCCAA	59.542	20	187	39	225
YSB EST-SR_786	1	p2	(GA)6	12	311	322	TCCACAGTCTTGTCCAAAGGA	59.7014	20.4899	ATCACCAGGTACTTGCCGTG	59.8844	20.2759	184.648	158.821	342.469
YSB EST-SR_787	1	p1	(A)10	10	6	15	CAGGAGCGGCAGGAGTGG	59.7017	20.4893	AGACTCGTAGCGCGGTTAAG	59.8848	20.2755	184.608	158.798	342.405
YSB EST-SR_788	1	p1	(A)10	10	499	508	GGCGTCCGATGCAACATTAC	59.702	20.4887	GAACACCATCAAGCAGCACG	59.8851	20.2751	184.568	158.774	342.342	GTGGAGGAGAATCGACGTCG	60.248	20	GCAAAAAGGGCGCGAAACTT	60.874	20	220	362	581	AACTTTCGTTTAGCAGCGGC	59.763	20	ATTTTGGGCAAAAAGGGCGC	60.889	20	201	388	588
YSB EST-SR_789	1	c	(AC)6atacacacacacccacatacacacacacc(CA)7	55	582	636	TCTTCATTCCATTTTCATAGCATCGT	59.7023	20.4881	GGACATCCGCAGAAACTCCA	59.8854	20.2748	184.527	158.751	342.278
YSB EST-SR_790	1	p2	(AC)6	12	644	655		59.7026	20.4875		59.8857	20.2744	184.487	158.728	342.215	TGGTGATGCCAGAGTTGCAC	60.891	20	TGTGAACTCGTAGCTGGCTG	60.038	20	106	576	681	GGTGGTGATAAGGGTGAAGGG	60.065	21	TGTGAACTCGTAGCTGGCTG	60.038	20	144	538	681
YSB EST-SR_791	1	p1	(A)10	10	688	697	TCGTCGATGAGCGCGTAC	59.703	20.4869	TCGTCCAAATGCAATTGCCC	59.886	20.2741	184.446	158.705	342.151
YSB EST-SR_792	1	p1	(A)10	10	58	67	GCCGATCCTGACGTTCTGAA	59.7033	20.4863	TTCCCCTGTGTTGCCATCTC	59.8864	20.2737	184.406	158.681	342.087	TCAAATACATTGACACGATACTATTGA	57.189	27	AAACCCGTGGCAAAGTGTTG	59.825	20	217	26	242	TCAAATACATTGACACGATACTATTGA	57.189	27	CAAACCCGTGGCAAAGTGTT	59.825	20	218	26	243
YSB EST-SR_793	1	p1	(A)10	10	394	403		59.7036	20.4857		59.8867	20.2733	184.366	158.658	342.024	TGGGTGTTTTTAGTTTAACAAAGGC	58.893	25	ACAAAACAGCGATTTCATGGGT	59.372	22	261	301	561	CTGGGTGTTTTTAGTTTAACAAAGGC	59.743	26	ACAAAACAGCGATTTCATGGGT	59.372	22	262	300	561
YSB EST-SR_794	2	p1	(T)11	11	628	638		59.7039	20.4852		59.887	20.273	184.325	158.635	341.96	ACCCATGAAATCGCTGTTTTGT	59.372	22	ATTATGATGCGTGTAAAAGTTGGA	57.248	24	128	540	667	ACCCATGAAATCGCTGTTTTGT	59.372	22	ATTATGATGCGTGTAAAAGTTGGAT	57.666	25	128	540	667
YSB EST-SR_795	1	p1	(T)10	10	94	103		59.7042	20.4846		59.8873	20.2726	184.285	158.612	341.896	CGGTCGGCCTCATGATACAG	60.319	20	TCGTCTTTGATGTGGCTGCT	59.965	20	222	61	282	GCCTTTGCTGTGCAGTTCAG	60.318	20	CTTTGGTATCGATGCGCACG	60.043	20	217	17	233
YSB EST-SR_796	1	p1	(A)10	10	646	655	CTTCGCGGTTCTCCATCCTG	59.7045	20.484	ATGATGACCTGGCTTCGCAA	59.8876	20.2723	184.244	158.588	341.833	CGAATGGCATTCTCACGGTG	59.625	20	TGACACTAGCCCTGCTTTTAAA	57.907	22	113	587	699	CGAATGGCATTCTCACGGTG	59.625	20	TGACACTAGCCCTGCTTTTAAAA	58.534	23	113	587	699
YSB EST-SR_797	1	p1	(T)12	12	481	492	CACCGAGTACTTCCGCAAGT	59.7048	20.4834	CTGGATGACGCCCTTGAAGT	59.888	20.2719	184.204	158.565	341.769	CGTTGCCAGGTTGACATTTCA	59.664	21	ACAGCAATTCCGACTTCAACG	59.469	21	268	309	576	ACGTTGCCAGGTTGACATTTC	59.663	21	ACAGCAATTCCGACTTCAACG	59.469	21	269	308	576
YSB EST-SR_798	1	p3	(AGC)7	21	302	322	CCAGAGTGGTGAGAGCTGTG	59.7051	20.4828	TCTGTCAAAGCTGCCTCAGG	59.8883	20.2715	184.164	158.542	341.705
YSB EST-SR_799	1	p1	(A)11	11	343	353		59.7054	20.4822		59.8886	20.2712	184.123	158.519	341.642	TGGCCTAATATGTACAGCCGG	59.654	21	ATTCCCCACCCCATTTGCAA	60.179	20	272	273	544	TGGCCTAATATGTACAGCCGG	59.654	21	AATTCCCCACCCCATTTGCA	60.179	20	273	273	545
YSB EST-SR_800	1	p3	(GCG)6	18	409	426		59.7057	20.4816		59.8889	20.2708	184.083	158.495	341.578	GCTGAGCTACATCGTGGACA	59.827	20	CGATGGTCTCCTCGTCGTC	59.648	19	152	332	483	GCATTCGCAGCCAAGGAAAT	59.826	20	GATGGTCTCCTCGTCGTCG	59.648	19	261	222	482
YSB EST-SR_801	1	p1	(A)13	13	233	245	TGAAAGAACTCGTGCAGTTAGC	59.706	20.481	GCTGATTCCATGTGTTGACTGG	59.8892	20.2705	184.042	158.472	341.515	CCTTTGCCGTTCCCAAGAAG	59.402	20	TCACTGCAGCTGCTTAACTGA	59.929	21	249	153	401	ATGACAAGGCAGCATGGTCC	60.682	20	TCACTGCAGCTGCTTAACTGA	59.929	21	216	186	401
YSB EST-SR_802	1	p1	(T)10	10	587	596		59.7063	20.4804		59.8896	20.2701	184.002	158.449	341.451	ATACCGAGGCTGTGGATTGC	60.179	20	CTGTCAAGTTGGCAGTTGCA	59.26	20	128	492	619	CGTCTTTGGAGTGGGGTAGC	60.391	20	CTGTCAAGTTGGCAGTTGCA	59.26	20	259	361	619
YSB EST-SR_803	1	p4	(CAAA)5	20	1	20	AGACCCTCAAGCAAACACAGT	59.7066	20.4798	AAGGAAGCCCATACACGCTC	59.8899	20.2697	183.962	158.426	341.387
YSB EST-SR_804	1	p3	(TAA)5	15	195	209	CCACCACCGCCACCAACA	59.707	20.4792	TCCATCATGTGCAGCATCGT	59.8902	20.2694	183.921	158.402	341.324	GGGGTGGGTCGCTAGTTATT	59.165	20	GGTACAGTGTGGTTTCGAAGT	58.17	21	264	15	278	CGGGGTGGGTCGCTAGTTAT	61.397	20	AGGTACAGTGTGGTTTCGAAGT	59.567	22	266	14	279
YSB EST-SR_805	1	p1	(T)12	12	178	189		59.7073	20.4786		59.8905	20.269	183.881	158.379	341.26	CCCCCGGTTTGAAAGAACCT	60.179	20	TCAGAGTTGCCAATGTGCGT	60.535	20	270	2	271	CCCCCGGTTTGAAAGAACCT	60.179	20	ATGTGCGTACAAAGACCGGG	60.672	20	258	2	259
YSB EST-SR_806	1	p3	(GCC)5	15	1	15		59.7076	20.4781		59.8908	20.2687	183.84	158.356	341.196
YSB EST-SR_807	1	c	(T)10cttggatcttcttgtataatttattatttattctatgcgaatacac(T)11	67	475	541	AGGTCCGTCGCAATCTTCAC	59.7079	20.4775	CGGAATCTGAAAGTGACTATGGG	59.8912	20.2683	183.8	158.333	341.133	TTCGGCATTTAAACGCGACA	59.134	20	TCAGAAATATTGTGAATCAATCGAACT	57.834	27	230	369	598	CGGCATTTAAACGCGACAAC	59.028	20	TCAGAAATATTGTGAATCAATCGAACT	57.834	27	228	371	598
YSB EST-SR_808	1	p1	(A)10	10	30	39	CGGTCAATAGGTACGTTTCGC	59.7082	20.4769	GGCCGAGACGTAGAGGGTAT	59.8915	20.268	183.76	158.31	341.069	GAACAGTTTAGATGACAGACAAGAA	57.285	25	CCTCACGATGCTGGAACGAT	60.179	20	225	0	224	ACAGTTTAGATGACAGACAAGAATG	57.336	25	TTTGTATACGCCTCGGCACC	60.461	20	279	2	280
YSB EST-SR_809	1	p3	(AAG)5	15	3	17	TGGGTTGCTGTCCACTTTTT	59.7085	20.4763	GCAAGCCCACCAAGCTAAAC	59.8918	20.2676	183.719	158.286	341.005
YSB EST-SR_810	1	p1	(A)10	10	238	247	TGGCCGGCCTATTTATCGTC	59.7088	20.4757	TCAAAATGAGCAGCACCGTT	59.8921	20.2672	183.679	158.263	340.942	TGCACAGCAACCCACTTGAT	60.468	20	TAAGGCGCGTGCACATTTTC	60.11	20	183	150	332	TGCACAGCAACCCACTTGAT	60.468	20	GTGATTGCAAGGTAAGGCGC	60.179	20	195	150	344
YSB EST-SR_811	1	p2	(AC)8	16	148	163		59.7091	20.4751		59.8924	20.2669	183.638	158.24	340.878	CAGCCAATGGACCAGAGTGT	59.963	20	TTACAAAGTCCCGCGTGACG	60.941	20	209	50	258	ATCTTGCAGCCAATGGACCA	59.96	20	TTACAAAGTCCCGCGTGACG	60.941	20	215	44	258
YSB EST-SR_812	1	p1	(A)12	12	15	26	TGATAGAGAAGCAGCGCGTT	59.7094	20.4745	GGTGGAGTTTGGTTTTCCGC	59.8928	20.2665	183.598	158.217	340.815
YSB EST-SR_813	2	p1	(A)10	10	232	241		59.7097	20.4739		59.8931	20.2662	183.558	158.193	340.751	CAATGCGGTGAGAAGCTTGT	59.123	20	GCCAAGTCCCGATGGTTACA	60.036	20	171	200	370	GCGGTGAGAAGCTTGTTACG	59.561	20	GTATGGCCAAGTCCCGATGG	60.535	20	172	204	375
YSB EST-SR_814	1	p2	(CG)6	12	53	64	CCAGCCGCAAACTGCTAAAG	59.71	20.4733	TGGAATAACGAATGGCAAAGCT	59.8934	20.2658	183.517	158.17	340.687	GGGAGGACGGGGAGGAGG	62.863	18	CACCTTCACAAAACCAGGCG	59.969	20	251	4	254	GGGGAGGACGGGGAGGAG	62.863	18	CACCTTCACAAAACCAGGCG	59.969	20	252	3	254
YSB EST-SR_815	1	p1	(T)11	11	118	128	TGTTGATTCGAGGCCCTCTG	59.7103	20.4727	GGGTCAAGGTATGGGTGCAA	59.8937	20.2654	183.477	158.147	340.624	CGAAGCCGCTTCCAACTTTG	60.386	20	CCTTAAAAGCAGTCCGCAGC	59.831	20	119	50	168	CGAAGCCGCTTCCAACTTTG	60.386	20	ACGAAGTAACACACGCCACA	60.179	20	149	50	198
YSB EST-SR_816	1	p3	(TTA)5	15	27	41		59.7106	20.4721		59.894	20.2651	183.436	158.124	340.56
YSB EST-SR_817	1	p1	(A)10	10	499	508		59.711	20.4715		59.8944	20.2647	183.396	158.1	340.496	GCGGGTGGAGTACGAAAACT	60.32	20	TGCTTACACGTGAACTTAGTCTG	58.704	23	280	344	623	GCGGGTGGAGTACGAAAACT	60.32	20	GCTTACACGTGAACTTAGTCTGA	58.456	23	279	344	622
YSB EST-SR_818	1	p1	(A)10	10	58	67	ACTGCTACACATATTTCTCCAGC	59.7113	20.4709	TGCAAACCTCCCACTCCTTG	59.8947	20.2644	183.356	158.077	340.433	CACTCTATCCTCATGGGGCG	59.68	20	AAGGCCTTTGTCTGGGTCTG	59.889	20	211	15	225	CACTCTATCCTCATGGGGCG	59.68	20	CTTTGTCTGGGTCTGTGCCA	60.179	20	206	15	220
YSB EST-SR_819	1	p1	(T)10	10	349	358	GGTGCACTACGAGTCGAAGA	59.7116	20.4704	CCAGGAACTCGAGGATGTGC	59.895	20.264	183.315	158.054	340.369	ACGGGAAGAGGCATTTTGGA	59.596	20	GTCAACCAGCTGAGAACCGA	59.966	20	211	238	448	ACGGGAAGAGGCATTTTGGA	59.596	20	TCCGATACTTGTTGGGGCAC	60.036	20	153	238	390
YSB EST-SR_820	1	p1	(A)10	10	43	52	AGCGTTCAGAGTGTCGTCG	59.7119	20.4698	TTGCATCCGTTGGTCGTGTA	59.8953	20.2636	183.275	158.031	340.305
YSB EST-SR_821	1	p1	(A)10	10	8	17		59.7122	20.4692		59.8956	20.2633	183.234	158.007	340.242
YSB EST-SR_822	1	p5	(GGCAG)5	25	635	659		59.7125	20.4686		59.896	20.2629	183.194	157.984	340.178
YSB EST-SR_823	1	p1	(T)10	10	206	215	TGGGCATATTTATTTCTCTAAGCGG	59.7128	20.468	TCGTCGTGACATTTCGCAAG	59.8963	20.2626	183.154	157.961	340.115
YSB EST-SR_824	1	p3	(GCG)5	15	300	314	GCTGCACTTCTAGCTGCTCT	59.7131	20.4674	ACGTGCTCGAGTACAATGCA	59.8966	20.2622	183.113	157.938	340.051	CAGCGCGTTTAACTCCACAG	59.836	20	GTAACACTGCGACTGGGTGA	59.967	20	198	222	419	GCGCGTTTAACTCCACAGTC	59.837	20	GCCTCACATCTGAAACGGGA	60.036	20	240	224	463
YSB EST-SR_825	1	p1	(A)10	10	13	22		59.7134	20.4668		59.8969	20.2618	183.073	157.915	339.987
YSB EST-SR_826	1	c	(T)11acc(T)10	24	180	203	GTAACAGGCGGAATAGTTTCTTT	59.7137	20.4662	GAACTGTTGGTGCGGGAGTA	59.8972	20.2615	183.032	157.891	339.924	GGCGGGAGGTGTCATGATAG	59.966	20	GAATTTACGCTGCTGCCACC	60.179	20	201	121	321	GCGGGAGGTGTCATGATAGG	59.966	20	GCTGCCACCATCCACACTAA	60.322	20	189	122	310
YSB EST-SR_827	1	p2	(GC)6	12	432	443	ATGCATTTTCCTCAGGTGGA	59.714	20.4656	TTCTCGGCCGTTTCTTTCCT	59.8976	20.2611	182.992	157.868	339.86	GTTGTACGCCTGGTAGCAGT	60.038	20	TGTCGGAGTTCTTGTCGGTG	59.968	20	278	210	487	TGTACGCCTGGTAGCAGTTG	60.038	20	TGTCGGAGTTCTTGTCGGTG	59.968	20	276	212	487
YSB EST-SR_828	1	p1	(A)12	12	53	64	CACTTGCTCGTAGCTGAGCA	59.7143	20.465	GAACTTCTACGGCGTGGACA	59.8979	20.2608	182.952	157.845	339.796
YSB EST-SR_829	1	p1	(T)13	13	270	282	TGGCTATACTACAGGGGCCT	59.7146	20.4644	ACTTCGTCAATCATGCTCGGT	59.8982	20.2604	182.911	157.822	339.733	CCACCACGATCCTCAGACAA	59.392	20	TGTTTTGATAGGCCGGAGTGT	59.65	21	193	179	371	TTCCACCACGATCCTCAGAC	59.104	20	TGTTTTGATAGGCCGGAGTGT	59.65	21	195	177	371
YSB EST-SR_830	1	p1	(A)10	10	585	594	CCTTATCTGGTCGTGACGTCC	59.715	20.4638	ACGGAGCTGGAGATTTGCAA	59.8985	20.2601	182.871	157.798	339.669	GGGCTCAGACGAATCCTCAA	59.463	20	CGACATTGGCGCTGTTTTGA	60.041	20	127	553	679	GAATACGTCGGGCTCAGACG	60.592	20	CGCCATTGTTCACATAGCCG	59.972	20	154	544	697
YSB EST-SR_831	1	p1	(A)10	10	461	470		59.7153	20.4633		59.8988	20.2597	182.83	157.775	339.605	AACATGGCGAAACGTCAACG	60.042	20	TTCAGTGGCAGTGTCGGAAA	59.821	20	183	418	600	AACATGGCGAAACGTCAACG	60.042	20	TTTCAGTGGCAGTGTCGGAA	59.821	20	184	418	601
YSB EST-SR_832	1	p1	(A)10	10	312	321	CGCCGTGTCCAAGTGAAGTA	59.7156	20.4627	CGGCGTCATGTTTGGTAGGA	59.8992	20.2593	182.79	157.752	339.542	GGGCCGCGATGGTAATAAGT	60.25	20	CCGTTGCCAACTCATGTCGA	60.949	20	129	263	391	GGGCCGCGATGGTAATAAGT	60.25	20	TCCGTTGCCAACTCATGTCG	60.949	20	130	263	392
YSB EST-SR_833	1	p2	(AT)6	12	1	12		59.7159	20.4621		59.8995	20.259	182.75	157.729	339.478
YSB EST-SR_834	1	p3	(GCC)5	15	2	16	GCACTTCACGAGAATCTGCC	59.7162	20.4615	CGTTATTGTTGGCAGTGCGT	59.8998	20.2586	182.709	157.705	339.415
YSB EST-SR_835	1	p2	(TA)10	20	4	23		59.7165	20.4609		59.9001	20.2583	182.669	157.682	339.351
YSB EST-SR_836	2	p1	(A)10	10	272	281		59.7168	20.4603		59.9004	20.2579	182.628	157.659	339.287	CCAAAATCGTCAACTCTTTGCCA	60.243	23	TGCCTGCGTAAATTTCACAGT	58.774	21	134	233	366	ACCAAAATCGTCAACTCTTTGCC	60.243	23	TGCCTGCGTAAATTTCACAGT	58.774	21	135	232	366
YSB EST-SR_837	1	p1	(A)14	14	14	27		59.7171	20.4597		59.9008	20.2575	182.588	157.636	339.224
YSB EST-SR_838	1	p1	(A)10	10	48	57	TGTTGACCTCGCGACAGTAC	59.7174	20.4591	GCTAACGATAAGGGACTCGACA	59.9011	20.2572	182.548	157.612	339.16	TGAAAAGTTCCTTTGCTTCCG	57.291	21	CTGCATCTTCCGACATTTTGGA	59.251	22	229	24	252	TGAAAAGTTCCTTTGCTTCCG	57.291	21	TCTGCATCTTCCGACATTTTGG	59.251	22	230	24	253
YSB EST-SR_839	1	p3	(GAA)5	15	43	57	GCGAACAGGAGTCTGGTGAA	59.7177	20.4585	GGCGGATACAACACGTGGTA	59.9014	20.2568	182.507	157.589	339.096	ATGGCCACGTTTAGACAACA	57.736	20	TCAAGCTGCCCATCTGTTGA	59.599	20	200	19	218	TGGCCACGTTTAGACAACAT	57.736	20	AGCTGCCCATCTGTTGAACT	59.597	20	196	20	215
YSB EST-SR_840	1	p1	(T)10	10	316	325	ACTCACTAGTCCTTTATTCGCCA	59.718	20.4579	AGATGCATTGAGCCATTCTTGA	59.9017	20.2565	182.467	157.566	339.033	TATCACGGGAAGCTGAAGCC	59.822	20	TCCAAGTGACGACCATGCAA	59.892	20	233	149	381	ACCAGTTACAGTTGGCACCC	60.179	20	TCCAAGTGACGACCATGCAA	59.892	20	268	114	381
YSB EST-SR_841	1	p2	(TA)8	16	21	36	CTGTTTGGGCGCTTTTCAGT	59.7183	20.4573	TATGGCGGTCTAATTCGGGC	59.902	20.2561	182.426	157.543	338.969
YSB EST-SR_842	1	p1	(A)10	10	50	59	CAAGCGGGCATGGACAAAAT	59.7187	20.4567	AACCGACTGTCCCCTTTGTC	59.9024	20.2557	182.386	157.52	338.905	CGTGAATTAACATAACCTCCAAGGC	60.449	25	CCTTAACAAGAACAGGTTGCCC	59.704	22	260	3	262	GTGAATTAACATAACCTCCAAGGCT	59.348	25	CCTTAACAAGAACAGGTTGCCC	59.704	22	259	4	262
YSB EST-SR_843	1	p1	(A)16	16	33	48	ACTCGACGAAACAATTTGGTGA	59.719	20.4562	GTGTTTGCATCTGCCGATCC	59.9027	20.2554	182.346	157.496	338.842
YSB EST-SR_844	1	p3	(CGC)7	21	109	129	CGGAGTTCATTGGCTTCCCT	59.7193	20.4556	TTCTGCGAGTTCAGGTGGTC	59.903	20.255	182.305	157.473	338.778	CTATGAACAATAGCGGCCGC	59.487	20	CGTCGTCTAATAACGCGTGC	59.777	20	270	20	289	CTATGAACAATAGCGGCCGC	59.487	20	ATCACTTGACCTTTGGGCCC	60.252	20	247	20	266
YSB EST-SR_845	1	p3	(GCG)5	15	23	37		59.7196	20.455		59.9033	20.2547	182.265	157.45	338.715
YSB EST-SR_846	1	c	(AAT)7gatcattttattctaactcaaacaaaaaacacacataataggaaacttacacttactgaacaatat(A)12	99	1	99		59.7199	20.4544		59.9036	20.2543	182.224	157.427	338.651
YSB EST-SR_847	1	p1	(A)11	11	147	157	GCCAGTAAAGCAATACTAATTTGTGG	59.7202	20.4538	TTACGAGGCATCTCACGCTG	59.904	20.2539	182.184	157.403	338.587	CTTACCGCGAACGTGTGAAC	59.84	20	CAGCAAGTCGAATCCGCAAG	59.904	20	138	70	207	ACTTACCGCGAACGTGTGAA	60.249	20	CAGCAAGTCGAATCCGCAAG	59.904	20	139	69	207
YSB EST-SR_848	1	p1	(A)12	12	9	20	GCTACGTTTTGCGCTACGAG	59.7205	20.4532	CGCGTTATTCATTTTGCGCG	59.9043	20.2536	182.144	157.38	338.524
YSB EST-SR_849	1	p1	(C)12	12	239	250	CCTCCGCTAGGTAAGTTGGG	59.7208	20.4526	CGTCTCCTTACTCACATCACAGT	59.9046	20.2532	182.103	157.357	338.46	TTAAACCAGGCGAGCACGAA	60.25	20	TGCATTAGATTTTTGCGGGCT	59.176	21	224	100	323	GATTAAACCAGGCGAGCACG	59.626	20	TGCATTAGATTTTTGCGGGCT	59.176	21	226	98	323
YSB EST-SR_850	1	p2	(GC)6	12	360	371		59.7211	20.452		59.9049	20.2529	182.063	157.334	338.396	CGGTAGGAGAGCTGGTAGCC	61.457	20	CTCCTCGACAAACCCCTCAC	60.037	20	218	309	526	CGCGGTAGGAGAGCTGGTAG	61.787	20	CTCCTCGACAAACCCCTCAC	60.037	20	220	307	526
YSB EST-SR_851	1	p1	(A)14	14	300	313	TGAATCCGAAAAACATGCACGA	59.7214	20.4514	GATCAGGCGCTACAGAGACC	59.9052	20.2525	182.022	157.31	338.333	CCCGCAATGTGCACATACTG	59.901	20	CAACAAATGTGCCGGCTCTC	60.11	20	235	127	361	CCCGCAATGTGCACATACTG	59.901	20	AAATGTGCCGGCTCTCTAGG	59.821	20	231	127	357
YSB EST-SR_852	1	p2	(AT)8	16	7	22		59.7217	20.4508		59.9056	20.2522	181.982	157.287	338.269
YSB EST-SR_853	1	p2	(AT)6	12	1	12	CCGGACGATAATCGAGCTGT	59.722	20.4502	TTCTTCTCGCCGATGCAGTT	59.9059	20.2518	181.942	157.264	338.205
YSB EST-SR_854	1	p1	(A)10	10	482	491	AGCCGGCTTAATCATAAGATGT	59.7223	20.4496	GAACACCCCATCCTTGCGTA	59.9062	20.2514	181.901	157.241	338.142	CGGGTAGATCACTGTGAGCA	59.182	20	CTGACGTGGTTTCGAGGCTA	59.757	20	216	318	533	TCGGGTAGATCACTGTGAGC	58.896	20	TGACGTGGTTTCGAGGCTAC	60.039	20	216	317	532
YSB EST-SR_855	1	p1	(T)10	10	107	116	GCGTCCTTAAACTCCCCGAC	59.7227	20.4491	CTCCTCGATCGGGTTGTGG	59.9065	20.2511	181.861	157.217	338.078	TGTTTCTTTGACTATTGGTGAGTGT	58.88	25	CCCAAGACAAATGCGCACAT	59.756	20	136	28	163	TTGTTTGTAGAATTGTGTCGTTCA	57.576	24	AACCCAAGACAAATGCGCAC	59.968	20	111	55	165
YSB EST-SR_856	1	p3	(GCC)5	15	201	215	CGGATGGCCTATGTCCAACA	59.723	20.4485	CTTCACGTACGCACACAACG	59.9068	20.2507	181.82	157.194	338.015	GCTCGCTAACGGCTGGAG	60.584	18	CACTGTTCGGAAACTGCACG	60.042	20	218	52	269	CTCGCTAACGGCTGGAGC	60.584	18	GTTGGCTGAACTCCTCACCA	59.891	20	276	53	328
YSB EST-SR_857	1	p1	(A)10	10	80	89	ACCTCACTCTCACCAACATAATCA	59.7233	20.4479	GGCGATTCTCAAAGCGATTCA	59.9072	20.2504	181.78	157.171	337.951	CACTGTCCCGCACAATGACT	60.604	20	CCGCGCTATCTTCATAATGCC	59.605	21	152	52	203	CACTGTCCCGCACAATGACT	60.604	20	CCCGCGCTATCTTCATAATGC	59.605	21	153	52	204
YSB EST-SR_858	1	p1	(A)11	11	533	543		59.7236	20.4473		59.9075	20.25	181.74	157.148	337.887	TTAACGCCGGATGTGTCCTC	60.109	20	CTTGCCGGCGAAAATGACAA	60.04	20	184	393	576	TTAACGCCGGATGTGTCCTC	60.109	20	TTGCCGGCGAAAATGACAAC	60.318	20	183	393	575
YSB EST-SR_859	1	p1	(A)10	10	279	288	GACTGCTGCTGGACATCACA	59.7239	20.4467	CTCGTCCGGTAAATGCAGGA	59.9078	20.2496	181.699	157.124	337.824	GGCAATGCCCTACCTTAAAACC	59.832	22	TTGGTTGGTCTATGGGTCGA	58.353	20	256	138	393	TTCACACAGGGCCGTAGCTA	60.901	20	TGGGTCGAATTTGACAGGAA	57.059	20	280	102	381
YSB EST-SR_860	1	p1	(T)13	13	93	105		59.7242	20.4461		59.9081	20.2493	181.659	157.101	337.76
YSB EST-SR_861	1	p1	(T)10	10	310	319		59.7245	20.4455		59.9084	20.2489	181.618	157.078	337.696	TGTGTTTCAGAAACCAGCCG	58.979	20	TTGTGGCGAGATGTCAGGTC	60.037	20	269	103	371	TGTGTTTCAGAAACCAGCCG	58.979	20	CGAGATGTCAGGTCAGGACG	59.9	20	263	103	365
YSB EST-SR_862	1	p3	(ATT)6	18	1	18		59.7248	20.4449		59.9088	20.2486	181.578	157.055	337.633
YSB EST-SR_863	1	p2	(TG)7	14	328	341		59.7251	20.4443		59.9091	20.2482	181.538	157.032	337.569	GGTCAGCAATACACTATCCCGT	59.897	22	TGGGTCATTCAATGTTGCACTG	59.703	22	207	216	422	TGGCTGTAACTTAGGTCAGCA	59.025	21	GGGTCATTCAATGTTGCACTGA	59.442	22	219	203	421
YSB EST-SR_864	2	p1	(A)10	10	492	501		59.7254	20.4437		59.9094	20.2478	181.497	157.008	337.505	CAGTGCAACATTGAATGACCCA	59.703	22	GCGCGCGACTAAAAGTGAC	60.225	19	270	401	670	TCAGTGCAACATTGAATGACCC	59.442	22	CGCGCGACTAAAAGTGACG	59.945	19	270	400	669
YSB EST-SR_865	1	p1	(T)10	10	67	76		59.7257	20.4431		59.9097	20.2475	181.457	156.985	337.442
YSB EST-SR_866	1	p1	(T)13	13	214	226	TGAACGCTACGAATGCAGGA	59.726	20.4425	CATTCTTTTTGCGAGCGGGT	59.91	20.2471	181.416	156.962	337.378	CGTAAGCGGTCGGGCATTTA	60.807	20	GGCTGACCGCTTCACATTCT	60.675	20	255	95	349	TATATCGTAAGCGGTCGGGC	59.477	20	GTATGGGCTGACCGCTTCAC	61.09	20	265	90	354
YSB EST-SR_867	1	p3	(CGC)7	21	4	24	TCGGTGCAAACTCGCCTATT	59.7263	20.4419	ACAGGTATACACTGCGTGCA	59.9104	20.2468	181.376	156.939	337.315
YSB EST-SR_868	1	p1	(A)10	10	513	522	Forward Primer1 (5'-3')	Tm (°C)	size	Reverse Primer1 (5'-3')	Tm (°C)	size	Product1 size (bp)	start (bp)	end (bp)	GCTTGGAAATGTTTGGGTGTCA	59.898	22	AGTGCTGCATTTTGAGTACACA	58.786	22	273	328	600	AGCTTGGAAATGTTTGGGTGTC	59.635	22	CAGTGCTGCATTTTGAGTACACA	59.996	23	275	327	601
YSB EST-SR_869	1	p3	(GAT)5	15	484	498										CGGCAGCCCAGATCTTGTAT	59.893	20	GCCCTGGTTTAAGGCTGAGT	59.962	20	207	384	590	GCAGTGGAGATGCAAATGCC	60.179	20	GCCCTGGTTTAAGGCTGAGT	59.962	20	137	454	590
YSB EST-SR_870	1	p1	(T)13	13	248	260	TGGAAAGCCATCCAGCTGTT	59.7267	20.4414	GCGAAAGTAGTGCTATAGCGG	59.9107	20.2464	181.335	156.915	337.251	AGCAACGGTGAGATACAGCC	60.108	20	TCTGTTCTGCGGAAATGTGT	57.745	20	223	141	363	GCAACGGTGAGATACAGCCT	60.108	20	TCGAATTCTGTTCTGCGGAA	57.551	20	228	142	369
YSB EST-SR_871	1	p1	(A)11	11	1	11	CAGAGAACAGTTGATTGCCACA	59.727	20.4408	AGTGTTTCAGTATTCGGCCGT	59.911	20.246	181.295	156.892	337.187
YSB EST-SR_872	1	p1	(A)10	10	1	10	CGTGTCGTTCGCAGCTTTAA	59.7273	20.4402	TGCCTCATCACGCCCATAAA	59.9113	20.2457	181.255	156.869	337.124
YSB EST-SR_873	2	p1	(A)10	10	149	158	AAAGATGTACACGGGCAGCA	59.7276	20.4396	AAGCTGGTGAACTCTACGCC	59.9116	20.2453	181.214	156.846	337.06	ATGAATGACAAATTATACGGGACAA	57.126	25	ACACACTTGTTATGAGACTGTTATTGT	59.285	27	121	111	231	AATGAATGACAAATTATACGGGACA	57.126	25	ACACACTTGTTATGAGACTGTTATTGT	59.285	27	122	110	231
YSB EST-SR_874	1	p2	(CG)6	12	572	583	AAGCACTATCACGCACGGAA	59.7279	20.439	CTGCAGCGCAATCTCACATG	59.912	20.245	181.174	156.822	336.996	GGGATTAAGATCGGCCTGGG	59.963	20	CCAAGGGTCCACCAGCAG	59.965	18	252	427	678	TGGCCCACCTTTTGGCTAAA	60.105	20	CCAAGGGTCCACCAGCAG	59.965	18	203	476	678
YSB EST-SR_875	1	p1	(A)11	11	248	258	GCAATAGAGCGCTCGCAAAT	59.7282	20.4384	AGGGGAGGCCTATATCCAGC	59.9123	20.2446	181.133	156.799	336.933	CGGTAAATGGTATTGGCTGACG	59.713	22	CCTTCGTTGAGTTCCTGCCA	60.25	20	207	208	414	GGTAAATGGTATTGGCTGACGT	58.724	22	TCCTTCGTTGAGTTCCTGCC	59.965	20	207	209	415
YSB EST-SR_876	1	p3	(GCC)6	18	7	24	CATAGAGTGGCTAGTGCGGG	59.7285	20.4378	TGTGCCTGTGGAGTCAGAAC	59.9126	20.2443	181.093	156.776	336.869
YSB EST-SR_877	1	p3	(CAC)7	21	561	581	ACATTCTCTTTTCAGTTAAAGCACCT	59.7288	20.4372	AGAATCGTTCGCTTCGCTCT	59.9129	20.2439	181.053	156.753	336.805	TTACGACAAGGCGGGATTCC	60.108	20	GTCAGTTGGGGGTCCAGTAC	59.676	20	191	487	677	CTCACACCTGTACATCCCCG	59.824	20	GTCAGTTGGGGGTCCAGTAC	59.676	20	143	535	677
YSB EST-SR_878	1	p3	(GGC)5	15	428	442	AATGCAGATTCGGGTACGCT	59.7291	20.4366	TTGGCTATGTCTTTCGCCGT	59.9132	20.2435	181.012	156.729	336.742	CGCGACGGGTATGATTACGA	60.041	20	AAACTCTACGACGCCCGATC	59.9	20	267	376	642	CGCGACGGGTATGATTACGA	60.041	20	GAAACTCTACGACGCCCGAT	59.9	20	268	376	643
YSB EST-SR_879	1	p2	(CG)6	12	584	595	ACAACCTACGGACGGAGAGA	59.7294	20.436	ACACATCTGCTCATAGTCAACT	59.9136	20.2432	180.972	156.706	336.678
YSB EST-SR_880	1	p1	(A)10	10	25	34		59.7297	20.4354		59.9139	20.2428	180.931	156.683	336.615	TGGGAGTAAATGCTGGGTGAG	59.718	21	ATGTTCGCTTAGGTCGCCTC	60.179	20	224	1	224	TGGGAGTAAATGCTGGGTGAG	59.718	21	CCTTCCACACCGCACATTTC	59.759	20	136	1	136
YSB EST-SR_881	1	p2	(AT)8	16	1	16		59.73	20.4348		59.9142	20.2425	180.891	156.66	336.551
YSB EST-SR_882	1	p1	(A)11	11	77	87	TCGTCTCCAGAGCTTACTTTG	59.7304	20.4343	CGTTAATCGCAGCCTTCAGC	59.9145	20.2421	180.851	156.637	336.487
YSB EST-SR_883	1	p1	(A)10	10	28	37		59.7307	20.4337		59.9148	20.2417	180.81	156.613	336.424	TCTTATAAAACAACGAAACCCCCG	59.545	24	TGGAAGACGGTGCAGAACTC	59.966	20	221	1	221	TCTTATAAAACAACGAAACCCCCG	59.545	24	TTTGCTTCCGTCCGTGAAGA	59.895	20	123	1	123
YSB EST-SR_884	1	p3	(TTA)5	15	596	610	TGAGGCTTGTCAGGAATCCAG	59.731	20.4331	GCCGCCTATTAACACGCTTG	59.9152	20.2414	180.77	156.59	336.36	GCGGCCTAGCTTTGTGAGTA	60.108	20	TCCACTGCAATACCGTCTCTT	59.1	21	234	436	669	GCGGCCTAGCTTTGTGAGTA	60.108	20	CGTCTCTTCCTTTCTCTTGGCT	60.029	22	221	436	656
YSB EST-SR_885	1	p1	(A)10	10	162	171	ATACACCACATACACGCGCA	59.7313	20.4325	CAGCAGGTTCAGGAACACCT	59.9155	20.241	180.729	156.567	336.296	CGAGAATCGATATTTCACGTCGC	60.182	23	ATTCCTTGAATATGGACACCGA	57.229	22	209	98	306	CGAGAATCGATATTTCACGTCGC	60.182	23	TGAATTCCTTGAATATGGACACCG	59.119	24	212	98	309
YSB EST-SR_886	1	p1	(A)10	10	10	19	ACAGTCACACAGCACGCAG	59.7316	20.4319	AAAGCTGCCCGAACCTATCC	59.9158	20.2407	180.689	156.544	336.233
YSB EST-SR_887	1	p2	(AT)6	12	229	240	TGTCGTGTCGTGATAGGTGC	59.7319	20.4313	AGGCTGTCCAGTGTCAGGTA	59.9161	20.2403	180.649	156.52	336.169	GTTTTGGCACATTGGGATTTCC	58.926	22	CCAAGCGACCCTGCGTTATA	60.179	20	264	153	416	ACACATAGTTTTGGCACATTGGG	59.993	23	TAGGCAGACACTGTGTGACG	59.686	20	191	146	336
YSB EST-SR_888	1	p1	(T)13	13	217	229		59.7322	20.4307		59.9164	20.2399	180.608	156.497	336.105	CCGTGTCGATAACGGGCATA	59.969	20	AATGATGCCTACTGCGCCTT	60.107	20	217	40	256	ATGTCCGTGTCGATAACGGG	59.898	20	AATGATGCCTACTGCGCCTT	60.107	20	221	36	256
YSB EST-SR_889	1	p1	(A)11	11	10	20		59.7325	20.4301		59.9168	20.2396	180.568	156.474	336.042
YSB EST-SR_890	1	p3	(TAT)5	15	5	19	TGTCTCCAAATGCATCTAAAGGT	59.7328	20.4295	TCCGGATGGAGGACAGAACT	59.9171	20.2392	180.527	156.451	335.978
YSB EST-SR_891	1	p1	(A)12	12	113	124		59.7331	20.4289		59.9174	20.2389	180.487	156.427	335.914	TCGTTTGCTTGTTTGCTGCT	59.545	20	TTCTTCCAAGAGGCCCCTGT	60.772	20	278	80	357	TCGTTTGCTTGTTTGCTGCT	59.545	20	GGTTCTTCCAAGAGGCCCC	60.001	19	280	80	359
YSB EST-SR_892	1	p2	(GT)6	12	649	660	ACCCCGCGGTATGAGAAAAA	59.7334	20.4283	TAGAGCAGCTTTCCTGACGC	59.9177	20.2385	180.447	156.404	335.851	CAAAGCGGCAAATACGGAGG	59.901	20	CTGCTGACAACATTGCGGAG	59.833	20	266	434	699	CCAAAGCGGCAAATACGGAG	59.901	20	CTGCTGACAACATTGCGGAG	59.833	20	267	433	699
YSB EST-SR_893	1	p1	(A)10	10	113	122	TGGTTAAATAAATGCTTAGTTCCTGG	59.7337	20.4277	CTGTGTGCCCAGAAAAACCG	59.918	20.2382	180.406	156.381	335.787
YSB EST-SR_894	1	p1	(A)11	11	246	256		59.734	20.4272		59.9184	20.2378	180.366	156.358	335.724	AGAACAGGTCTGTGATTGATCA	57.102	22	GGTGGCAACCCTAGCTGTAA	59.673	20	184	206	389	AGAACAGGTCTGTGATTGATCATCA	60.046	25	GGTGGCAACCCTAGCTGTAA	59.673	20	184	206	389
YSB EST-SR_895	1	p3	(TGA)6	18	61	78	CCCCACCACCACACACAC	59.7344	20.4266	GTCCATTGCTGTGGTCCAGA	59.9187	20.2374	180.325	156.334	335.66	ATCTCAGTGTCCAGCAGTGG	59.388	20	ACCACTCACACTTCGCCAAT	59.891	20	182	28	209	ATCTCAGTGTCCAGCAGTGG	59.388	20	GCACGCCAAGGCTTAGTTTC	60.11	20	231	28	258
YSB EST-SR_896	1	p1	(A)10	10	31	40		59.7347	20.426		59.919	20.2371	180.285	156.311	335.596	CGTCTTGCTCGTTTGCCTTT	59.692	20	ACTTCCAGCGCAGTAACCAT	59.675	20	183	3	185	CGTCTTGCTCGTTTGCCTTT	59.692	20	GCTATTTTCACCGCGTCTGG	59.626	20	267	3	269
YSB EST-SR_897	1	p1	(A)14	14	380	393	TGCCGAAACCCTTTGAGAGG	59.735	20.4254	ACAAAGGACTGGTTTGCCTGA	59.9193	20.2367	180.245	156.288	335.533	ACCACCGCTTTAGAGGTAAGT	58.745	21	GCAATGAGTCATACACAGTTACCT	58.821	24	248	231	478	ACCACCGCTTTAGAGGTAAGT	58.745	21	TGCAATGAGTCATACACAGTTACCT	60.28	25	249	231	479
YSB EST-SR_898	2	p1	(T)10	10	604	613		59.7353	20.4248		59.9197	20.2364	180.204	156.265	335.469	GGTAACTGTGTATGACTCATTGCA	59.065	24	TGCAGATGTGGAAAATGCACC	59.727	21	240	456	695	GGTAACTGTGTATGACTCATTGC	57.529	23	GCAGATGTGGAAAATGCACCA	59.727	21	239	456	694
YSB EST-SR_899	1	p2	(TA)6	12	433	444		59.7356	20.4242		59.92	20.236	180.164	156.242	335.405
YSB EST-SR_900	1	p1	(A)10	10	12	21	AACGTGTAGAGGCCTGGAAA	59.7359	20.4236	ATAGCCGCCGTACAGGAATG	59.9203	20.2356	180.123	156.218	335.342
YSB EST-SR_901	1	p1	(A)11	11	13	23	AGTGTAGTCGGCATTATGTAGTT	59.7362	20.423	AGCCTCGTTTGATAGCTGCG	59.9206	20.2353	180.083	156.195	335.278
YSB EST-SR_902	1	p1	(A)18	18	1	18		59.7365	20.4224		59.9209	20.2349	180.043	156.172	335.214
YSB EST-SR_903	1	p1	(T)10	10	265	274		59.7368	20.4218		59.9213	20.2346	180.002	156.149	335.151	CCGATGAAAGCAGCACAGTG	59.833	20	TTAAGCAAAACACTTGTTAAGTCAAG	57.318	26	134	196	329	ACCGATGAAAGCAGCACAGT	60.25	20	CTTGTTAAGTCAAGTGTTTTGCTTAA	57.318	26	123	195	317
YSB EST-SR_904	1	p3	(AGC)5	15	125	139	CATGGCCGGCTGATGGAG	59.7371	20.4212	TGTAGCTAGTGGAGAGCGGT	59.9216	20.2342	179.962	156.125	335.087	ATGTTGACTGCTGATCGGCA	60.036	20	ATGGATGCACCGATGGAGAC	59.893	20	250	90	339	ATGTTGACTGCTGATCGGCA	60.036	20	GCAAGATGCACAAAGGCCTC	60.109	20	278	90	367
YSB EST-SR_905	1	p1	(A)10	10	199	208		59.7374	20.4206		59.9219	20.2338	179.921	156.102	335.024	ACTTGGTCGTGACTCCATCA	58.662	20	GAACATTTGGGCGGCCATTT	60.036	20	183	150	332	ACTTGGTCGTGACTCCATCA	58.662	20	ATTTGAACATTTGGGCGGCC	60.036	20	187	150	336
YSB EST-SR_906	1	p1	(T)10	10	90	99		59.7377	20.4201		59.9222	20.2335	179.881	156.079	334.96	AGATAAGCCTGCCAACACCC	60.034	20	TGCGATCGGATATCATCGGT	58.826	20	154	14	167	GATAAGCCTGCCAACACCCA	60.323	20	TGCGATCGGATATCATCGGT	58.826	20	153	15	167
YSB EST-SR_907	1	p2	(TA)6	12	37	48	AAGTTTCTGTATCGGGTATACGT	59.738	20.4195	CTCCAGGGCTTCTTAGGTGC	59.9225	20.2331	179.841	156.056	334.896
YSB EST-SR_908	1	p3	(ACG)5	15	49	63		59.7384	20.4189		59.9229	20.2328	179.8	156.032	334.833	CCGACCACTGCATCCACATA	59.822	20	GTTGCACGTAGTTTGCTGGG	60.04	20	202	23	224	CACTATCACCGACCACTGCA	59.754	20	TTGGTGATGAGGTCGTTGGG	59.964	20	130	15	144
YSB EST-SR_909	1	p1	(T)10	10	99	108	ATCTGTTCCACTTCGACGGG	59.7387	20.4183	CGCTTCTTCCTCTTCGGGTT	59.9232	20.2324	179.76	156.009	334.769	GGCTATAGCTCCCCAAAAACC	58.692	21	TGGTTATATTCGGAGGCGCC	59.966	20	239	64	302	GGCTATAGCTCCCCAAAAACCA	60.358	22	GGTTATATTCGGAGGCGCCA	59.966	20	238	64	301
YSB EST-SR_910	1	p2	(AT)8	16	28	43	GATATGACTCGCCGCACTGA	59.739	20.4177	CTGGCGGAGTCCCTAGGT	59.9235	20.232	179.719	155.986	334.705	CCTGGATCGATTTTGCTTTTCGT	60.12	23	AATTCGTCCCCACCAAGAGC	60.323	20	211	0	210	CCTGGATCGATTTTGCTTTTCGT	60.12	23	TTAGACAACCATGGGCCAGG	59.669	20	156	0	155
YSB EST-SR_911	1	p3	(CGG)5	15	1	15	GTCTCCATGGGCAACGGTTA	59.7393	20.4171	AGGCATGTCAGCGTTGGTAA	59.9238	20.2317	179.679	155.963	334.642
YSB EST-SR_912	1	p1	(T)11	11	207	217		59.7396	20.4165		59.9241	20.2313	179.639	155.939	334.578	TAACGTCACAAGACCGAGCC	60.039	20	TTTCCACCGACATCGCGATT	60.391	20	253	108	360	CCGCCAAAAATCTCGCACAA	60.04	20	TTTCCACCGACATCGCGATT	60.391	20	232	129	360
YSB EST-SR_913	1	p1	(A)12	12	226	237		59.7399	20.4159		59.9245	20.231	179.598	155.916	334.514	AGTGCCTCGTTAATGATTACAATCT	58.651	25	AGCGTTGAGACAAAAGTGCTG	59.668	21	245	56	300	TCCTAATTAGTGCCTCGTTAATGA	57.526	24	GCGTTGAGACAAAAGTGCTGA	59.669	21	252	48	299
YSB EST-SR_914	1	p1	(T)13	13	167	179	CGACGCAGAGTTTTTGGTGG	59.7402	20.4153	GTGCTGGCTTCTCCAAAACC	59.9248	20.2306	179.558	155.893	334.451	CGCGAACGAAGTGCTGTTTT	60.316	20	ACCCCTGGATAAACGACACTT	59.017	21	256	6	261	CGCGAACGAAGTGCTGTTTT	60.316	20	AACCCCTGGATAAACGACACT	59.017	21	257	6	262
YSB EST-SR_915	1	p1	(A)10	10	359	368		59.7405	20.4147		59.9251	20.2303	179.517	155.87	334.387	TGCTATCGCTTAATCAGTGCA	57.822	21	TGGTGTACATTGCACGCTCT	59.965	20	266	285	550	TCGCTTAATCAGTGCATCACAA	58.666	22	TGGTGTACATTGCACGCTCT	59.965	20	261	290	550
YSB EST-SR_916	1	p1	(T)10	10	690	699		59.7408	20.4141		59.9254	20.2299	179.477	155.847	334.324
YSB EST-SR_917	1	p1	(A)21	21	1	21	GAGCGTACTGTAACATGCGC	59.7411	20.4135	CAGCATTGTAAATCACTTCATTTTTGT	59.9257	20.2295	179.437	155.823	334.26
YSB EST-SR_918	1	p1	(A)10	10	45	54	ACCTACTTGGAGCAATGCCC	59.7414	20.413	ATTCTGCGCTTCCGTTTTGG	59.9261	20.2292	179.396	155.8	334.196
YSB EST-SR_919	1	c	(TG)6aaagtgtgtgagggtgtgcgtgtgagtga(GT)9	59	254	312	AAGTCGTGCAAGCCAGAAGA	59.7417	20.4124	CTTTTGGGCAGGGCTAGTGA	59.9264	20.2288	179.356	155.777	334.133	TTAACAAGTGCATGCGTGGC	60.04	20	GACTATTCGGGTACGGAGCA	58.973	20	189	228	416	TTAACAAGTGCATGCGTGGC	60.04	20	TCTGGACTATTCGGGTACGGA	59.787	21	193	228	420
YSB EST-SR_920	1	p1	(A)10	10	95	104		59.742	20.4118		59.9267	20.2285	179.315	155.754	334.069	TCTTTCACTTGACACTGGCA	57.292	20	TCATCGGCACATCTGGGATG	59.893	20	272	43	314	TCTTTCACTTGACACTGGCA	57.292	20	ATCGGCACATCTGGGATGAC	59.893	20	270	43	312
YSB EST-SR_921	1	p1	(T)11	11	145	155	AGCCAATTACAGAAACTTACTTTGCT	59.7424	20.4112	CGAATACAGCTATCACTCACGC	59.927	20.2281	179.275	155.73	334.005	TCGATCGCTCGTTTCGAACT	59.833	20	TCCCTGCTCGAGACATCAGA	60.034	20	277	51	327	TCGATCGCTCGTTTCGAACT	59.833	20	TCTCCCTGCTCGAGACATCA	60.034	20	279	51	329
YSB EST-SR_922	1	p2	(TG)6	12	152	163	ACCTAAACAGCGACTTGGCA	59.7427	20.4106	CCGAGGGCAAAAAGTCCCT	59.9273	20.2277	179.235	155.707	333.942
YSB EST-SR_923	1	c	(CAA)5attcaaaaccaacaaatccaaaaccaacaacaacaaatgcaaagc(CAA)5	75	499	573	CAACTCCAGCATGATAAACAAATCA	59.743	20.41	TCTGATGTTGTCGCTTCCCC	59.9277	20.2274	179.194	155.684	333.878	TCAGAACGAATGGCAGCAGC	61.301	20	TGCTGCTGCATTTGTTGGTT	59.535	20	279	410	688	ATCAGAACGAATGGCAGCAG	58.623	20	TGCTGCTGCATTTGTTGGTT	59.535	20	280	409	688
YSB EST-SR_924	1	p1	(A)10	10	136	145	TGTGTTGGGAACGGGTTTGA	59.7433	20.4094	TTGCCCCATATGTTCCCAGG	59.928	20.227	179.154	155.661	333.814	AACATGATTTAACTACAACACTTACCT	57.431	27	TAGGTGAGCATGCCATACGT	58.88	20	124	56	179	AACATGATTTAACTACAACACTTACCT	57.431	27	AGGTGAGCATGCCATACGTTA	59.515	21	123	56	178
YSB EST-SR_925	1	p1	(A)10	10	645	654	GCTGGAGCCTGTAGGTGAAG	59.7436	20.4088	GTACCCGAGAATCAACGCCT	59.9283	20.2267	179.113	155.637	333.751
YSB EST-SR_926	1	p3	(GGC)6	18	478	495	GCAGCATGTTTCTCTCCAGC	59.7439	20.4082	TGCGTTCATAGAAGTCGCGT	59.9286	20.2263	179.073	155.614	333.687
YSB EST-SR_927	1	p1	(A)22	22	1	22	AGGATGTGGTGCATTCGGTT	59.7442	20.4076	TCAGTGCGTTTCAGATCGCA	59.9289	20.2259	179.033	155.591	333.624
YSB EST-SR_928	2	p1	(T)14	14	299	312		59.7445	20.407		59.9293	20.2256	178.992	155.568	333.56	AGGAGAAGGTGTTAGCAGTTAAGA	59.161	24	TGGGCCCATAACCTGTTGTC	59.961	20	222	204	425	AGGAGAAGGTGTTAGCAGTTAAGA	59.161	24	CTGGGCCCATAACCTGTTGT	59.96	20	223	204	426
YSB EST-SR_929	1	p1	(A)22	22	1	22	CACAAATTGTGCGGAGACAAGA	59.7448	20.4064	TGAGGCCAGTTCCTTCCATG	59.9296	20.2252	178.952	155.544	333.496
YSB EST-SR_930	2	p1	(T)14	14	299	312	GAGACGGAACATCCCTTCCC	59.7451	20.4058	GCGTGGAACTCAATTTCTGCA	59.9299	20.2249	178.911	155.521	333.433	AGGAGAAGGTGTTAGCAGTTAAGA	59.161	24	TGGTTAGCTGCTGGACATGG	60.035	20	249	204	452	AGGAGAAGGTGTTAGCAGTTAAGA	59.161	24	TGCCCCATTCGCTTACACTT	59.962	20	279	204	482
YSB EST-SR_931	1	p1	(A)10	10	204	213		59.7454	20.4053		59.9302	20.2245	178.871	155.498	333.369	AGTGATTATTGAACAGAGCTTTTCT	57.007	25	TCTGTCGTGTGTCCTCCAGA	60.179	20	258	118	375	AGTGATTATTGAACAGAGCTTTTCT	57.007	25	TTCTGTCGTGTGTCCTCCAG	59.326	20	259	118	376
YSB EST-SR_932	1	p1	(A)11	11	568	578	TGACACTTGCGTGCCCATAT	59.7457	20.4047	TGACCATTGCCTCCAATTTAGGA	59.9305	20.2241	178.831	155.475	333.305	CCCGTTGTTATAGCAAGCGC	59.972	20	TGTGTTTGTTCGAAATTTGAATGAA	57.182	25	192	421	612	CCCGTTGTTATAGCAAGCGC	59.972	20	ACAGTGTTGTTACATACTTTGCTAT	57.021	25	238	421	658
YSB EST-SR_933	1	p1	(A)16	16	154	169	TCAAAGGTACGTGGCCTTCC	59.7461	20.4041	ACGCTCAACCTGATTGCTGA	59.9309	20.2238	178.79	155.451	333.242	GTGGGTCTAGTGACAGCGAC	60.109	20	ACTGCTGCTCAATTTTTCAGTCA	59.366	23	230	112	341	GGGTCTAGTGACAGCGACAG	59.829	20	TGCTGCTCAATTTTTCAGTCAGT	59.366	23	226	114	339
YSB EST-SR_934	1	c	(GCC)6acctccgccgccgccgcccgcgcggctgttgccggaggacttgttgtaccc(CTG)7	90	11	100		59.7464	20.4035		59.9312	20.2234	178.75	155.428	333.178
YSB EST-SR_935	1	p1	(T)10	10	242	251	AAAATATCGATTATTGAACTTCCCGA	59.7467	20.4029	ACACTCACACACACGTTGTA	59.9315	20.2231	178.709	155.405	333.114	ACATTTGTGTACGGGATAGTGT	57.453	22	ACACTGAAGATTTTCCGAGTTGA	58.296	23	277	135	411	CACATTTGTGTACGGGATAGTGT	58.75	23	ACACTGAAGATTTTCCGAGTTGAT	58.691	24	278	134	411
YSB EST-SR_936	1	p1	(A)10	10	87	96	TGATCGGTTGCCAGTGATCC	59.747	20.4023	AAGTCAAACTCGCTGAGCCA	59.9318	20.2227	178.669	155.382	333.051
YSB EST-SR_937	1	p1	(A)11	11	15	25	GTGACACGCTGCAAAAGGTG	59.7473	20.4017	CGACTCTAAGAGGCTGCAAGT	59.9321	20.2224	178.629	155.359	332.987
YSB EST-SR_938	1	p3	(AAG)5	15	7	21	CGTTGGTGCTGCATGGAATT	59.7476	20.4011	GGTCGTACCTGATGCGCTTA	59.9325	20.222	178.588	155.335	332.924
YSB EST-SR_939	1	p1	(A)10	10	172	181	GCGTTTCTTTGTATACCAGAGGC	59.7479	20.4005	CATCGAAGTCGCCTTGCAAG	59.9328	20.2216	178.548	155.312	332.86	TATTTTGCCATGTCCCGCCT	60.034	20	ACGTAGCCTCTGTTTTCCTTTGA	60.181	23	144	77	220	TGTCCCGCCTTTTTCACTCA	59.818	20	ACGTAGCCTCTGTTTTCCTTTG	58.861	22	134	87	220
YSB EST-SR_940	1	c	(GT)11gc(GT)8	40	1	40		59.7482	20.3999		59.9331	20.2213	178.507	155.289	332.796
YSB EST-SR_941	1	c	(AGG)5g(TATT)5	36	98	133	TCGTCGCGATTGTTGACGTA	59.7485	20.3993	TGTCGATGACAGTGAGGCAG	59.9334	20.2209	178.467	155.266	332.733	TGGTAAAGGAAGATGCCCGG	59.745	20	CCTCAGGCATTAAGTCCGCC	60.816	20	133	53	185	GGTAAAGGAAGATGCCCGGT	59.745	20	CCTCAGGCATTAAGTCCGCC	60.816	20	132	54	185
YSB EST-SR_942	1	p1	(A)10	10	686	695	ACACTGCAAAACAACAAAACTTGA	59.7488	20.3987	TGCATGGAGGGTTTTAGCCA	59.9337	20.2206	178.427	155.242	332.669
YSB EST-SR_943	1	p1	(A)10	10	105	114	AATACGTCCTGAATAAGTGGCA	59.7491	20.3982	CAGCCCTCCTGCTTAGTCTC	59.9341	20.2202	178.386	155.219	332.605	CGCGTACGGTTGTCATTTCC	59.906	20	TAAGGTCTTGCCGTCTGTCG	59.757	20	143	76	218	ACTTCTCGAAGGAAGTGCGG	60.038	20	GGTCTTGCCGTCTGTCGATT	60.39	20	188	28	215
YSB EST-SR_944	1	p1	(T)10	10	177	186	TTTTCCGCTTGGAGTTTGCG	59.7494	20.3976	CTGGAGAAGTGCCAGGAGTG	59.9344	20.2198	178.346	155.196	332.542	GTGGGTAACATTGCATTTCGGA	59.51	22	GCAGTCTGCTTGTTTGTCAACA	60.159	22	148	68	215	AGGTGGGTAACATTGCATTTCG	59.508	22	GCAGTCTGCTTGTTTGTCAACA	60.159	22	150	66	215
YSB EST-SR_945	1	p1	(T)10	10	282	291		59.7497	20.397		59.9347	20.2195	178.305	155.173	332.478	ATGAGGGTAGAATGCGCGTT	59.822	20	AGCAGCTTTCTGAGGCGTAG	60.108	20	203	182	384	ATGAGGGTAGAATGCGCGTT	59.822	20	GAGCAGCTTTCTGAGGCGTA	60.109	20	204	182	385
YSB EST-SR_946	1	p1	(T)10	10	202	211		59.7501	20.3964		59.935	20.2191	178.265	155.149	332.414	GCATCCAACCGTAAGCGTTG	60.179	20	TCGTCATCGGTGTCATCGTC	59.902	20	223	115	337	GCATCCAACCGTAAGCGTTG	60.179	20	CGTCATCGGTGTCATCGTCT	59.901	20	222	115	336
YSB EST-SR_947	1	p1	(T)10	10	679	688	TGCCAACTTTCATTATGATTTGGGA	59.7504	20.3958	TGTGCTCCCAATCATCTCGG	59.9353	20.2188	178.225	155.126	332.351
YSB EST-SR_948	1	p1	(A)10	10	333	342	ATGTCACGGCACATTCCACT	59.7507	20.3952	CTTGCTCATTCGCAGCTTGG	59.9357	20.2184	178.184	155.103	332.287	TGGATGACTGTAACCTCGCA	58.738	20	ATGTGACACGCGCTATCAAA	58.279	20	265	280	544	TGGATGACTGTAACCTCGCA	58.738	20	AATGTGACACGCGCTATCAA	58.279	20	266	280	545
YSB EST-SR_949	1	p3	(GAT)6	18	497	514	CGTACTCGGCACATCGCTAA	59.751	20.3946	CACCGTCAACCTCCATTGGA	59.936	20.218	178.144	155.08	332.224	GATCGCCAGGTCGTGTACAT	59.898	20	TCATCGTCGTCGTCATCGTC	59.974	20	134	448	581	GATCGCCAGGTCGTGTACAT	59.898	20	TCGTCATCATCGTCGTCGTC	59.974	20	140	448	587
YSB EST-SR_950	1	p2	(TG)9	18	370	387		59.7513	20.394		59.9363	20.2177	178.103	155.056	332.16	TGCCGTTGCAACACTTCTTT	59.186	20	AGATGCCCCAACAACACACA	60.106	20	258	251	508	ATATTGCGCTTGCCGTTGC	60.227	19	AGATGCCCCAACAACACACA	60.106	20	268	241	508
YSB EST-SR_951	1	p1	(A)10	10	465	474	CCGGAATCCAGCAGTACGAA	59.7516	20.3934	GGATTGCGGCCAAACTCAAG	59.9366	20.2173	178.063	155.033	332.096	GCTGTAATTTGCACACGCGT	60.385	20	ACTTGGACGCTTGTTTCTTCT	58.081	21	244	293	536	AGCTGTAATTTGCACACGCG	60.11	20	ACTTGGACGCTTGTTTCTTCTT	58.721	22	245	292	536
YSB EST-SR_952	1	p1	(A)11	11	8	18	GCAATTTAATGCATTTTCCTAGGGA	59.7519	20.3928	GATGATGAGCAGCCGAAACG	59.9369	20.217	178.023	155.01	332.033
YSB EST-SR_953	1	p1	(A)10	10	19	28		59.7522	20.3922		59.9373	20.2166	177.982	154.987	331.969
YSB EST-SR_954	2	p1	(A)10	10	560	569	GCCTGATGCAACATCTTTCCC	59.7525	20.3916	TGGTCCATAGAACCTAGGCA	59.9376	20.2162	177.942	154.964	331.905	CGTGTTCTTGGCACTGCAAA	59.9	20	CCAGGCGGGTTTTTGATGTTT	59.93	21	174	526	699	GTAGCGTGTTCTTGGCACTG	59.487	20	CCAGGCGGGTTTTTGATGTT	59.321	20	178	522	699
YSB EST-SR_955	1	p1	(A)12	12	11	22	AGGCTCGATCAGTTGTGTCA	59.7528	20.3911	TGAGGCTTAGCTTGAGGGTC	59.9379	20.2159	177.901	154.94	331.842
YSB EST-SR_956	1	p1	(A)21	21	1	21	AGGCTCGATCAGTTGTGTCA	59.7531	20.3905	TGAGGCTTAGCTTGAGGGTC	59.9382	20.2155	177.861	154.917	331.778
YSB EST-SR_957	1	p4	(TTTA)5	20	135	154	TCAGCCTCTCCTCTCCTGAC	59.7534	20.3899	TGAGGCGATTGTCACGTGAA	59.9385	20.2152	177.821	154.894	331.714	TCGCTATTTGATTTGTTACCGATCT	58.953	25	ACACTTTGTTTGGATGGCAGT	58.612	21	152	91	242	TCGCTATTTGATTTGTTACCGATCTC	59.8	26	ACACTTTGTTTGGATGGCAGTC	59.638	22	152	91	242
YSB EST-SR_958	2	c	(A)11tatatacacaattatacaaacaaaaaaatagatatacaattatacaaaaaaaagaaaaaaaa(AT)6	85	284	368	CAACTTTGACGAGCGCTCAC	59.7537	20.3893	CCGAAAGTAGGAGAAACCGCA	59.9389	20.2148	177.78	154.871	331.651	ACTGCCATCCAAACAAAGTGT	58.612	21	TGTACTCAGGGCTGGATCCC	60.691	20	208	222	429	AGACTGCCATCCAAACAAAGTG	59.375	22	TGTACTCAGGGCTGGATCCC	60.691	20	210	220	429
YSB EST-SR_959	1	p4	(TTTA)5	20	135	154	TGGCCTAGTAAATGCCAATAGG	59.7541	20.3887	GGTGGCCGAAGACACTGTTA	59.9392	20.2145	177.74	154.847	331.587	TCGCTATTTGATTTGTTACCGATCT	58.953	25	ACACTTTGTTTGGATGGCAGT	58.612	21	152	91	242	TCGCTATTTGATTTGTTACCGATCTC	59.8	26	ACACTTTGTTTGGATGGCAGTC	59.638	22	152	91	242
YSB EST-SR_960	2	c	(A)11tatatacacaattatacaaacaaaaaaatagatatacaattatacaaaaaaaagaaaaaaaa(AT)6	85	284	368		59.7544	20.3881		59.9395	20.2141	177.699	154.824	331.524	ACTGCCATCCAAACAAAGTGT	58.612	21	TGTACTCAGGGCTGGATCCC	60.691	20	208	222	429	AGACTGCCATCCAAACAAAGTG	59.375	22	TGTACTCAGGGCTGGATCCC	60.691	20	210	220	429
YSB EST-SR_961	1	p1	(A)10	10	33	42	CAACCGTTCTACCACCCCG	59.7547	20.3875	ACTTGTTTCCACACCACCGT	59.9398	20.2137	177.659	154.801	331.46	ACAAGGTCGCATTTACCCCC	60.323	20	GTGCGAAAGAACAACCGGAC	60.042	20	268	10	277	GCACAAGGTCGCATTTACCC	59.83	20	GCGAAAGAACAACCGGACAG	59.765	20	268	8	275
YSB EST-SR_962	1	p1	(T)10	10	154	163	GGGTGGGCCATAAAGGTGTT	59.755	20.3869	TTGCGACTTCGGTTCCAAGA	59.9401	20.2134	177.619	154.778	331.396	GCCATCGCGCATCACTAATC	59.835	20	TGGGACATTGTGGTGGCTTAT	59.643	21	215	6	220	GCCATCGCGCATCACTAATC	59.835	20	TGGGACATTGTGGTGGCTT	59.459	19	215	6	220
YSB EST-SR_963	1	p2	(AT)6	12	124	135	TGTTCGGACGTCCTTTCGTT	59.7553	20.3863	TAGCCAAACATCCAAGGGCC	59.9405	20.213	177.578	154.754	331.333	GGCCCTCAGGTCTAGTGTTG	59.749	20	CCAGGTAAGGCAACATCTCCA	59.718	21	259	14	272	AGGCATCTTGTCTAGGCCCT	60.327	20	CCAGGTAAGGCAACATCTCCA	59.718	21	273	0	272
YSB EST-SR_964	1	p3	(TAT)5	15	325	339	GTCAATGATTTCGGTGGGCG	59.7556	20.3857	GTACGACATGTACCTGGCCG	59.9408	20.2127	177.538	154.731	331.269	TTCAATGCAGCTTTGTTTCTCT	57.076	22	TCGTACCGTGGGCATTTGTT	60.25	20	240	241	480	TTCAATGCAGCTTTGTTTCTCT	57.076	22	TTCGTACCGTGGGCATTTGT	60.25	20	241	241	481
YSB EST-SR_965	1	p1	(T)14	14	619	632	TGTCAGTTGTGTGTCCAACAGT	59.7559	20.3851	GCAGGTCTGTCTCCTCCTCA	59.9411	20.2123	177.497	154.708	331.205	TAGCAAATTTTGGACCGCGG	59.476	20	TGTTACTAAGAATTCACGTCTGTACT	58.121	26	224	452	675	CAAATTTTGGACCGCGGTCT	59.404	20	TGTTACTAAGAATTCACGTCTGTACT	58.121	26	221	455	675
YSB EST-SR_966	1	p1	(A)10	10	222	231	CACGGTCACAGTGGATTCGA	59.7562	20.3845	AGCTGCCACAATTCCGAAGA	59.9414	20.2119	177.457	154.685	331.142	CCTCGTTCTGGTAGGCCTTC	59.824	20	TTCGCTGCGCTTTTTGAACA	59.9	20	223	190	412	CCTCGTTCTGGTAGGCCTTC	59.824	20	ATGCTTTCGCTGCGCTTTTT	60.319	20	228	190	417
YSB EST-SR_967	2	p1	(T)11	11	612	622		59.7565	20.384		59.9417	20.2116	177.417	154.661	331.078	CTCGAAAACGAGCCGAAACC	59.837	20	CAGAGTGAGCCACAGTGAGC	60.67	20	112	544	655	TGTCTCGAAAACGAGCCGAA	59.969	20	TCAGAGTGAGCCACAGTGAG	59.035	20	116	541	656
YSB EST-SR_968	1	p1	(A)10	10	11	20	AACAAGTGAACCCCAGGCAT	59.7568	20.3834	TACCTTACCACATTCGGGCG	59.9421	20.2112	177.376	154.638	331.014
YSB EST-SR_969	1	p2	(TA)6	12	19	30		59.7571	20.3828		59.9424	20.2109	177.336	154.615	330.951
YSB EST-SR_970	1	p1	(A)10	10	330	339		59.7574	20.3822		59.9427	20.2105	177.295	154.592	330.887	GTTTCCCCAAGGTAGACGCA	59.964	20	CCGATCATGGTGGGCCTATC	60.036	20	240	233	472	TTCCCCAAGGTAGACGCAAC	59.964	20	TTAACCGATCATGGTGGGCC	60.107	20	242	235	476
YSB EST-SR_971	1	p1	(A)11	11	92	102	TGTTTGAAGGGAACACATTTTTGTG	59.7578	20.3816	ACGGTTGGAGTTGAGCAACA	59.943	20.2101	177.255	154.569	330.824	GGGATAGTGCGCCTAGAACC	59.966	20	TGTGTGCTAGTTGGCTCAGC	60.604	20	124	36	159	AGTGCGCCTAGAACCAACAT	59.675	20	GTGTGCTAGTTGGCTCAGCT	60.321	20	118	41	158
YSB EST-SR_972	1	p1	(T)10	10	340	349	GCTGCACTCAAAAACGACCT	59.7581	20.381	AGTGGCAGTATTTTTGGACATGA	59.9433	20.2098	177.215	154.545	330.76	ACGAAAGCAACAGAGACTTCA	57.821	21	TACTAGCGCGTGGTCAGATG	59.619	20	135	278	412	AGACGAAAGCAACAGAGACTTCA	60.181	23	TACTAGCGCGTGGTCAGATG	59.619	20	137	276	412
YSB EST-SR_973	1	p1	(T)15	15	509	523	AGATCGAGCTGCGGTTCATT	59.7584	20.3804	TGTGGCTGTACTGGAGCAAG	59.9437	20.2094	177.174	154.522	330.696
YSB EST-SR_974	1	p2	(AT)10	20	1	20	GGCTAGGCTGAGTTTAGTCGG	59.7587	20.3798	CTATTCTGCCTCTGCTGCGA	59.944	20.2091	177.134	154.499	330.633
YSB EST-SR_975	1	p1	(T)12	12	357	368		59.759	20.3792		59.9443	20.2087	177.093	154.476	330.569	CTAAACACGCAGCTCTACGC	59.359	20	TGACGGTCCCGCGTATATTG	59.969	20	262	195	456	CTAAACACGCAGCTCTACGC	59.359	20	GACGGTCCCGCGTATATTGT	59.969	20	261	195	455
YSB EST-SR_976	1	p1	(A)11	11	44	54	GCAGTGTGCCGTCAATCTTA	59.7593	20.3786	TCAGTGACACAATCCGCACA	59.9446	20.2083	177.053	154.452	330.505	GACTAATTGAGGCCACCGCA	60.392	20	GGTACTCCCGGAAGCGAAAA	60.037	20	202	14	215	TGACTAATTGAGGCCACCGC	60.392	20	GGTACTCCCGGAAGCGAAAA	60.037	20	203	13	215
YSB EST-SR_977	1	p1	(A)14	14	31	44	CTCATACAACATTCTAAGCACACA	59.7596	20.378	TCTTCACACTCAACACAGACGT	59.9449	20.208	177.013	154.429	330.442	TGGTTAAATAAATGCTTAGTTCCTGG	57.938	26	AAGAGAGCTCATGCCCTGTG	59.748	20	208	2	209	TGGTTAAATAAATGCTTAGTTCCTGG	57.938	26	CCTGTGTGCCCAGAAAAACC	59.611	20	194	2	195
YSB EST-SR_978	1	p1	(A)14	14	31	44	CTCGAGCGGGACTTCGAAC	59.7599	20.3774	TCGTAGCCATTGTGCCCATT	59.9453	20.2076	176.972	154.406	330.378	TGGTTAAATAAATGCTTAGTTCCTGG	57.938	26	AAGAGAGCTCATGCCCTGTG	59.748	20	184	2	185	TGGTTAAATAAATGCTTAGTTCCTGG	57.938	26	CCTGTGTGCCCAGAAAAACC	59.611	20	170	2	171
YSB EST-SR_979	1	p1	(A)10	10	64	73	TGGCCGACTTAACCATGAGG	59.7602	20.3769	CGACAACTTGCTCGTGTTCC	59.9456	20.2073	176.932	154.383	330.314	CCTCATATAAATACAGTTCAATGAGGT	57.215	27	GTGACTCTATATGGCCCGCT	59.03	20	188	0	187	CCTCATATAAATACAGTTCAATGAGGT	57.215	27	TTGTGACTCTATATGGCCCGC	59.93	21	190	0	189
YSB EST-SR_980	1	p3	(TAT)5	15	385	399	AACTGCCAATATCTGCAATCG	59.7605	20.3763	CCCTGGCCTCAACTGCTATT	59.9459	20.2069	176.891	154.359	330.251	AGCGAAGTTTGGGATGCAGA	59.963	20	GAGCAACCACCTTCACCTGT	60.179	20	143	290	432	TGAGCGAAGTTTGGGATGCA	60.251	20	TACGAGCAACCACCTTCACC	59.966	20	148	288	435
YSB EST-SR_981	1	p1	(T)11	11	505	515		59.7608	20.3757		59.9462	20.2066	176.851	154.336	330.187	AATTGACGTTTGGCGCAAAC	58.795	20	TGCTTTTGTGCGTTGTGACA	59.476	20	135	421	555	TGGCGCAAACAATGGATTCAA	59.658	21	TGCTTTTGTGCGTTGTGACA	59.476	20	125	431	555
YSB EST-SR_982	1	p1	(A)11	11	236	246	ACCAACTGTAAAGGCGGGAC	59.7611	20.3751	GCCTTCTTGATTGCGTGACC	59.9465	20.2062	176.811	154.313	330.124	AGCACCATTGTGATCACTCCA	59.648	21	CGCACTGTTTTGCAAACGTC	59.434	20	110	176	285	GCACCATTGTGATCACTCCA	58.175	20	ACGCACTGTTTTGCAAACGT	60.11	20	110	177	286
YSB EST-SR_983	1	p1	(T)12	12	296	307	CTGCTATATCGGTCCGCCTG	59.7614	20.3745	TTGACGTTCGCAGACACTGA	59.9469	20.2058	176.77	154.29	330.06	TGTGCTCGCATCGATGGAAT	60.179	20	TGGAGGTAGCTTGTCAATTGTT	57.901	22	280	271	550	TGTGCTCGCATCGATGGAAT	60.179	20	TGGAGGTAGCTTGTCAATTGTTT	58.53	23	280	271	550
YSB EST-SR_984	1	p3	(TAA)6	18	489	506	ACGTCCGCTTCTTACGGTTT	59.7618	20.3739	ACGACACAGCTGCAGTACAA	59.9472	20.2055	176.73	154.266	329.996	TAACCACTTGTTCGCGGTGG	60.881	20	CCTAAGGCGAGGGCTGAAAA	60.035	20	204	435	638	TTAACCACTTGTTCGCGGTG	59.061	20	CCTAAGGCGAGGGCTGAAAA	60.035	20	205	434	638
YSB EST-SR_985	1	p1	(A)11	11	233	243	AGTTTGAATCACAGGTATTTGGCTG	59.7621	20.3733	GTACCGTTTTGTGAAGGCCG	59.9475	20.2051	176.689	154.243	329.933	ACACGTCTGTCAAAATGCATTCT	59.435	23	TGCGCACTTCTGTAAAAACGT	59.333	21	271	55	325	ACACGTCTGTCAAAATGCATTC	58.111	22	TGCGCACTTCTGTAAAAACGT	59.333	21	271	55	325
YSB EST-SR_986	1	p1	(T)10	10	632	641	AATTGTCGGGCTGCCAGTAA	59.7624	20.3727	GGAAGACCAGCGACAGATGT	59.9478	20.2048	176.649	154.22	329.869	TGCTTGCAGTGAGGACTTGT	59.819	20	ACACAAGTATCATCAACAAACAAAGGT	60.148	27	195	500	694	GACGCACGTACAACTTCTGC	59.839	20	CACAAGTATCATCAACAAACAAAGGT	58.797	26	262	432	693
YSB EST-SR_987	1	p1	(T)11	11	373	383		59.7627	20.3721		59.9481	20.2044	176.609	154.197	329.805	GTCTCATGACGCTTACATACATTAT	57.125	25	AGCGATAAGAAAAAGTCGTCTTCC	59.374	24	246	285	530	GTCTCATGACGCTTACATACATTATT	57.701	26	GCGATAAGAAAAAGTCGTCTTCCA	59.612	24	245	285	529
YSB EST-SR_988	1	p1	(A)10	10	162	171	GAGTCGCGCCAAGTTGATTC	59.763	20.3715	ATCTGGGACATTGGGGAGGA	59.9485	20.204	176.568	154.173	329.742	TGCGGTATTTTCCTCCAGATCA	59.496	22	TCTGTATCTCGTCCGAGCCA	60.107	20	159	68	226	TGCGGTATTTTCCTCCAGATCA	59.496	22	CTCTGTATCTCGTCCGAGCC	59.411	20	160	68	227
YSB EST-SR_989	1	p3	(CAC)6	18	18	35		59.7633	20.3709		59.9488	20.2037	176.528	154.15	329.678
YSB EST-SR_990	1	p1	(T)10	10	559	568	AGTCAACTGTGTCAACTTAGCA	59.7636	20.3703	TCCATCCCACTATATATTTCCTAAGAA	59.9491	20.2033	176.487	154.127	329.614	GTGAGCGGGGCGAGTAAATA	59.896	20	ACATGGCAGTGGTGTCTAGC	60.036	20	105	505	609	ACTTCAGACAAGTGAGCGGG	59.966	20	GCAGTGGTGTCTAGCGAACA	60.32	20	111	494	604
YSB EST-SR_991	1	p1	(A)10	10	13	22		59.7639	20.3697		59.9494	20.203	176.447	154.104	329.551
YSB EST-SR_992	1	p1	(T)16	16	362	377	GTGGTCACACTGCAGGGC	59.7642	20.3692	AGCGTAGGCACTGAGGTACA	59.9497	20.2026	176.407	154.081	329.487	TCCACAAGCGATGAATATCCTGA	59.612	23	AAGCGCGATTACTTGCCAAC	59.832	20	246	222	467	CGTTTAGTTTAAACTTGCCAGCG	59.338	23	TGTGCTGCACTGTGGTTGTA	60.107	20	228	334	561
YSB EST-SR_993	1	p1	(T)16	16	362	377	TGGTCGTGACGTAAATTTCGAC	59.7645	20.3686	TCGAAAAGCTATGGGTTGACA	59.9501	20.2022	176.366	154.057	329.424	TCCACAAGCGATGAATATCCTGA	59.612	23	AAGCGCGATTACTTGCCAAC	59.832	20	246	222	467	CGTTTAGTTTAAACTTGCCAGCG	59.338	23	TGTGCTGCACTGTGGTTGTA	60.107	20	228	334	561
YSB EST-SR_994	1	p1	(A)10	10	35	44	AAAAGTTCCATTGTCACACGTT	59.7648	20.368	TTGTTTTCTGGGTGCTTGGC	59.9504	20.2019	176.326	154.034	329.36
YSB EST-SR_995	1	p2	(TA)7	14	660	673	CTGACATACGACCGTCCTCG	59.7651	20.3674	GAGATTTGTCGTCCGAGCCA	59.9507	20.2015	176.285	154.011	329.296
YSB EST-SR_996	1	p1	(A)10	10	8	17	GTGGCTTGTTAGCTGCTTCG	59.7654	20.3668	ACATTTCTGTTAATTTGGTGGGAT	59.951	20.2012	176.245	153.988	329.233
YSB EST-SR_997	1	p4	(AAAG)5	20	1	20	TGGCTCTGGTTTCAGCTCAG	59.7658	20.3662	CATAGACGTTTGCTGGTGCG	59.9513	20.2008	176.205	153.964	329.169
YSB EST-SR_998	1	p4	(AAAG)5	20	1	20		59.7661	20.3656		59.9517	20.2004	176.164	153.941	329.105
YSB EST-SR_999	1	p2	(GT)6	12	216	227	CTGGAGAACGGGATGCTAGC	59.7664	20.365	CCAAGAGGCCATTTGACCCT	59.952	20.2001	176.124	153.918	329.042	GACCACTAGTCCCGGTCAAT	58.808	20	GACTGGAGCTTGCCACTAGG	60.108	20	236	74	309	GACCACTAGTCCCGGTCAAT	58.808	20	GTACACCGACTGACTGGAGC	60.109	20	247	74	320
YSB EST-SR_1000	1	p1	(T)10	10	218	227	AGTGCGTATCATGTATGGGCA	59.7667	20.3644	CCCCCTTTAATCAAAACACTGGT	59.9523	20.1997	176.083	153.895	328.978	TAAGCGCAACAGCCAAATGT	59.042	20	ACCAAGCTAGGGTCTCGGAA	60.252	20	239	50	288	AGCGCAACAGCCAAATGTAT	58.823	20	ACCAAGCTAGGGTCTCGGAA	60.252	20	237	52	288
YSB EST-SR_1001	1	p3	(TGA)5	15	602	616	ACTTTTCCTAATTTGCTATTGTTAAGC	59.767	20.3638	GACCGCTTACCGAACGAAAC	59.9526	20.1994	176.043	153.871	328.914	TCGAAATCCTGGACGATGGC	60.179	20	GGCCTGTCATCACCGTCATT	60.393	20	274	387	660	ACACAGGCTAACTACCTGCC	59.386	20	ATATCCTTCCCGAGGCCTGT	60.105	20	255	419	673
YSB EST-SR_1002	1	p1	(T)12	12	199	210	CGCACTTTGAAAAAGATGTGTTTGT	59.7673	20.3632	AGCGTCCCTCTGGAGAGAAT	59.9529	20.199	176.003	153.848	328.851	TGAGAGTTACGGTAAGCGATAGA	58.555	23	GCTATTCGCACAGCCAATGG	59.97	20	178	148	325	AGAGTTACGGTAAGCGATAGAACA	59.362	24	GCTATTCGCACAGCCAATGG	59.97	20	176	150	325
YSB EST-SR_1003	1	p1	(T)11	11	242	252		59.7676	20.3626		59.9533	20.1987	175.962	153.825	328.787	CAACTCGTGGCCTGATCTCA	59.753	20	GGTTCTCTTCGTTCTCGGCA	60.039	20	118	184	301	CAACTCGTGGCCTGATCTCA	59.753	20	TGGTTCTCTTCGTTCTCGGC	60.039	20	119	184	302
YSB EST-SR_1004	1	p4	(ATTT)5	20	1	20	TGGTTCACGATGTCGCATCA	59.7679	20.3621	AGACATTTGACCAATCCAGCA	59.9536	20.1983	175.922	153.802	328.724
YSB EST-SR_1005	1	p1	(A)10	10	521	530	GTCAGAAGGACACGCTGACA	59.7682	20.3615	TTTCTTTTCGGCGCAGTTGG	59.9539	20.1979	175.881	153.778	328.66	CTTGGGTTACACGGTGTTGT	58.329	20	TGTGCTTGTCTATTTCTGTCTTTGT	59.177	25	225	360	584	TCTTGGGTTACACGGTGTTGT	59.79	21	TGTGCTTGTCTATTTCTGTCTTTG	57.696	24	226	359	584
YSB EST-SR_1006	1	p2	(TA)6	12	180	191		59.7685	20.3609		59.9542	20.1976	175.841	153.755	328.596	GGCAGCAATTATTTACACTGAGGT	59.601	24	CACTCGGTGCTGAGGTTTCT	59.966	20	252	37	288	TGGCAGCAATTATTTACACTGAGG	59.601	24	TGGGATTCACGCAGCTCAAT	60.035	20	210	36	245
YSB EST-SR_1007	1	p3	(CCG)8	24	1	24	AGCCTCGCGCATAATACACA	59.7688	20.3603	ACTACTTAGAAGTGTTCGTAACGA	59.9545	20.1972	175.801	153.732	328.533
YSB EST-SR_1008	1	p1	(A)10	10	321	330	GTGGCTCAAATGGGTGATCA	59.7691	20.3597	GCAAGTGGAGAGAGGTGGTC	59.9549	20.1969	175.76	153.709	328.469	CCAGAGAAAGAGGACGACGG	59.829	20	CCCACCACACAAAGCCACTA	60.179	20	230	202	431	CCAGAGAAAGAGGACGACGG	59.829	20	CAGAAAACCCTTCCCCACCA	59.813	20	243	202	444
YSB EST-SR_1009	1	p1	(A)10	10	60	69		59.7694	20.3591		59.9552	20.1965	175.72	153.686	328.405	GGAATACCGCAGCATTACGT	58.421	20	TCTTGCGTCTGCTCTTCGTT	59.968	20	149	24	172	GGAATACCGCAGCATTACGTC	59.474	21	TGCAAGTCTCATCGGCTCTG	60.108	20	119	24	142
YSB EST-SR_1010	1	p1	(A)10	10	573	582		59.7698	20.3585		59.9555	20.1961	175.679	153.662	328.342
YSB EST-SR_1011	1	p2	(TA)7	14	383	396	AGTAGTACGGATGTCGCTTATAAA	59.7701	20.3579	TCCATACAAAAGCTCCCTTCGT	59.9558	20.1958	175.639	153.639	328.278	ACAGTGAGCGACAAAATCCAC	59.126	21	ACGATGGAAATAACTAACTTTAACACA	57.725	27	239	277	515	AGTGAGCGACAAAATCCACA	57.745	20	ACGATGGAAATAACTAACTTTAACACA	57.725	27	237	279	515
YSB EST-SR_1012	1	p1	(A)10	10	108	117	CTAATGGTCCTCCGACACCG	59.7704	20.3573	AGTGTGCGTAGTTAAGCCTTCA	59.9561	20.1954	175.599	153.616	328.214	GGACGATTCGATGAACACGC	59.702	20	GACGCTGAATCGCAGTTAGC	59.701	20	199	63	261	GACAGCCAAAATCCAGCGGA	60.96	20	ATTGCTTGACGCTGAATCGC	59.902	20	235	34	268
YSB EST-SR_1013	1	p2	(GA)7	14	610	623	TACTGAGGTGAAAGTCGCGG	59.7707	20.3567	ATTCCGGAACCGATTCTCCG	59.9565	20.1951	175.558	153.593	328.151	ATATACGAGCACACCACGCG	60.594	20	AACGTAACGAAACTTGGGCC	59.053	20	100	587	686	ATATACGAGCACACCACGCG	60.594	20	AACGTAACGAAACTTGGGCCT	60.476	21	100	587	686
YSB EST-SR_1014	1	p1	(A)10	10	300	309		59.771	20.3561		59.9568	20.1947	175.518	153.569	328.087	GCTTGCGTGCGTTAGAAAAA	58.251	20	ACGCGAGTCAGAAACCAACT	59.896	20	204	160	363	GCTTGCGTGCGTTAGAAAAA	58.251	20	GGCGAGACCTCTGCCAATTA	59.822	20	245	160	404
YSB EST-SR_1015	1	p1	(A)10	10	490	499	ACCTATTCCGAGCACTAGTTATAGT	59.7713	20.3555	TTGGTTTAAAGGGAAATGAAGTGT	59.9571	20.1943	175.477	153.546	328.024	TCACAGAATTAAATTAACACCACCA	57.175	25	AGTCGAAGTCCGTGCATGAA	59.683	20	169	462	630	TCACAGAATTAAATTAACACCACCA	57.175	25	TTGTAGTCGAAGTCCGTGCA	59.33	20	173	462	634
YSB EST-SR_1016	1	p1	(A)10	10	141	150	GGCATTCTCTACCAGTCAACCT	59.7716	20.355	TTGTGGAATGAGCTGCCTCC	59.9574	20.194	175.437	153.523	327.96	ACAGTTGTTTGACGAACCTCTC	58.804	22	CTACGGCATCAGTTGTTGGC	59.552	20	128	98	225	ACAGTTGTTTGACGAACCTCT	57.738	21	CTACGGCATCAGTTGTTGGC	59.552	20	128	98	225
YSB EST-SR_1017	1	p1	(A)10	10	175	184	TGCCAAACCTTCAAGGAAGA	59.7719	20.3544	ATGCTGCATTGGATCTGTGC	59.9577	20.1936	175.397	153.5	327.896	AGGCTAGTAATAACACAAGGCGA	59.55	23	GGTTGATGCTTTTGTGGGCA	59.608	20	254	50	303	AGGCTAGTAATAACACAAGGCGA	59.55	23	TGGTTGATGCTTTTGTGGGC	59.608	20	255	50	304
YSB EST-SR_1018	1	p2	(AT)11	22	1	22	GGCGATCCGTTTGCTTGTTT	59.7722	20.3538	ACAGACAGTGTGAACTGGCC	59.9581	20.1933	175.356	153.476	327.833
YSB EST-SR_1019	1	p1	(T)10	10	131	140		59.7725	20.3532		59.9584	20.1929	175.316	153.453	327.769	TATGAAACATGTGCGGCCCT	60.035	20	GGCCTCTTCGAAGACACCAA	59.965	20	244	100	343	TATGAAACATGTGCGGCCCT	60.035	20	CATACCTGGTCGGCCTCTTC	59.895	20	255	100	354
YSB EST-SR_1020	1	p1	(A)10	10	260	269	GGTTTTCGCGCCAAGTCAAA	59.7728	20.3526	CGAATTTGTGTTGCCCCATGT	59.9587	20.1925	175.275	153.43	327.705	AATTAACCGCCCACCTCGTT	59.963	20	TGGCGGCAACACCCATTATT	60.613	20	260	58	317	CACAGGCACAATTAACCGCC	60.109	20	TGGCGGCAACACCCATTATT	60.613	20	269	49	317
YSB EST-SR_1021	1	p3	(AAT)5	15	337	351		59.7731	20.352		59.959	20.1922	175.235	153.407	327.642	ATCGCGTCACATAGGACCAA	59.178	20	TGAATGCTTGCATCATGGGT	58.145	20	262	225	486	TCGCGTCACATAGGACCAAT	59.178	20	ATGAATGCTTGCATCATGGGT	58.605	21	262	226	487
YSB EST-SR_1022	1	p3	(GCA)7	21	1	21	CTGAGGCTGTACAGGTTCCG	59.7735	20.3514	TTCTGCACAATTTGACCAACAA	59.9593	20.1918	175.195	153.383	327.578
YSB EST-SR_1023	1	p1	(A)10	10	73	82		59.7738	20.3508		59.9597	20.1915	175.154	153.36	327.514	ACCTATTCCGAGCACTAGTCA	57.986	21	CACTGGCAATGTCTCCCTCC	60.394	20	196	5	200	ACCTATTCCGAGCACTAGTCA	57.986	21	CCACTGGCAATGTCTCCCTC	60.394	20	197	5	201
YSB EST-SR_1024	1	p3	(GAT)6	18	1	18		59.7741	20.3502		59.96	20.1911	175.114	153.337	327.451
YSB EST-SR_1025	1	p3	(CTT)5	15	261	275	AATAAGCGTGGAGGTGGGTG	59.7744	20.3496	TAGCCCGGAGATCCAGTTGA	59.9603	20.1908	175.073	153.314	327.387	CTTCTTTGGGCGTCTCGTCA	60.32	20	GGGCGGGAAAAGGAAGAAGA	59.962	20	163	143	305	TTCTTTGGGCGTCTCGTCAT	59.68	20	GGGCGGGAAAAGGAAGAAGA	59.962	20	162	144	305
YSB EST-SR_1026	1	p1	(A)10	10	130	139		59.7747	20.349		59.9606	20.1904	175.033	153.291	327.324	TAGTGCCACAGCCTGTTGTT	59.817	20	ACAGTGGAAAGTTGGAGGTTGT	60.025	22	184	83	266	ATAGTGCCACAGCCTGTTGT	59.598	20	ACAGTGGAAAGTTGGAGGTTGT	60.025	22	185	82	266
YSB EST-SR_1027	1	p3	(GGC)5	15	325	339		59.775	20.3484		59.9609	20.19	174.993	153.267	327.26	GAGGCAATCGTTGTGGATGC	59.901	20	GAACGGCCTTTTCGATGTCG	59.905	20	238	281	518	AGGCAATCGTTGTGGATGCT	60.323	20	TTTCGATGTCGTCACTGCGA	60.04	20	228	282	509
YSB EST-SR_1028	1	p3	(TAC)5	15	163	177		59.7753	20.3479		59.9613	20.1897	174.952	153.244	327.196	TTCCTATGCACACACTGTAAGA	57.117	22	GCATGTGGTGAGTCGGAAGA	60.037	20	270	82	351	TTCCTATGCACACACTGTAAGA	57.117	22	AGTTCGGCATGTGGTGAGTC	60.321	20	276	82	357
YSB EST-SR_1029	1	p3	(CTC)6	18	1	18	CCAACGAAGAAGACGGACGA	59.7756	20.3473	AGACTCGAAGCAAATCCCGT	59.9616	20.1893	174.912	153.221	327.133
YSB EST-SR_1030	1	p2	(TG)7	14	253	266	TGAAGGTCACGTGTACGAGA	59.7759	20.3467	TCTTTACTAGCACCGACGGC	59.9619	20.189	174.871	153.198	327.069	AATTCGCTTTCCGCCAACAC	60.04	20	ATACCCTGTCGGCTTCTTGC	60.108	20	236	92	327	AATTCGCTTTCCGCCAACAC	60.04	20	CCCTGTCGGCTTCTTGCTAT	59.821	20	233	92	324
YSB EST-SR_1031	1	p2	(CG)6	12	273	284	ACTGTTATGTCACTGACCAGGA	59.7762	20.3461	TTTTTCCCCCTTGGTTGCCT	59.9622	20.1886	174.831	153.174	327.005
YSB EST-SR_1032	1	p1	(T)10	10	250	259	TCCCTGGAGCGGGACTAC	59.7765	20.3455	TGGTTGGTCAGTTCGAGCTC	59.9625	20.1882	174.791	153.151	326.942
YSB EST-SR_1033	1	p1	(T)11	11	538	548	ACGTCTGTCAATAATGCCCA	59.7768	20.3449	AGTCACAGTGGCGGCTATTG	59.9629	20.1879	174.75	153.128	326.878	ACCTGCGCCTATTGATGTGA	59.459	20	CACTGATATCGTAGAGTAGTCGAT	57.045	24	148	438	585	CCATCACGATTCCGACGTCA	60.179	20	CACTGATATCGTAGAGTAGTCGATTCT	59.67	27	183	403	585
YSB EST-SR_1034	1	p1	(T)10	10	63	72	GCCCCGCACCAGTCTAATAG	59.7771	20.3443	TCATGTCTCTTTGGTCGCGG	59.9632	20.1875	174.71	153.105	326.814	AGTGGACCAAGCTTTGTGAGT	59.787	21	ACCCACGGGCTTATTTGAAT	57.475	20	220	0	219	AGTGGACCAAGCTTTGTGAGT	59.787	21	TCTAACCCACGGGCTTATTTGA	59.427	22	224	0	223
YSB EST-SR_1035	1	p1	(T)11	11	155	165		59.7775	20.3437		59.9635	20.1872	174.669	153.081	326.751	ACGTTTTGAGAGCAGACCCA	59.532	20	TCAGTCAGCAACACCAAAATGG	59.638	22	123	91	213	ACGTTTTGAGAGCAGACCCA	59.532	20	ACTCAGTCAGCAACACCAAA	57.582	20	125	91	215
YSB EST-SR_1036	1	p2	(TC)6	12	43	54	GCAACGATGACACATTGCCA	59.7778	20.3431	ACCGCCTGAGCTAGTTAGTT	59.9638	20.1868	174.629	153.058	326.687	ACTCTCCAGCTGTTCATCCAC	59.722	21	TCTGTATGAACGCGCCATGT	60.108	20	227	17	243	CACTCTCCAGCTGTTCATCCA	59.723	21	TCCAGCTCCATGTCGTGATG	59.824	20	173	16	188
YSB EST-SR_1037	1	p3	(ATT)5	15	36	50	CTGCATAAACAAACATCAAAGCTAA	59.7781	20.3425	GGCATTGTGGCGATATTGAGT	59.9641	20.1864	174.589	153.035	326.624	AAGTAAATCGACTTAGGTACCTACA	57.055	25	TTCACGGCAGTCCATGGAAT	59.672	20	158	8	165	AAGTAAATCGACTTAGGTACCTACA	57.055	25	TCACGGCAGTCCATGGAATG	60.393	20	157	8	164
YSB EST-SR_1038	1	p1	(A)10	10	156	165	GCGCATCGGCCATAGACTAA	59.7784	20.3419	GTGGCTCTAATCCCATGGCA	59.9645	20.1861	174.548	153.012	326.56	TCGCTTTTGCTACATTTTCCCT	58.846	22	CGCCAAACATGCTTCTGGAT	59.187	20	249	101	349	TCGCTTTTGCTACATTTTCCC	57.431	21	ACGCCAAACATGCTTCTGGA	60.537	20	250	101	350
YSB EST-SR_1039	1	p3	(TGA)6	18	24	41	ATAGCCTGTCGATATGCGCC	59.7787	20.3413	TGGGAGCTCTTGGTGCAATT	59.9648	20.1857	174.508	152.988	326.496
YSB EST-SR_1040	1	p3	(GTG)5	15	107	121		59.779	20.3408		59.9651	20.1854	174.467	152.965	326.433	GGCGCTACTTTCAGGCTTCT	60.392	20	TCCCATGAAGACTTCGCTCG	59.827	20	277	4	280	GGCGCTACTTTCAGGCTTCT	60.392	20	GTTCCTGGCAGCTCTGATCA	59.749	20	238	4	241
YSB EST-SR_1041	1	p1	(T)11	11	183	193	GCCCAGGGTTCCATCGTTTT	59.7793	20.3402	ATTGTAGATAGTTGGATTGTGCAAT	59.9654	20.185	174.427	152.942	326.369	GTGGTTTTGCACCCGGATTC	60.039	20	GCAGCAAGAGGAGAGAGTGG	60.108	20	200	159	358	TGGTTTTGCACCCGGATTCT	60.179	20	TCATCAAACTGGCGGCAGAT	60.035	20	116	160	275
YSB EST-SR_1042	1	p3	(GCG)5	15	289	303	TGGTGTATTTGCATTTCCCTTCT	59.7796	20.3396	TTGCGTGCAATTTCTCTGGC	59.9657	20.1846	174.387	152.919	326.305	AAACACCAGCCAAAGGTCCA	60.033	20	CTCCCACTCCCGCTCCAG	61.465	18	174	157	330	AGGGACAAACACCAGCCAAA	60.033	20	CTCCCACTCCCGCTCCAG	61.465	18	180	151	330
YSB EST-SR_1043	1	p3	(TCT)5	15	242	256	GCTCGATAGCCAAGAGTACCA	59.7799	20.339	GAAAGAAACTTTTGCTTTTGCTGGT	59.9661	20.1843	174.346	152.896	326.242	TGCGTTTATTATAACCCTGGTTCG	59.428	24	AAGGTTCAAATCCCGACGCT	59.964	20	272	97	368	GCGTTTATTATAACCCTGGTTCGT	59.428	24	AAATCCCGACGCTGACCTTT	59.964	20	264	98	361
YSB EST-SR_1044	1	p3	(GCC)5	15	589	603	GTCGGAGTTCCTCATTGGCA	59.7802	20.3384	TGACTTTATGCCGCTTCTAGTG	59.9664	20.1839	174.306	152.872	326.178	GAACTCCAACGGAAGGGACA	59.605	20	CCACACGATGACTGCTCTGA	59.755	20	153	504	656	CTCCAACGGAAGGGACAGTT	59.603	20	CCACACGATGACTGCTCTGA	59.755	20	150	507	656
YSB EST-SR_1045	1	p1	(A)10	10	31	40		59.7805	20.3378		59.9667	20.1836	174.265	152.849	326.114	ACAGCCCAGAGTTTAAATATCGA	57.647	23	TCAATGGAGGCATGGCTCTG	60.107	20	147	1	147	ACAGCCCAGAGTTTAAATATCGA	57.647	23	TGTGACACAACCGTCGGAAA	60.108	20	224	1	224
YSB EST-SR_1046	1	p1	(A)12	12	1	12	GTGTCGCCGCTCACGTAC	59.7808	20.3372	CTGCTTAACCTCGGTGCTCA	59.967	20.1832	174.225	152.826	326.051
YSB EST-SR_1047	1	p3	(CTC)5	15	110	124	TGCCCGCGAAGAAAGGTAAA	59.7811	20.3366	CAGCTGGTACGTGTACAGCA	59.9673	20.1829	174.185	152.803	325.987	CCTTCTCGAGTGCCTTCTCC	59.825	20	TCGACATCAAGGAGCTGGTG	59.753	20	123	84	206	CCTTCTCGAGTGCCTTCTCC	59.825	20	CCTGAAGTGAAAGGCCTGCT	60.251	20	151	84	234
YSB EST-SR_1048	1	p1	(A)10	10	128	137		59.7815	20.336		59.9677	20.1825	174.144	152.779	325.924	GGGACTCGGTACTAGTGTTGG	59.524	21	ACTTTATGCCCTACTTCAACCCT	59.408	23	141	27	167	TGCTGATGATAAGGGACTCGG	59.311	21	TGCCCTACTTCAACCCTTTAC	57.572	21	147	15	161
YSB EST-SR_1049	1	p2	(AT)6	12	32	43	CTCCGACTTCGCCTTCAACT	59.7818	20.3354	AAGGCAAATCAGCAGCATCT	59.968	20.1821	174.104	152.756	325.86	TGCATTCAATGTTGCACCTG	57.558	20	ACCGGGTTCTTTTCAGCGAT	59.964	20	105	9	113	AGTTGCATTCAATGTTGCACCT	59.634	22	TCAGTACAGGACCGGGTTCT	59.886	20	118	6	123
YSB EST-SR_1050	1	p1	(T)10	10	66	75	GACGAGTCGTTTTGCCTGTT	59.7821	20.3348	CTCACGATTCGACCGCCATA	59.9683	20.1818	174.063	152.733	325.796	AGGTGCAAAGCAAACGACAA	59.186	20	GAAAGATCACGTGTTGGCGT	59.134	20	188	10	197	AGGTGCAAAGCAAACGACAA	59.186	20	AGATCACGTGTTGGCGTAACT	59.999	21	185	10	194
YSB EST-SR_1051	1	p2	(AT)6	12	76	87	TGCGACGAGTTCGGAAGTAC	59.7824	20.3342	ACGCTATTCTAAGTCACTAAGAACG	59.9686	20.1814	174.023	152.71	325.733
YSB EST-SR_1052	1	p2	(AG)8	16	123	138	AGGCTAGTAATAACACAAGGCGA	59.7827	20.3336	TGTGGGCATGATGAGAGGTG	59.9689	20.1811	173.983	152.686	325.669	TGACAAAGTACAGTCAGCAGT	57.18	21	CGACGTGACCAACTACCAGT	59.687	20	119	49	167	TGACAAAGTACAGTCAGCAGT	57.18	21	CCGACGTGACCAACTACCAG	60.388	20	120	49	168
YSB EST-SR_1053	1	p1	(A)10	10	406	415	AAAGACTGTTGCGTTGATTGTT	59.783	20.3331	ACAGAATGGCTTGCTACCCT	59.9693	20.1807	173.942	152.663	325.605	TCTGCGAACATCTATTGGCACT	60.093	22	CCAGCAGTTAGAGGCTTCGT	59.752	20	208	252	459	TCTGCGAACATCTATTGGCACT	60.093	22	GCTCCAGCAGTTAGAGGCTT	59.748	20	211	252	462
YSB EST-SR_1054	1	p1	(A)10	10	245	254	ATGCAACCAAGCGTCACTCA	59.7833	20.3325	TCTTGTATTGCCGCCAGTCA	59.9696	20.1803	173.902	152.64	325.542	ATTGGGTGCTGCAGGATTGT	60.252	20	ATTTAATATACGAGGTGAAGTCTCATC	57.084	27	146	191	336	GTGCTGCAGGATTGTGTCAG	59.48	20	ATTTAATATACGAGGTGAAGTCTCATC	57.084	27	141	196	336
YSB EST-SR_1055	1	p3	(CAA)5	15	242	256	TGGTGCCTTTAGTTTTCACGTG	59.7836	20.3319	GGTCATCCAGCTCCATCTCG	59.9699	20.18	173.861	152.617	325.478	TGGACAACCTACCTCCCTCA	59.51	20	ATGCTGCTGAGTCATCTCCG	59.896	20	266	107	372	ACCTACCTCCCTCAGAGACC	59.368	20	ATGCTGCTGAGTCATCTCCG	59.896	20	260	113	372
YSB EST-SR_1056	1	p1	(A)10	10	558	567	TGAAATTCGCACGTCCACCT	59.7839	20.3313	AGGCACAGATGACACTGACG	59.9702	20.1796	173.821	152.593	325.414	TCTCTGGACACTTGCAACCC	59.891	20	GCCATCGACAGGGAGTTCAT	59.821	20	221	437	657	CCGACGATAGACCTTGTGCA	59.827	20	GCCATCGACAGGGAGTTCAT	59.821	20	273	385	657
YSB EST-SR_1057	1	p2	(AT)6	12	27	38		59.7842	20.3307		59.9705	20.1793	173.781	152.57	325.351	AGATACTCTGGTAGCACTTCACAG	59.599	24	AGTGCGTTGGTAAAGCTGGA	59.892	20	153	0	152	AGATACTCTGGTAGCACTTCACA	58.655	23	CCCATCTCCGATCGCAAAGT	60.179	20	116	0	115
YSB EST-SR_1058	1	p1	(T)10	10	196	205		59.7845	20.3301		59.9709	20.1789	173.74	152.547	325.287	TGGTGTTACGAACGCTACCA	59.327	20	CCGTTGTAAATGCGTGGGTG	60.11	20	195	173	367	CGTCTGGTGTTACGAACGCT	60.662	20	ACTGCCGTTGTAAATGCGTG	59.763	20	203	169	371
YSB EST-SR_1059	1	p3	(GGC)5	15	283	297	GGCACCGATCATATGGAACG	59.7848	20.3295	CATGGACGCCGTGAACTCTT	59.9712	20.1785	173.7	152.524	325.223
YSB EST-SR_1060	1	p1	(A)10	10	300	309	TGTAATGGAATGGAGTGCAGT	59.7851	20.3289	ACTCCATTCCTTTCGAGCCC	59.9715	20.1782	173.659	152.5	325.16	CCACTAGGGTGACTTGTACATCT	59.23	23	TGATGTTGTGACATTGCTGCC	59.73	21	172	259	430	CCACTAGGGTGACTTGTACATCT	59.23	23	TGTTGTGACATTGCTGCCAT	58.67	20	169	259	427
YSB EST-SR_1061	1	p3	(CTC)5	15	38	52	ACCAAAAGAGGGTCGACGTT	59.7855	20.3283	TCACGAGGTATGAGCGAACC	59.9718	20.1778	173.619	152.477	325.096	CTCCGCCGAACATGTCCAT	60.153	19	AAGAGCGTCGAGGAGGTGAT	60.682	20	184	0	183	CGAACATGTCCATGCCTCCG	61.431	20	AAGAGCGTCGAGGAGGTGAT	60.682	20	178	6	183
YSB EST-SR_1062	1	p2	(GC)6	12	230	241	GAGCACGGGGAGGGTTTAAA	59.7858	20.3277	AGGCCCCAGATCACTCATCT	59.9721	20.1775	173.579	152.454	325.033	TCTTCCAGTGTGTTGCGGTT	60.107	20	TCAGACGGAGCCTGAGAAGA	59.962	20	129	169	297	TCCCTCTTCCAGTGTGTTGC	59.891	20	TCAGACGGAGCCTGAGAAGA	59.962	20	133	165	297
YSB EST-SR_1063	1	p1	(A)10	10	105	114		59.7861	20.3271		59.9725	20.1771	173.538	152.431	324.969	GAGAAGCAGAAAAGGCACGT	58.77	20	AGTTGTCCGTTGCTCTCGAG	60.039	20	155	16	170	AGAGAAGCAGAAAAGGCACGT	60.203	21	CGTTGCTCTCGAGGTGTCAT	60.109	20	149	15	163
YSB EST-SR_1064	1	p1	(T)10	10	68	77	TTGTCGGTTTTGCGTTCTGC	59.7864	20.3265	TCATTGTACAATCACCAATCACAGA	59.9728	20.1768	173.498	152.408	324.905	AGTACCCTTAACTATGATAGGGAGA	57.582	25	GCAATCGGGTTGTGTTGGTG	60.319	20	109	24	132	AGTACCCTTAACTATGATAGGGAGA	57.582	25	AGCATCCAACCCGTTTCTCC	60.323	20	274	24	297
YSB EST-SR_1065	1	p3	(CTG)8	24	1	24	TGGCTCCTGAAACCTATTTTCT	59.7867	20.326	CCGAAGCGCACCCGTATATA	59.9731	20.1764	173.457	152.384	324.842
YSB EST-SR_1066	1	p1	(T)10	10	267	276		59.787	20.3254		59.9734	20.176	173.417	152.361	324.778
YSB EST-SR_1067	1	p1	(A)11	11	57	67	ATTTGTGCGTGGGTGAGTCT	59.7873	20.3248	TCCAACTGGTGTAATCATTTGAGT	59.9737	20.1757	173.377	152.338	324.714	CACCAGCTTTTGATACTGTGCC	60.095	22	GAGTTTCACCTGCCTCACCA	59.891	20	141	12	152	CACCAGCTTTTGATACTGTGCC	60.095	22	TGAGTTTCACCTGCCTCACC	59.891	20	142	12	153
YSB EST-SR_1068	1	p1	(A)10	10	21	30	ACCAAGAATCGTCCCTTGCT	59.7876	20.3242	CCGTCGACCTTACGATGCAA	59.9741	20.1753	173.336	152.315	324.651
YSB EST-SR_1069	1	p2	(AC)6	12	347	358	ACTGGCTCAATGTGACGTACA	59.7879	20.3236	GCGCGTTGTCACACTCAATT	59.9744	20.175	173.296	152.291	324.587	GAGGGTCGACGCCTATCTTG	59.969	20	TCGTATGCCACATGCTCTGT	59.463	20	277	132	408	ACGCTTAAAGAACCCGGTGT	59.893	20	TCGTATGCCACATGCTCTGT	59.463	20	229	180	408
YSB EST-SR_1070	1	p1	(T)11	11	404	414		59.7882	20.323		59.9747	20.1746	173.255	152.268	324.523
YSB EST-SR_1071	1	p3	(TAA)6	18	644	661		59.7885	20.3224		59.975	20.1742	173.215	152.245	324.46	CGATGTGCAATTTGCCGACT	59.831	20	CCGGTGGTTGATAATATGATGGG	58.99	23	219	480	698	GGCGAGATTTCTTGGCGATG	59.694	20	CGGTGGTTGATAATATGATGGGG	58.99	23	233	465	697
YSB EST-SR_1072	1	p1	(T)11	11	177	187	ACTATGCTTTATTCTTTCGAGGCA	59.7888	20.3218	CCTGTAGCGATGGATGGCAT	59.9753	20.1739	173.175	152.222	324.396	AGACTCTGAACAATCGCAGCA	59.999	21	CCATTAGCACTAAAGAAAGACTTGC	58.682	25	154	85	238	AGACTCTGAACAATCGCAGCA	59.999	21	GCCATTAGCACTAAAGAAAGACTTG	58.682	25	155	85	239
YSB EST-SR_1073	1	p2	(TA)6	12	412	423		59.7892	20.3212		59.9757	20.1735	173.134	152.198	324.333	ACAGCGAATGACACGAGGTT	59.966	20	ATGATGATGCTCATTGCCGC	59.403	20	231	217	447	GCATATAGGGTTGCGTTGCG	60.041	20	ATGATGATGCTCATTGCCGC	59.403	20	128	320	447
YSB EST-SR_1074	1	p1	(T)13	13	325	337	AACACTGAAACACCGAAATATTCA	59.7895	20.3206	TGAACATTGTAATGACGACCGT	59.976	20.1732	173.094	152.175	324.269
YSB EST-SR_1075	1	p1	(T)11	11	183	193		59.7898	20.32		59.9763	20.1728	173.053	152.152	324.205	AAGCACGAGTATCAACATCCA	57.39	21	ACCTGGTTTTGGGTTAATTTCTCA	58.787	24	168	67	234	AGCACGAGTATCAACATCCAT	57.173	21	ACCTGGTTTTGGGTTAATTTCTCA	58.787	24	167	68	234
YSB EST-SR_1076	1	p3	(CAG)5	15	10	24		59.7901	20.3194		59.9766	20.1724	173.013	152.129	324.142
YSB EST-SR_1077	1	p2	(AT)6	12	366	377	CGATGCCGCGTATGTTTACTG	59.7904	20.3189	ATGCTGCCACGAAATCAGGA	59.9769	20.1721	172.973	152.105	324.078
YSB EST-SR_1078	1	p1	(A)11	11	115	125		59.7907	20.3183		59.9773	20.1717	172.932	152.082	324.014	TGGACAACCCCAAACAGGTC	60.106	20	ACTGTTTCTTTTGTTTTCGATTACCT	58.232	26	228	10	237	AACCCCAAACAGGTCGCTAG	59.964	20	ACTGTTTCTTTTGTTTTCGATTACC	57.019	25	223	15	237
YSB EST-SR_1079	1	p1	(T)14	14	687	700	TGAGGTAGAACCACTTGAACAGT	59.791	20.3177	AGCTGGATTGGTGTTCCTCG	59.9776	20.1714	172.892	152.059	323.951
YSB EST-SR_1080	1	p1	(T)11	11	199	209	GGCAAGCACGCGATTATCAA	59.7913	20.3171	CGATTCGCTGCGTTCCTTTT	59.9779	20.171	172.851	152.036	323.887	TGTGTCAAGACCACACTGCC	60.464	20	TTATACGTAGGGGCCGTCGA	60.179	20	101	150	250	TGTGTCAAGACCACACTGCC	60.464	20	CTTATACGTAGGGGCCGTCG	59.761	20	102	150	251
YSB EST-SR_1081	1	p1	(T)11	11	219	229	TCTACCGAGGTGATAATCTGCT	59.7916	20.3165	TCCAAGTCTCCATAGGGAAGACT	59.9782	20.1706	172.811	152.013	323.823	ACCATCGCCGGCATTGAATA	60.179	20	CCACCCTCTTCTCTTCGCAA	59.678	20	186	72	257	AAAAAGATGCGTGATCGGCC	59.548	20	CTCCACCCTCTTCTCTTCGC	59.825	20	208	52	259
YSB EST-SR_1082	1	p1	(A)10	10	296	305	TTTGTTTAAAGCCGGGCTGC	59.7919	20.3159	GAGTGGGAATCAAGGGACGG	59.9785	20.1703	172.771	151.989	323.76	CACCGCAAGACACACTACCT	59.966	20	CGGCAGATACTGTCAGGCAA	60.108	20	275	220	494	ACCGCAAGACACACTACCTC	59.683	20	AACGGCAGATACTGTCAGGC	60.108	20	276	221	496
YSB EST-SR_1083	1	p1	(G)12	12	1	12	TCCAGAACAAACAGACAGACGA	59.7922	20.3153	AGAGTCGGTAATCAAATGTTAGGA	59.9789	20.1699	172.73	151.966	323.696
YSB EST-SR_1084	1	p1	(G)13	13	1	13	CAAGCCTTGGGATACTGCCA	59.7925	20.3147	ACTACATGCCTCGCGCTG	59.9792	20.1696	172.69	151.943	323.633
YSB EST-SR_1085	1	p3	(TGC)6	18	306	323		59.7928	20.3141		59.9795	20.1692	172.649	151.92	323.569	GCCCAAGATGCCGTTAATGC	60.249	20	TAGTGAGGGGATTTGCAGCC	59.744	20	268	157	424	CACCTGTTCGATGCCCAAGA	60.322	20	GGGGATTTGCAGCCAGGATA	59.814	20	274	145	418
YSB EST-SR_1086	1	p3	(GCA)6	18	614	631	CGGTCGAACGCAGCTAAATG	59.7932	20.3135	CGCTTTGCTTGGCCTTTCAT	59.9798	20.1689	172.609	151.896	323.505
YSB EST-SR_1087	1	p1	(A)10	10	112	121	GTGGCCCATTGTCTGACACT	59.7935	20.3129	GGCCAAGAGCACCCCATAAT	59.9801	20.1685	172.569	151.873	323.442	TCATGGTGTTCGCCAGCTTA	59.677	20	ACGGCCTAACGTTCCCATTT	59.963	20	180	6	185	ATGGTGTTCGCCAGCTTACT	59.675	20	ACGGCCTAACGTTCCCATTT	59.963	20	178	8	185
YSB EST-SR_1088	1	p1	(A)10	10	8	17	ACGAGTGTCTCAGTTCAATGACA	59.7938	20.3123	CCAAAGCTCCTTAGTGTGTTGC	59.9805	20.1681	172.528	151.85	323.378
YSB EST-SR_1089	1	p1	(A)10	10	122	131	GTGGTCACACTGCAGGGC	59.7941	20.3118	AGCGTAGGCACTGAGGTACA	59.9808	20.1678	172.488	151.827	323.314	AACATCGCCAGAAGACCGTC	60.39	20	CGTTTGTGTCGAAGCTTGGG	60.041	20	275	82	356	CAAACATCGCCAGAAGACCG	59.556	20	CGTTTGTGTCGAAGCTTGGG	60.041	20	277	80	356
YSB EST-SR_1090	1	p2	(TC)6	12	111	122	CCCTATGTTGGGGCTGAATT	59.7944	20.3112	TGGTGATCTCGGGTCTAGTCT	59.9811	20.1674	172.447	151.803	323.251	CGTCGTTTGTCTCACTCCCA	59.968	20	CTATCACCAGACGTCCAGGC	59.897	20	114	78	191	CGTCGTTTGTCTCACTCCCA	59.968	20	AGACGTCCAGGCGACAAAAA	60.179	20	106	78	183
YSB EST-SR_1091	1	p2	(AT)7	14	1	14		59.7947	20.3106		59.9814	20.1671	172.407	151.78	323.187
YSB EST-SR_1092	1	p2	(AG)6	12	32	43	GAACGAAATCGCCGCAAAGT	59.795	20.31	GCACATTAGCTTGCTCATCGT	59.9817	20.1667	172.367	151.757	323.123
YSB EST-SR_1093	1	p3	(GGC)5	15	181	195	TCTAGGTGTGCATATGTGTGTT	59.7953	20.3094	CTCTTCCACGTTCCCCACTC	59.9821	20.1663	172.326	151.734	323.06	CACAACTTCGACAGCTGCAC	60.042	20	CCGGTGATCTCCATCTCGTC	59.688	20	239	66	304	CACCGTGCTCAATGTGTTCC	59.762	20	CGGTGATCTCCATCTCGTCC	59.688	20	263	41	303
YSB EST-SR_1094	1	p1	(T)12	12	207	218	AAGGGTCATTAGGCGAGCAC	59.7956	20.3088	TAGAAGAAGTGCACCGCCAG	59.9824	20.166	172.286	151.71	322.996	TGCACTGTACGAAGCTGCTT	60.25	20	ACAAGTCCTCTGTGAATTAGCTCA	59.716	24	148	113	260	ATGCTGCACTGTACGAAGCT	60.037	20	CAAGTCCTCTGTGAATTAGCTCA	58.175	23	151	109	259
YSB EST-SR_1095	1	p1	(A)10	10	143	152		59.7959	20.3082		59.9827	20.1656	172.245	151.687	322.933	GCCCGCCCCTTCCTTTATTT	60.686	20	TCGGCAGAGATGTAATAAACACC	58.561	23	163	21	183	GCCCGCCCCTTCCTTTATTT	60.686	20	CGGCAGAGATGTAATAAACACCT	58.557	23	162	21	182
YSB EST-SR_1096	1	p3	(TAT)5	15	27	41		59.7962	20.3076		59.983	20.1653	172.205	151.664	322.869
YSB EST-SR_1097	1	p1	(T)10	10	309	318	ATCGCACGAGCCATTACGAT	59.7965	20.307	CGTTGCCAGAAAAGTTGCCA	59.9833	20.1649	172.165	151.641	322.805
YSB EST-SR_1098	1	p3	(AGC)6	18	208	225		59.7968	20.3064		59.9837	20.1645	172.124	151.618	322.742	TCCAACAAGCCTTCGAGGAC	59.965	20	ACCTCAGCACCACAAACTGT	59.744	20	270	49	318	ACCTCCAACAAGCCTTCGAG	59.965	20	ACCTCAGCACCACAAACTGT	59.744	20	273	46	318
YSB EST-SR_1099	1	p3	(GGA)5	15	217	231		59.7972	20.3058		59.984	20.1642	172.084	151.594	322.678	AAGGCAGGACTTATGGGTGG	59.374	20	TCTCCTTCCTCTTTGACCTCCT	59.887	22	102	165	266	TTATGGGTGGGGCTTTGCAA	60.179	20	TGCAGCAATACTTCTCCTTCCT	59.427	22	104	175	278
YSB EST-SR_1100	1	p1	(A)14	14	13	26	TGACGATAGACGCAAAGGGG	59.7975	20.3052	CTCTTGCGCTTGCGCTTTAA	59.9843	20.1638	172.043	151.571	322.614
YSB EST-SR_1101	1	p1	(T)14	14	228	241	CAAGGAGTAATATTGTTCTGTGCA	59.7978	20.3046	TCGCATGTAACTATTTTGGGGC	59.9846	20.1635	172.003	151.548	322.551	ACCCAACGTGCTCAGAAAGT	59.82	20	TTCAGAGTAGTAAATAGCACTGAAATT	57.056	27	136	160	295	ACCCAACGTGCTCAGAAAGT	59.82	20	TTTCAGAGTAGTAAATAGCACTGAAAT	57.056	27	137	160	296
YSB EST-SR_1102	1	p1	(A)10	10	11	20	TGTCTTGGTCGGCATAACGT	59.7981	20.3041	GCCAACCCTAAGAAGTGCGA	59.9849	20.1631	171.963	151.525	322.487
YSB EST-SR_1103	1	p1	(A)10	10	36	45		59.7984	20.3035		59.9853	20.1627	171.922	151.501	322.423	ACGTTTCTGTCAAAGAATACACAA	57.328	24	GCCTCCTGGTCTTTGTGTGT	60.179	20	172	8	179	CGATACTTACGTTTCTGTCAAAGA	57.077	24	AGCCTCCTGGTCTTTGTGTG	59.891	20	181	0	180
YSB EST-SR_1104	1	p1	(A)10	10	111	120		59.7987	20.3029		59.9856	20.1624	171.882	151.478	322.36	ACTCACACTCATGGACACCG	59.682	20	ACCAGTGCTGCTCTGAATGT	59.601	20	200	80	279	CGACACTCACACTCATGGACA	60	21	ACCAGTGCTGCTCTGAATGT	59.601	20	204	76	279
YSB EST-SR_1105	1	p1	(A)10	10	207	216	TGAAGGTTGAAAAGCGAGGA	59.799	20.3023	GAGCAGAGACACACCCTTCT	59.9859	20.162	171.841	151.455	322.296	CATTTCGTGACGCAGATCCG	59.701	20	TCGTATAATGGCGTGATGGGG	59.998	21	224	30	253	TCCGCAATGCAAGTATGGGA	59.746	20	GACCACTCTGACCTTCGTTGT	59.931	21	241	46	286
YSB EST-SR_1106	1	c	(A)10caccaatacccgttacacagatacagcagcggcaacgaaacatcaccaacagcagcagcag(ACA)5	86	69	154		59.7993	20.3017		59.9862	20.1617	171.801	151.432	322.233
YSB EST-SR_1107	1	p1	(T)10	10	405	414		59.7996	20.3011		59.9865	20.1613	171.761	151.408	322.169	ACGGCCGACAGCATATTGAT	59.893	20	TGGTACCTATACAGTTAAGGTTGAA	57.204	25	177	270	446	AACGGCCGACAGCATATTGA	60.108	20	TGGTACCTATACAGTTAAGGTTGAA	57.204	25	178	269	446
YSB EST-SR_1108	1	p1	(T)10	10	221	230	GGCCTAAACGCAGTATAAAGGC	59.7999	20.3005	ACCGATGATGAGCACGATCC	59.9869	20.161	171.72	151.385	322.105	CTCTACACCTGCACCCGATC	59.897	20	TGAGTAACGCCTTGGCCATT	59.962	20	123	148	270	GTGGGCCCCAAAAACCTTTC	59.892	20	TGAGTAACGCCTTGGCCATT	59.962	20	182	89	270
YSB EST-SR_1109	1	p1	(T)13	13	242	254	GCCAATAGCAGTGCAGATTCG	59.8002	20.2999	GAATTTAGGAGCGTGAGTATGCA	59.9872	20.1606	171.68	151.362	322.042
YSB EST-SR_1110	1	p2	(GA)6	12	34	45	ACCTAGCCCTACTCGCCTTT	59.8005	20.2993	TCCACAGTTACGAAGAAGCTCA	59.9875	20.1602	171.639	151.339	321.978	ACCGCAAACAGTGTTGTAGA	57.681	20	ATGTACTTTGAGGACGGCGC	60.74	20	277	4	280	CCGCAAACAGTGTTGTAGATCC	59.84	22	AGATGTACTTTGAGGACGGCG	60.135	21	278	5	282
YSB EST-SR_1111	1	p1	(A)11	11	414	424		59.8009	20.2987		59.9878	20.1599	171.599	151.315	321.914	TGTACTCGGTGGCAAGGTTC	59.966	20	TAGCGGCATTGGGGTTATCG	60.25	20	128	339	466	AGTTGTACTCGGTGGCAAGG	59.965	20	TAGCGGCATTGGGGTTATCG	60.25	20	131	336	466
YSB EST-SR_1112	1	p3	(GAG)5	15	94	108	ACAGATGGCGCTAGTACTGT	59.8012	20.2981	AGACCTGCTGACAAAAGGCT	59.9881	20.1595	171.559	151.292	321.851	GATAGCGGCGAAGATCTGCT	60.039	20	TGGCAGGCCCGTACTAAAAG	60.036	20	179	45	223	GATAGCGGCGAAGATCTGCT	60.039	20	ACTCACTTCGCCTTACACCG	60.039	20	114	45	158
YSB EST-SR_1113	1	p2	(TG)6	12	70	81	ATGTCGACGAAAGCACACCA	59.8015	20.2975	TGTAATTCTTGCTTTCGTTGTATTTCT	59.9885	20.1592	171.518	151.269	321.787	TTGTGCGAGTTTTTGGTAAATTTT	57.03	24	GCCTCATTATACTGGCGGCT	59.965	20	156	39	194	TTTGTGCGAGTTTTTGGTAAATTT	57.03	24	GCCTCATTATACTGGCGGCT	59.965	20	157	38	194
YSB EST-SR_1114	1	p2	(AT)6	12	17	28	GCGTAGAGCGAGACAGATGA	59.8018	20.297	AGATTGCCTTTTTGTCGGCC	59.9888	20.1588	171.478	151.246	321.723
YSB EST-SR_1115	1	p1	(A)12	12	72	83		59.8021	20.2964		59.9891	20.1584	171.437	151.222	321.66
YSB EST-SR_1116	1	p3	(TTA)5	15	147	161		59.8024	20.2958		59.9894	20.1581	171.397	151.199	321.596	ACGGAACCCAGTAATTGCGT	59.964	20	AGGTCTGTTGGTGTCAAGGC	60.179	20	188	115	302	TTGCAGGCGTCACAAAAACC	60.179	20	TGTTGGTGTCAAGGCCATGT	60.106	20	241	57	297
YSB EST-SR_1117	1	p3	(TTG)5	15	301	315	GGTGCCGTGTACTACCTTCG	59.8027	20.2952	GGTCCAGGGCTAAACCTACG	59.9897	20.1577	171.357	151.176	321.533
YSB EST-SR_1118	1	p3	(ATC)5	15	29	43	GCGGATCTGATGACTAAGCCA	59.803	20.2946	CAACACACCCCCTCAATGGT	59.9901	20.1574	171.316	151.153	321.469	GTCCACTTTCACTGCAGTAAGT	58.532	22	CAGCACGTCACAACACCAAG	59.972	20	225	0	224	GTCCACTTTCACTGCAGTAAGT	58.532	22	TGTTGGAGGAAGCATGCACT	59.889	20	176	0	175
YSB EST-SR_1119	1	p1	(T)13	13	149	161	CCATTGAGGGGGTGTGTTGT	59.8033	20.294	TGCAGCACACAGAACAGGAA	59.9904	20.157	171.276	151.13	321.405
YSB EST-SR_1120	1	p1	(A)10	10	12	21		59.8036	20.2934		59.9907	20.1566	171.235	151.106	321.342
YSB EST-SR_1121	1	p1	(A)11	11	125	135	GCCACCACGAAAAGGAACAC	59.8039	20.2928	AAGAAACGGGCCGAGTGAAT	59.991	20.1563	171.195	151.083	321.278	TAGTACAGGCAGGGCAACAT	58.715	20	CTCCGGCTTAAGCACATCCA	60.108	20	114	52	165	TTAGTACAGGCAGGGCAACA	58.939	20	TCCGGCTTAAGCACATCCAC	60.392	20	114	51	164
YSB EST-SR_1122	1	p1	(T)11	11	300	310	TTGCCCTCACGATTTGCCTA	59.8042	20.2922	GCAACTGGCACTCCCATGTA	59.9913	20.1559	171.155	151.06	321.214	TCCCGACTTGGTGCTAATGG	59.748	20	CGGAGGAGATTATACATTCGGCT	59.806	23	148	191	338	AACACATTGCCCGTGCCTAT	60.323	20	CGGAGGAGATTATACATTCGGCT	59.806	23	214	125	338
YSB EST-SR_1123	1	p3	(CCG)7	21	5	25	GAAGTACCAGCACCACCTCC	59.8045	20.2916	GTCCTGCTGATGTGGGTGTT	59.9917	20.1556	171.114	151.037	321.151
YSB EST-SR_1124	1	p2	(AT)6	12	225	236	TTACAACAGACGGCATTGCC	59.8049	20.291	TGCATCCACAAACCATTCGC	59.992	20.1552	171.074	151.013	321.087	GCGACTCGCGTTCCTAAAAC	59.907	20	TCTGGCTCTGGCTTTTTCGT	59.891	20	195	78	272	GCGACTCGCGTTCCTAAAAC	59.907	20	TGGTTCTGGCTCTGGCTTTT	59.814	20	199	78	276
YSB EST-SR_1125	1	p2	(TA)6	12	40	51	GGCGGACTAGAAGTTCCTGC	59.8052	20.2904	TAGCCAACGGACGGGTAATG	59.9923	20.1548	171.033	150.99	321.023	ATGCCGCCTATCTGCCTATT	59.013	20	TCATCATCGTCTTCACCTGTGT	59.437	22	221	12	232	AATATGCCGCCTATCTGCCT	59.013	20	TCATCATCGTCTTCACCTGTGT	59.437	22	224	9	232
YSB EST-SR_1126	1	p1	(T)10	10	136	145	AGACAAAGCACAAAATTCAGACGA	59.8055	20.2899	GGGTTGACCACTGGAGATGG	59.9926	20.1545	170.993	150.967	320.96	CACACGCAAACCTTACGTTGT	59.937	21	AAAGGAACGCCCAGTTGGAA	60.106	20	204	21	224	ACACACGCAAACCTTACGTTG	59.937	21	AAGGAACGCCCAGTTGGAAA	60.106	20	204	20	223
YSB EST-SR_1127	1	p1	(A)10	10	134	143	CCTTACTTCCGTCGAGCGTT	59.8058	20.2893	CCAGGCGAGCTTCTACTGAC	59.9929	20.1541	170.953	150.944	320.896	ACGAGACCACCCAAAACACA	59.746	20	GCATCAAACATCAAACGCGTG	59.617	21	135	65	199	ACGAGACCACCCAAAACACA	59.746	20	GCATCAAACATCAAACGCGT	58.315	20	135	65	199
YSB EST-SR_1128	1	p1	(T)10	10	64	73	AGAAGTACAAGCAGACATCTTACCT	59.8061	20.2887	TCACGCAAGACCTTACGATCT	59.9933	20.1538	170.912	150.92	320.833	TGCTGAAAAATGCGACCGAC	59.763	20	GCACCGCTGACAATATTCGG	59.695	20	106	5	110	ACTGCTGAAAAATGCGACCG	59.762	20	GCACCGCTGACAATATTCGG	59.695	20	108	3	110
YSB EST-SR_1129	1	p1	(A)11	11	127	137		59.8064	20.2881		59.9936	20.1534	170.872	150.897	320.769	TTCGGGGCTGGCGAAATAAT	60.107	20	TGTATGCTGGCGTAGGGTTG	60.108	20	109	81	189	TATATGGGTTGCTTCGGGGC	59.89	20	GTATGCTGGCGTAGGGTTGT	60.108	20	120	69	188
YSB EST-SR_1130	1	p2	(AT)7	14	190	203	GTCGCTCCACGGTACCTATC	59.8067	20.2875	GCCTTCTTGATTGCGTGACC	59.9939	20.1531	170.831	150.874	320.705	AATGTGGCTTCGTTGAGGGT	59.89	20	GTGGTCACCAACGGCTCTAT	59.751	20	276	165	440	TATAGGCGGTTCTGGCGATG	59.683	20	TGGCAAGAACAAATTCGCCC	59.683	20	182	59	240
YSB EST-SR_1131	1	c	(T)11gtttttta(T)11	30	219	248	ACACCTCTACTATTTTGACAACTCT	59.807	20.2869	TCGTTCCAGAAGTCGTGTTT	59.9942	20.1527	170.791	150.851	320.642	AGTGAGCAGTCAGAACGCTT	59.609	20	AGCAGCCACCGCAAGATTTA	60.322	20	251	48	298	TGCAGTTGAAAGTGTGCCTG	59.26	20	GGCGCAAACACAGCAACATA	60.04	20	244	102	345
YSB EST-SR_1132	1	p2	(GC)6	12	67	78	ACAGCTTGTATCCTAGAAACACA	59.8073	20.2863	CGGGAAAAGGTTGCGAATGG	59.9945	20.1523	170.751	150.827	320.578	CGCCTGTCACCGTCTTCATC	61.079	20	TAGTTGTCCACGAGGTGCTG	59.683	20	241	36	276	GCCTGTCACCGTCTTCATCG	61.079	20	GTAGTTGTCCACGAGGTGCT	59.683	20	241	37	277
YSB EST-SR_1133	1	p1	(A)12	12	58	69	ACGACGCCATTCCTAAGCTT	59.8076	20.2857	CCCTGGTCAGCTGGTGTATG	59.9949	20.152	170.71	150.804	320.514	GGCTGTCCCCACCATTCTTC	60.681	20	CGTGGGTGTTTTGTACGACG	59.77	20	138	8	145	GCTGTCCCCACCATTCTTCT	59.67	20	GGTGTTTTGTACGACGTGGG	59.417	20	133	9	141
YSB EST-SR_1134	1	p3	(ATG)5	15	342	356		59.8079	20.2851		59.9952	20.1516	170.67	150.781	320.451	TCTCTGATCCTCCCGAAGCA	60.033	20	AGCCAGAGGAGGAGGAAGAA	59.585	20	199	186	384	TCTCTGATCCTCCCGAAGCA	60.033	20	AAGCCAGAGGAGGAGGAAGA	59.585	20	200	186	385
YSB EST-SR_1135	1	p1	(T)10	10	454	463		59.8082	20.2845		59.9955	20.1513	170.629	150.758	320.387
YSB EST-SR_1136	1	p1	(A)10	10	487	496	ATGTAGCGGCTTTTCTGGCT	59.8085	20.2839	CCAGCAAGCACCTACAGCTA	59.9958	20.1509	170.589	150.735	320.323	TAGCGCACAAAAGCTTGCAG	60.04	20	TGTATCCCTTTGGACTCTGCTT	59.087	22	185	383	567	TAGCGCACAAAAGCTTGCAG	60.04	20	TTGTATCCCTTTGGACTCTGCT	59.087	22	186	383	568
YSB EST-SR_1137	1	p1	(A)11	11	397	407	AGGACCAGAATTTTCGTCTGT	59.8089	20.2833	TGCGCTTACTCCCATGGTTT	59.9961	20.1505	170.549	150.711	320.26	CGCACTACCCTGGAATGCTT	60.393	20	AACCCACGAAACCGAAAACG	59.622	20	278	224	501	CGCACTACCCTGGAATGCTT	60.393	20	ACCCACGAAACCGAAAACGA	60.462	20	277	224	500
YSB EST-SR_1138	1	p1	(T)10	10	185	194		59.8092	20.2828		59.9965	20.1502	170.508	150.688	320.196
YSB EST-SR_1139	1	p4	(AGAT)6	24	459	482		59.8095	20.2822		59.9968	20.1498	170.468	150.665	320.133
YSB EST-SR_1140	1	p1	(A)11	11	349	359	TGTCACGTGAAGTCAAGCCA	59.8098	20.2816	TGTGACACCTAGTGGCGAAA	59.9971	20.1495	170.427	150.642	320.069	GAAGGATTCACCGAACGTGC	59.557	20	GAATTGAATGTCAAAAAGTGGATGT	57.048	25	255	204	458	AAGGATTCACCGAACGTGCT	59.965	20	GAATTGAATGTCAAAAAGTGGATGTT	57.631	26	254	205	458
YSB EST-SR_1141	1	p1	(T)10	10	115	124	GCCACTACCAGCAATAGGGT	59.8101	20.281	CATTAGCATGGCGGCGAAAG	59.9974	20.1491	170.387	150.618	320.005	AAACACTACTACCCTGCGGC	60.037	20	CGCATGGCCCATTCGAAATT	59.897	20	112	50	161	CACTACTACCCTGCGGCAAA	60.037	20	CGCATGGCCCATTCGAAATT	59.897	20	109	53	161
YSB EST-SR_1142	1	p3	(GGC)5	15	125	139	TACAAGGCTGGAGGATCCCA	59.8104	20.2804	AGAACCTTTCACGCTGACCC	59.9977	20.1487	170.347	150.595	319.942	TACAGAGCGCTGGAGAGGAT	60.106	20	TGCTGCGGTGAGGGTTAAAT	59.962	20	159	71	229	TACAGAGCGCTGGAGAGGAT	60.106	20	CAGCGTGTAGAGCCAGTTGA	60.038	20	237	71	307
YSB EST-SR_1143	1	p1	(T)10	10	406	415	ATCTTCGCACTCCCGACAAG	59.8107	20.2798	TGCACCGCTATAACACATATCCA	59.9981	20.1484	170.306	150.572	319.878	TAAATCCCTCCATGCGGCTG	60.179	20	TGTTCTTAGTCCGCGGCAAT	60.037	20	250	231	480	GGCTGCCAGGATTAAAGGGA	59.741	20	TGTTCTTAGTCCGCGGCAAT	60.037	20	235	246	480
YSB EST-SR_1144	1	p3	(CCG)5	15	348	362	GCACGCTTACACTGGAATTGG	59.811	20.2792	TGCTTGACCGATTCGCATCT	59.9984	20.148	170.266	150.549	319.814	TGCGAAGGAGACGAACAGAC	60.039	20	GTATTCACGTTGATGGCGCC	59.972	20	215	272	486	GTGCGAAGGAGACGAACAGA	60.039	20	GTATTCACGTTGATGGCGCC	59.972	20	216	271	486
YSB EST-SR_1145	1	p3	(CTA)5	15	439	453	CGCAGCCGCTAATACATACA	59.8113	20.2786	AGGACCTTCAAACCAACGTCA	59.9987	20.1477	170.225	150.525	319.751
YSB EST-SR_1146	1	p2	(AT)7	14	88	101	AGAGCGTTCGTCAGAGTAGT	59.8116	20.278	TGGCACTAAACACTGGCACT	59.999	20.1473	170.185	150.502	319.687	TGACACCTTGAAACCGGTGT	59.746	20	TCACTGAATAATGACCGATAGCA	57.47	23	210	4	213	TGGTGACACCTTGAAACCGG	60.465	20	TCACTGAATAATGACCGATAGCA	57.47	23	213	1	213
YSB EST-SR_1147	1	p1	(T)13	13	146	158	ACAACTCGGCTCATCCCTAA	59.8119	20.2774	TCGGATTCGATTTGGGGTAAGG	59.9993	20.1469	170.145	150.479	319.623	ACACACAGACACGACAGAGAC	59.934	21	ACAGCGGATGTCGTTACACA	59.684	20	204	89	292	ACACGACAGAGACATTCCCTG	59.726	21	ACAGCGGATGTCGTTACACA	59.684	20	196	97	292
YSB EST-SR_1148	1	p2	(AT)6	12	233	244		59.8122	20.2768		59.9997	20.1466	170.104	150.456	319.56	GAGATCGATACGGCTCCAGC	60.11	20	TCGCGCTGTTATTGCTGTTG	59.834	20	135	172	306	GGGTATGAGACAGGGCGATC	59.681	20	TCGCGCTGTTATTGCTGTTG	59.834	20	114	193	306
YSB EST-SR_1149	1	p1	(T)10	10	121	130		59.8125	20.2762		60	20.1462	170.064	150.432	319.496	GGACCACCGGATTTGTGTCT	59.964	20	GTTCACATCGCATTTCGGGG	59.901	20	117	44	160	ACCACCGGATTTGTGTCTCA	59.238	20	ATCGCATTTCGGGGGCATAT	59.962	20	109	46	154
YSB EST-SR_1150	1	p1	(A)10	10	19	28		59.8129	20.2757		60.0003	20.1459	170.023	150.409	319.433
YSB EST-SR_1151	1	p3	(GAT)5	15	155	169		59.8132	20.2751		60.0006	20.1455	169.983	150.386	319.369
YSB EST-SR_1152	1	p2	(CT)7	14	45	58	TGATCCCTGTGTCGTGAAGG	59.8135	20.2745	CCTGCGGTCATACAAGGCTT	60.0009	20.1452	169.943	150.363	319.305	GCGTTGAAGATGACGTTGCA	59.765	20	ACTAGCACGGCCAATCGTAC	60.179	20	133	21	153	GCGTTGAAGATGACGTTGCA	59.765	20	CCTCATCGGCGACAGTACTG	60.249	20	173	21	193
YSB EST-SR_1153	1	p2	(AT)6	12	63	74	TCCACAACATCCTCCCAAGC	59.8138	20.2739	GGGTACCGTCGAGATTTTTGT	60.0013	20.1448	169.902	150.34	319.242	ACGAATGTAACAGTATTGCCAACT	58.999	24	TCATGTATTCGAAGTGATAGTGCA	58.098	24	105	29	133	TCGAAATGCACTTTTACGAATGT	57.649	23	TCGAAGTGATAGTGCATACTGAA	57.424	23	112	14	125
YSB EST-SR_1154	1	p3	(ACA)5	15	53	67	GCTTAAGACCATAGGCGCCA	59.8141	20.2733	ATCACCCGCTGTTTCCTCTG	60.0016	20.1444	169.862	150.316	319.178	CGCGGGCAGAAAGCTAGTAT	60.249	20	TGGGAAAGAAATCCAACGGC	58.747	20	184	2	185	CGCGGGCAGAAAGCTAGTAT	60.249	20	GGGAAAGAAATCCAACGGCT	58.454	20	183	2	184
YSB EST-SR_1155	1	p2	(AG)6	12	211	222	CCTCGGTGGGGACGTAATATG	59.8144	20.2727	GTGCCTGTGTACTCTTGGGA	60.0019	20.1441	169.821	150.293	319.114	TAATGGCAGCGTGACACTGT	59.965	20	GCTTGTCACTCAATTTCGTGGT	59.709	22	173	102	274	ACCATAATGGCAGCGTGACA	60.036	20	TGCTTGTCACTCAATTTCGTGG	59.71	22	178	98	275
YSB EST-SR_1156	1	p2	(AC)7	14	148	161		59.8147	20.2721		60.0022	20.1437	169.781	150.27	319.051	AGAGTGAGGAGGTCAGTGGT	59.515	20	ACTCGGATATGAAAACAGCGGT	60.094	22	261	12	272	GTGAGGAGGTCAGTGGTAGC	59.467	20	ACTCGGATATGAAAACAGCGGT	60.094	22	258	15	272
YSB EST-SR_1157	1	p1	(A)10	10	84	93		59.815	20.2715		60.0025	20.1434	169.741	150.247	318.987	ACAAATCCTAGAGCGAGGCG	59.897	20	TGGGGGTAGGGATAGTGATCA	59.13	21	161	52	212	CAAATCCTAGAGCGAGGCGT	59.897	20	ACAGTTTTCCACCTTCGATCCA	59.894	22	140	53	192
YSB EST-SR_1158	1	p1	(A)10	10	348	357		59.8153	20.2709		60.0029	20.143	169.7	150.223	318.923	GGATTTCTTGTGGCAACGGT	59.041	20	TTAGGCGTACCCTACCTGGT	59.664	20	180	217	396	AGGATTTCTTGTGGCAACGG	58.752	20	TTAGGCGTACCCTACCTGGT	59.664	20	181	216	396
YSB EST-SR_1159	1	p6	(CTCCTG)7	42	525	566	TTTTCGTATCGAACAGCGCG	59.8156	20.2703	CACCGATGGCTTAGATGGCT	60.0032	20.1426	169.66	150.2	318.86
YSB EST-SR_1160	1	p1	(A)11	11	94	104	CCGAGGACGATTTCTAATGAATCA	59.8159	20.2697	TCGTTGATCAAGGAGGCGAT	60.0035	20.1423	169.619	150.177	318.796	TACACTCGCCTGCATGTGAT	59.463	20	TACTGGGTGGGTGTCTCACA	60.105	20	144	36	179	ATACACTCGCCTGCATGTGA	59.463	20	TACTGGGTGGGTGTCTCACA	60.105	20	145	35	179
YSB EST-SR_1161	1	p3	(GCG)5	15	486	500		59.8162	20.2691		60.0038	20.1419	169.579	150.154	318.733
YSB EST-SR_1162	1	p1	(A)10	10	159	168	AGCTAACGTTTTACTACACAAGCA	59.8166	20.2685	TGTTTGGACAGTTGTACAGGA	60.0041	20.1416	169.539	150.13	318.669	ACGTTCCAAAAACTACCATGCT	58.781	22	CCGAGTTTGATTCTTTAATGCTATGT	58.302	26	108	126	233	CGTTCCAAAAACTACCATGCTCA	59.748	23	CCGAGTTTGATTCTTTAATGCTATGT	58.302	26	107	127	233
YSB EST-SR_1163	1	p3	(GGC)5	15	344	358	CGAAAATTGCGGTGACACGT	59.8169	20.268	TCCGTCTCAACTAGTGTACGC	60.0045	20.1412	169.498	150.107	318.605
YSB EST-SR_1164	1	c	(A)10c(A)10	21	1	21	TGGTACAGGAAAGCATGCACA	59.8172	20.2674	ACACACCCATAAGGCATCGG	60.0048	20.1408	169.458	150.084	318.542
YSB EST-SR_1165	1	p1	(T)11	11	99	109	CGTAACAGCAGACCAGCTCA	59.8175	20.2668	ACGTAGCTCCCAAACGGATG	60.0051	20.1405	169.417	150.061	318.478	AGGTCAATTTCGCTATTCTGCTC	59.126	23	TGCGAAACTGTGTCGTTTCC	59.346	20	200	39	238	AGGTCAATTTCGCTATTCTGCT	58.121	22	TGCGAAACTGTGTCGTTTCC	59.346	20	200	39	238
YSB EST-SR_1166	1	p1	(T)10	10	523	532	GGCAATGCCCTACCTTAAAACC	59.8178	20.2662	TGGTTGGTCTATGGGTCGAA	60.0054	20.1401	169.377	150.037	318.414
YSB EST-SR_1167	1	p1	(A)10	10	107	116	GCTTGGTCAACTTTAGTGTGTCC	59.8181	20.2656	CTCCATACCTTGGTGCGGTT	60.0058	20.1398	169.336	150.014	318.351	GATGGGATCCAGGGCGTAAC	60.25	20	CGATCGGATGTTCGAAACGG	59.429	20	151	64	214	AGATGGGATCCAGGGCGTAA	60.4	20	CGATCGGATGTTCGAAACGG	59.429	20	152	63	214
YSB EST-SR_1168	1	p1	(A)10	10	172	181		59.8184	20.265		60.0061	20.1394	169.296	149.991	318.287	GGGGAAGTCAAGGACCCAAA	59.519	20	GCGCCCGAGATTGTGGTATT	60.814	20	102	121	222	GGGGAAGTCAAGGACCCAAA	59.519	20	TTTGGTTGTATGACGCTTGCG	60.07	21	120	121	240
YSB EST-SR_1169	1	p1	(T)10	10	58	67	TGGCAGCCGAATTACGAGTT	59.8187	20.2644	TTACGACCAGGAGGAGCAGA	60.0064	20.139	169.256	149.968	318.223	ACAAAAGCACAATCACCAACAA	57.801	22	ATTGAAGAAGCCCACTCCCC	59.667	20	119	33	151	ACAAAAGCACAATCACCAACA	57.116	21	TGATTGAAGAAGCCCACTCCC	59.995	21	121	33	153
YSB EST-SR_1170	1	p4	(AAAT)5	20	4	23	GCCAGGTATCCCCACACAAA	59.819	20.2638	GACACCTCTGAGATCTGTCGT	60.0067	20.1387	169.215	149.944	318.16
YSB EST-SR_1171	1	p1	(A)12	12	43	54	TAGGTTCGAGCCCCTCAGTG	59.8193	20.2632	AGAGGAAGACACCACTCCGA	60.007	20.1383	169.175	149.921	318.096
YSB EST-SR_1172	1	p2	(GT)6	12	77	88		59.8196	20.2626		60.0074	20.138	169.134	149.898	318.033	GGCTGGCGGTCCTAAATTGA	60.394	20	CATCTCACAGCTGCCTCCTC	60.179	20	118	45	162	GGCTGGCGGTCCTAAATTGA	60.394	20	GGAGTGCTGTCATCGCTGAT	60.179	20	232	45	276
YSB EST-SR_1173	1	p1	(T)10	10	373	382		59.8199	20.262		60.0077	20.1376	169.094	149.875	317.969	GGCGGTGGAATGGAGTTACA	60.036	20	ACTCGACATTTATGTACGTCAAGA	58.054	24	191	227	417	TCTGAAAGCGGATGTGCAGT	59.965	20	TCTGTACTCGACATTTATGTACGTCA	59.907	26	168	255	422
YSB EST-SR_1174	1	p1	(T)10	10	516	525		59.8202	20.2614		60.008	20.1373	169.054	149.852	317.905	TCAAGTCTGTCAAACTACTAGGCA	59.413	24	GCAACTCCCACAAAAAGCACA	60.135	21	175	467	641	TCAAGTCTGTCAAACTACTAGGCA	59.413	24	TGCAACTCCCACAAAAAGCAC	60.135	21	176	467	642
YSB EST-SR_1175	1	p3	(GGT)5	15	267	281		59.8206	20.2609		60.0083	20.1369	169.013	149.828	317.842	GATGATGACGACGGGGAAGG	60.249	20	CGTTCAAGCACTTCCAGTCT	58.129	20	140	171	310	CTGGTAGTGCATGGAGCTGT	59.749	20	CGTTCAAGCACTTCCAGTCT	58.129	20	248	63	310
YSB EST-SR_1176	1	c	(GT)7acgtgtgcagcaatgctcggagcgcacggcgctgtgcgtggacgcgcgcggctggggctcggcggcgcggttcgccaaccacagctgcgcgtgctca(GT)7	125	218	342	CAGTAACGCATTCCGCATCG	59.8209	20.2603	CTGTCGGCGGTATGTCTTGT	60.0086	20.1365	168.973	149.805	317.778
YSB EST-SR_1177	1	p1	(T)10	10	185	194	AGTCGAGAGAGCTCCTCAGG	59.8212	20.2597	CAATCCAACCGACCTGCAAC	60.009	20.1362	168.932	149.782	317.714
YSB EST-SR_1178	1	p1	(G)11	11	20	30		59.8215	20.2591		60.0093	20.1358	168.892	149.759	317.651
YSB EST-SR_1179	1	p1	(T)10	10	206	215		59.8218	20.2585		60.0096	20.1355	168.852	149.735	317.587
YSB EST-SR_1180	1	p3	(AAC)5	15	41	55	AAAAGTCCTAGTGTGGGGCG	59.8221	20.2579	CCTCAGCGGAACAAAAAGGC	60.0099	20.1351	168.811	149.712	317.523	GAACATGAACAACAACATGAACATT	57.532	25	TGGTGTTTGCCATCATGTGC	59.682	20	272	0	271	ACAACATGAACATTAACAACAACAACA	59.4	27	GGTGTTTGCCATCATGTGCA	59.682	20	260	11	270
YSB EST-SR_1181	1	p1	(A)12	12	47	58	CGCATATGGCAAATGCGTCA	59.8224	20.2573	TCTCGGGTTGACAGATTCTCT	60.0102	20.1347	168.771	149.689	317.46
YSB EST-SR_1182	2	p2	(GT)6	12	219	230	ACCTCTTTCCTTGTCCCAAAA	59.8227	20.2567	ATCCAATGGTGGGGTGTGAC	60.0106	20.1344	168.73	149.666	317.396	AACTTATATGTGTGTGTTCATGTGT	57.256	25	TTTTGCTTTCTTGCTCCTCGC	60.001	21	228	187	414	AAACTTATATGTGTGTGTTCATGTGT	57.835	26	TTTGCTTTCTTGCTCCTCGC	59.407	20	228	186	413
YSB EST-SR_1183	1	p3	(CCG)7	21	4	24	AGCACGCATATAAAACGCGG	59.823	20.2561	TGCAAGTAGAGCGAGTGACG	60.0109	20.134	168.69	149.642	317.333
YSB EST-SR_1184	2	p3	(CCG)5	15	397	411		59.8233	20.2555		60.0112	20.1337	168.65	149.619	317.269
YSB EST-SR_1185	1	p3	(AAG)5	15	7	21	CAGGATGGGTACAGTCAATGGT	59.8236	20.2549	TCCGCAAGTACCTGCGAAAA	60.0115	20.1333	168.609	149.596	317.205
YSB EST-SR_1186	1	p1	(A)10	10	16	25		59.8239	20.2543		60.0118	20.1329	168.569	149.573	317.142
YSB EST-SR_1187	1	p3	(AAG)5	15	8	22	AGTTGTAAACAAGATGCTGGTTCA	59.8242	20.2538	GTGTCGTCCTGTAAGCGACA	60.0122	20.1326	168.528	149.549	317.078
YSB EST-SR_1188	1	p1	(A)11	11	8	18		59.8246	20.2532		60.0125	20.1322	168.488	149.526	317.014
YSB EST-SR_1189	1	p3	(TCG)5	15	75	89		59.8249	20.2526		60.0128	20.1319	168.448	149.503	316.951	GCCCCGCACCAGTCTAATAG	60.25	20	CAACGTCCGGGACCTCAATA	59.467	20	189	47	235	GCCCCGCACCAGTCTAATAG	60.25	20	AAGGGTTGGGCTGTACTCTG	59.307	20	169	47	215
YSB EST-SR_1190	1	p2	(GC)6	12	3	14		59.8252	20.252		60.0131	20.1315	168.407	149.48	316.887
YSB EST-SR_1191	1	p2	(GC)6	12	3	14	ACAGTTAGCAAAGAAAAGGAAGTCT	59.8255	20.2514	GACTCACCCTGGGTTTCGAG	60.0134	20.1311	168.367	149.457	316.823
YSB EST-SR_1192	1	p3	(CTG)6	18	332	349	CGTAGGAGCAACAGCATCGA	59.8258	20.2508	GGCTTGCATTGTTCCACAGG	60.0138	20.1308	168.326	149.433	316.76	TCCGGTATGTAATGCTGCGG	60.25	20	CCCCTCCACAGCAGATGTTT	59.961	20	172	278	449	CCTCTGCTGCATTTCCGGTA	60.108	20	GTAACCACCATCCATCCCCC	59.815	20	222	265	486
YSB EST-SR_1193	1	p3	(CCG)5	15	43	57	TGGACACTTTACTTGAGCTGT	59.8261	20.2502	ATCGCTACACAACTACCCGC	60.0141	20.1304	168.286	149.41	316.696
YSB EST-SR_1194	1	p1	(T)13	13	167	179	ACCACGAAAAGTAATGGAGCC	59.8264	20.2496	ACGGAATTAGGGGCAATATGCT	60.0144	20.1301	168.246	149.387	316.633	CGCGAACGAAGTGCTGTTTT	60.316	20	ACCCCTGGATAAACGACACTT	59.017	21	256	6	261	CGCGAACGAAGTGCTGTTTT	60.316	20	AACCCCTGGATAAACGACACT	59.017	21	257	6	262
YSB EST-SR_1195	1	p1	(A)10	10	30	39	GCACACAGCGGTTTCATTCA	59.8267	20.249	ATTGCTAAGTTGGTCGGGGG	60.0147	20.1297	168.205	149.364	316.569	GAACAGTTTAGATGACAGACAAGAA	57.285	25	CCTCACGATGCTGGAACGAT	60.179	20	225	0	224	ACAGTTTAGATGACAGACAAGAATG	57.336	25	TTTGTATACGCCTCGGCACC	60.461	20	279	2	280
YSB EST-SR_1196	1	p1	(A)16	16	33	48	GCAATATCCAACGCACGCAT	59.827	20.2484	GCTGTCGTGGGGTGGTATAA	60.015	20.1294	168.165	149.34	316.505
YSB EST-SR_1197	1	p3	(TCT)5	15	340	354	ACATTGTTTGTGTGGTCGTTCT	59.8273	20.2478	ACAAGCTGTAATCGACCGCA	60.0154	20.129	168.124	149.317	316.442	CCGGTTGCTCTGGTTCTTCT	59.965	20	GCCAAAAGAAGAGCCTTCGC	60.11	20	218	244	461	CCGGTTGCTCTGGTTCTTCT	59.965	20	AGCAGCCAAAAGAAGAGCCT	59.888	20	222	244	465
YSB EST-SR_1198	1	p2	(AT)8	16	1	16	GACTCGAAGGAGGAGCGATG	59.8276	20.2472	AACAACGGCCACAACACAAC	60.0157	20.1286	168.084	149.294	316.378
YSB EST-SR_1199	1	p2	(TA)8	16	419	434	TGCGCTTTTGATTGCTACCG	59.8279	20.2467	CACAGAGCTGCTTTATTATTGCGA	60.016	20.1283	168.044	149.271	316.314	AGTGCGTATCATGTATGGGCA	59.584	21	TCCCCCTTTAATCAAAACACTGG	58.844	23	139	373	511	GTGCGTATCATGTATGGGCA	58.122	20	CCCCCTTTAATCAAAACACTGGT	59.099	23	137	374	510
YSB EST-SR_1200	1	p3	(GCA)5	15	338	352	CAGAGCTCCACTTCGGAAGG	59.8282	20.2461	GACCACATTCACTGCGCAAG	60.0163	20.1279	168.003	149.247	316.251	TACAACGGGCGAGAGACAAC	60.039	20	TTGCATCCGTTGGTCGTGTA	59.966	20	188	189	376	GCACTACCGTCGGAACAGAA	60.039	20	TTGCATCCGTTGGTCGTGTA	59.966	20	219	158	376
YSB EST-SR_1201	1	p3	(GTG)6	18	232	249	AGAACAGAACAGCAGGAGCC	59.8286	20.2455	CCAATGTCGGCGTTCAATCG	60.0166	20.1276	167.963	149.224	316.187	TGAATCGTGCCCAAACTCGT	60.25	20	ACCGTATGGAGGGATGGACA	60.032	20	187	162	348	CAAACTCGTCGCTGCCATAC	59.63	20	ACCGTATGGAGGGATGGACA	60.032	20	176	173	348
YSB EST-SR_1202	1	p2	(AT)7	14	408	421	CAAAACATCGCGGTACTGGC	59.8289	20.2449	GGTGGAAGCCCAATCACCAT	60.017	20.1272	167.922	149.201	316.123	GCTCATACGGCAGGGGATAC	60.037	20	CCGTGTCTTTAAGGATAGCCTAAC	58.951	24	200	321	520	TACCCACATCGGAATGCCAG	59.82	20	CCGTGTCTTTAAGGATAGCCTA	57.068	22	222	299	520
YSB EST-SR_1203	1	c	(GCT)5cgctgctcgtgctgacggtccgcctgcactgcccgcagg(GC)6	66	10	75		59.8292	20.2443		60.0173	20.1268	167.882	149.178	316.06
YSB EST-SR_1204	1	p3	(ACG)5	15	186	200	GCACATGTTGCCCGAATACT	59.8295	20.2437	TATGAAAGACCCTCTCCCGC	60.0176	20.1265	167.842	149.154	315.996	AAGGGTCATTAGGCGAGCAC	60.108	20	CTAGAAGAAGTGCACCGCCA	60.037	20	223	40	262	AAGGGTCATTAGGCGAGCAC	60.108	20	ATGCCGCTAGAAGAAGTGCA	59.75	20	229	40	268
YSB EST-SR_1205	1	p3	(GTC)5	15	100	114	TAGTGGTTACTTGGCCGTGC	59.8298	20.2431	AGTGGACAATGCGTAGTCAGT	60.0179	20.1261	167.801	149.131	315.933
YSB EST-SR_1206	1	p2	(GC)6	12	12	23	ATGTTGATGGCGGTAGTGCT	59.8301	20.2425	CTTTTTCTATGTGCGGGGCG	60.0182	20.1258	167.761	149.108	315.869
YSB EST-SR_1207	1	p3	(GCG)5	15	1	15		59.8304	20.2419		60.0186	20.1254	167.72	149.085	315.805
YSB EST-SR_1208	1	p2	(TA)6	12	172	183	TGCTCCATGTGGTCTAATCCT	59.8307	20.2413	GACGTGTGGGTTGTGCTAGA	60.0189	20.125	167.68	149.062	315.742	AGCAAGCGAAACACCACATC	59.407	20	CACACATCGCTCTCCAGACC	60.459	20	267	99	365	GCAAGCGAAACACCACATCT	59.407	20	ACGACGATGCTTCTGGTTCT	59.396	20	119	100	218
YSB EST-SR_1209	1	p1	(A)11	11	22	32		59.831	20.2407		60.0192	20.1247	167.64	149.038	315.678
YSB EST-SR_1210	1	p2	(GC)6	12	583	594	CGCCTACAAAGGTGTCAGACT	59.8313	20.2401	GAGGACACCAGGGCGTTTTA	60.0195	20.1243	167.599	149.015	315.614	CACTACGACACCTGCGAGTT	60.039	20	AACTCTGGTGCCGGGTTTAG	59.964	20	119	538	656	TACGACACCTGCGAGTTCAC	60.04	20	AACTCTGGTGCCGGGTTTAG	59.964	20	116	541	656
YSB EST-SR_1211	1	p2	(GC)6	12	682	693	GCAATGTGTAACTAAGCCGGG	59.8316	20.2396	GGGAACCGAACCGATGAAATG	60.0198	20.124	167.559	148.992	315.551
YSB EST-SR_1212	1	p2	(GC)6	12	599	610	TGGCGACACGAGATCACAAA	59.8319	20.239	TGTGTGCCGCCATATTTTGA	60.0202	20.1236	167.518	148.969	315.487	CACTACGACACCTGCGAGTT	60.039	20	AACTCTGGTGCCGGGTTTAG	59.964	20	119	554	672	TACGACACCTGCGAGTTCAC	60.04	20	AACTCTGGTGCCGGGTTTAG	59.964	20	116	557	672
YSB EST-SR_1213	1	p3	(AAT)5	15	38	52		59.8323	20.2384		60.0205	20.1233	167.478	148.945	315.423
YSB EST-SR_1214	1	p3	(TCA)5	15	248	262	GCCCGAATTAGCAAAGGCAC	59.8326	20.2378	TCAGCATGTTCCCCCAGTTC	60.0208	20.1229	167.438	148.922	315.36	GCAGAAGAGGCGTCAAGACT	60.038	20	ATGCTAGTCCTCAGCCTTGC	59.82	20	240	212	451	CGAGCTGTCTTCATCCCGAA	59.827	20	GCCACCAGTACCTACAGCTC	59.824	20	202	117	318
YSB EST-SR_1215	1	p3	(CCG)5	15	398	412	GGGTTTGTGTCCATGTGGTG	59.8329	20.2372	ACTGGGACTACGAGCAGAGT	60.0211	20.1225	167.397	148.899	315.296	AGATTGAGGAGAGAGGGCGA	59.74	20	GCCCGAAGAAGTAGACGAGG	59.899	20	277	210	486	AGATTGAGGAGAGAGGGCGA	59.74	20	GGCCCGAAGAAGTAGACGAG	59.899	20	278	210	487
YSB EST-SR_1216	1	p3	(CTT)6	18	442	459		59.8332	20.2366		60.0214	20.1222	167.357	148.876	315.232	GCCCAAGATCAGGAGCTTCA	59.746	20	CCAGAAAGCACGATGGAGGT	60.036	20	203	414	616	GCCCAAGATCAGGAGCTTCA	59.746	20	GAAAGCACGATGGAGGTGGA	60.036	20	200	414	613
YSB EST-SR_1217	1	p1	(T)10	10	92	101	CCGGTTGCTCTGGTTCTTCT	59.8335	20.236	CGCAAACACAAGGAACAGCA	60.0218	20.1218	167.316	148.852	315.169	TGTCGGCAGTCACTGTCATC	60.038	20	GCTCAACGTAATACCGCAGC	59.699	20	268	13	280	CGGCAGTCACTGTCATCTGA	59.755	20	TCAACGTAATACCGCAGCCA	59.753	20	263	16	278
YSB EST-SR_1218	1	p1	(A)11	11	509	519		59.8338	20.2354		60.0221	20.1215	167.276	148.829	315.105	CCCAACACTTTCTCAAGGGC	59.038	20	CCAACGTGTCCAGGTAGCTT	59.965	20	274	408	681	CCAACACTTTCTCAAGGGCC	59.038	20	TACCAACGTGTCCAGGTAGC	59.395	20	275	409	683
YSB EST-SR_1219	1	p3	(CCG)7	21	2	22	AATGCCTGAAGTAGCAAATTTGA	59.8341	20.2348	ATGTGCCGCGAATTGTAACG	60.0224	20.1211	167.236	148.806	315.042
YSB EST-SR_1220	1	p1	(A)10	10	78	87	TCCACAGTCTTGTCCAAAGGA	59.8344	20.2342	ATCACCAGGTACTTGCCGTG	60.0227	20.1207	167.195	148.783	314.978	TCACTCAACTGAGGCCGAAC	59.966	20	GGAAAATGTCCGGGCTCTGA	60.035	20	213	33	245	TCACTCAACTGAGGCCGAAC	59.966	20	CTCGAATGTCGCCTTGGAGA	59.827	20	147	33	179
YSB EST-SR_1221	1	p1	(A)10	10	231	240	CAGGAGCGGCAGGAGTGG	59.8347	20.2336	AGACTCGTAGCGCGGTTAAG	60.023	20.1204	167.155	148.759	314.914	CATAGAGTGGCTAGTGCGGG	59.967	20	GTGTGCCTGTGGAGTCAGAA	59.893	20	191	107	297	CATAGAGTGGCTAGTGCGGG	59.967	20	TTCTGTGTGCCTGTGGAGTC	59.893	20	195	107	301
YSB EST-SR_1222	1	p3	(GAT)5	15	226	240	GGCGTCCGATGCAACATTAC	59.835	20.233	GAACACCATCAAGCAGCACG	60.0234	20.12	167.114	148.736	314.851	GACGATGACGATGACGACGA	59.974	20	ACTGCTGGTTCATCGTCCTC	59.752	20	191	165	355	GACGACGATGACGATGACGA	59.974	20	ACTGCTGGTTCATCGTCCTC	59.752	20	194	162	355
YSB EST-SR_1223	1	p3	(CCG)5	15	1	15	TCTTCATTCCATTTTCATAGCATCGT	59.8353	20.2324	GGACATCCGCAGAAACTCCA	60.0237	20.1197	167.074	148.713	314.787
YSB EST-SR_1224	1	p3	(CCG)5	15	1	15		59.8356	20.2319		60.024	20.1193	167.034	148.69	314.723
YSB EST-SR_1225	1	p1	(A)10	10	70	79	TCGTCGATGAGCGCGTAC	59.8359	20.2313	TCGTCCAAATGCAATTGCCC	60.0243	20.1189	166.993	148.667	314.66	ACACCAAAATGCGTGAAAGGT	59.246	21	TAACTACAGCAACGCACCCA	59.607	20	169	37	205	ACCAAAATGCGTGAAAGGTCA	58.972	21	GCACCCAGTCAGCACAGATA	59.75	20	154	39	192
YSB EST-SR_1226	1	p1	(A)15	15	10	24	GCCGATCCTGACGTTCTGAA	59.8363	20.2307	TTCCCCTGTGTTGCCATCTC	60.0246	20.1186	166.953	148.643	314.596
YSB EST-SR_1227	1	c	(A)12caaagccgtaaaactt(A)11	39	69	107		59.8366	20.2301		60.025	20.1182	166.912	148.62	314.532	CGTACTCGGCACATCGCTAA	60.248	20	TCACCGTCAACCTCCATTGG	59.964	20	224	3	226	CGTACTCGGCACATCGCTAA	60.248	20	TTCGGCGTCTTCGTCCAAAT	60.32	20	252	3	254
YSB EST-SR_1228	1	p1	(G)12	12	1	12		59.8369	20.2295		60.0253	20.1179	166.872	148.597	314.469
YSB EST-SR_1229	1	p1	(A)10	10	398	407		59.8372	20.2289		60.0256	20.1175	166.832	148.574	314.405	TCGTCGTAACAAAAGTAAGTAAGTGA	58.807	26	TGGCGATTCTACTGCCATACC	59.93	21	280	237	516	TCGTCGTAACAAAAGTAAGTAAGTGAG	59.623	27	TGGCGATTCTACTGCCATACC	59.93	21	280	237	516
YSB EST-SR_1230	1	p3	(CCG)6	18	5	22	CTTCGCGGTTCTCCATCCTG	59.8375	20.2283	ATGATGACCTGGCTTCGCAA	60.0259	20.1171	166.791	148.55	314.342
YSB EST-SR_1231	1	c	(GGT)5(GGC)6	33	385	417	CACCGAGTACTTCCGCAAGT	59.8378	20.2277	CTGGATGACGCCCTTGAAGT	60.0262	20.1168	166.751	148.527	314.278	TACCACAACATGAGCACGCA	60.25	20	CTGAGTATCGCCACCTCGTC	59.97	20	236	327	562	TCCTGCAGCTGTACCACAAC	60.25	20	CTGAGTATCGCCACCTCGTC	59.97	20	247	316	562
YSB EST-SR_1232	1	p2	(AT)9	18	1	18	CCAGAGTGGTGAGAGCTGTG	59.8381	20.2271	TCTGTCAAAGCTGCCTCAGG	60.0266	20.1164	166.71	148.504	314.214
YSB EST-SR_1233	1	p2	(AT)9	18	1	18		59.8384	20.2265		60.0269	20.1161	166.67	148.481	314.151
YSB EST-SR_1234	1	p1	(A)13	13	196	208		59.8387	20.2259		60.0272	20.1157	166.63	148.457	314.087	TCACCCTGCACACATTACAT	57.123	20	TGTGCATTGGGACAGTTAGCT	59.926	21	272	155	426	ATCACCCTGCACACATTACA	57.123	20	TGTGCATTGGGACAGTTAGCT	59.926	21	273	154	426
YSB EST-SR_1235	1	p1	(A)10	10	318	327	TGAAAGAACTCGTGCAGTTAGC	59.839	20.2253	GCTGATTCCATGTGTTGACTGG	60.0275	20.1154	166.589	148.434	314.023	TGCGATTTTGTGCAACTGGAA	59.593	21	ATTTTGTAATATTTCTTCATTCGCGAT	57.049	27	102	281	382	TTGCGATTTTGTGCAACTGGA	59.593	21	ATTTTGTAATATTTCTTCATTCGCGAT	57.049	27	103	280	382
YSB EST-SR_1236	1	p1	(T)10	10	139	148		59.8393	20.2248		60.0278	20.115	166.549	148.411	313.96	AGCGCGACAGATTTACACCA	60.038	20	AAGCTGGTGAACTCTACGCC	60.037	20	254	99	352	GGGAAAGATGTACACGGGCA	60.036	20	GTACGCTGCCTTGCAACTTG	60.386	20	249	70	318
YSB EST-SR_1237	1	p1	(T)10	10	139	148	AGACCCTCAAGCAAACACAGT	59.8396	20.2242	AAGGAAGCCCATACACGCTC	60.0282	20.1146	166.508	148.388	313.896	AGCGCGACAGATTTACACCA	60.038	20	AAGCTGGTGAACTCTACGCC	60.037	20	254	99	352	GGGAAAGATGTACACGGGCA	60.036	20	GTACGCTGCCTTGCAACTTG	60.386	20	249	70	318
YSB EST-SR_1238	1	p3	(CAG)6	18	319	336	CCACCACCGCCACCAACA	59.8399	20.2236	TCCATCATGTGCAGCATCGT	60.0285	20.1143	166.468	148.364	313.832	GGTTAGGTGGTTAGAGCGGG	59.823	20	GCGACGAGGAGGAATCCATC	60.319	20	279	209	487	GTTAGGTGGTTAGAGCGGGG	59.823	20	ATCCATCTCCCTGAACCTGC	59.157	20	265	210	474
YSB EST-SR_1239	2	p3	(GGC)5	15	517	531		59.8403	20.223		60.0288	20.1139	166.428	148.341	313.769
YSB EST-SR_1240	1	p3	(GCT)7	21	655	675		59.8406	20.2224		60.0291	20.1136	166.387	148.318	313.705	TGACACTGGCGTTGACACTT	60.108	20	GAGCAGCAACAGCAGCAG	59.438	18	211	486	696	AACACTGACACTGGCGTTGA	60.108	20	GAGCAGCAACAGCAGCAG	59.438	18	216	481	696
YSB EST-SR_1241	1	p3	(GCT)7	21	655	675	AGGTCCGTCGCAATCTTCAC	59.8409	20.2218	CGGAATCTGAAAGTGACTATGGG	60.0294	20.1132	166.347	148.295	313.642	TGACACTGGCGTTGACACTT	60.108	20	GAGCAGCAACAGCAGCAG	59.438	18	211	486	696	AACACTGACACTGGCGTTGA	60.108	20	GAGCAGCAACAGCAGCAG	59.438	18	216	481	696
YSB EST-SR_1242	1	p1	(A)10	10	162	171	CGGTCAATAGGTACGTTTCGC	59.8412	20.2212	GGCCGAGACGTAGAGGGTAT	60.0298	20.1128	166.306	148.271	313.578	GTGTCATATAACATTTTTCGGCACA	58.681	25	GGTGGAACTAAATTTGGGGGC	59.447	21	237	111	347	TGTGTCATATAACATTTTTCGGCAC	58.681	25	GGTGGAACTAAATTTGGGGGC	59.447	21	238	110	347
YSB EST-SR_1243	1	p3	(GCG)5	15	11	25	TGGGTTGCTGTCCACTTTTT	59.8415	20.2206	GCAAGCCCACCAAGCTAAAC	60.0301	20.1125	166.266	148.248	313.514
YSB EST-SR_1244	1	p2	(AT)7	14	42	55	TGGCCGGCCTATTTATCGTC	59.8418	20.22	TCAAAATGAGCAGCACCGTT	60.0304	20.1121	166.226	148.225	313.451	GGTACCTAATGTGGGGTTGACC	60.356	22	GGCTTTAACGCTGAAGGACA	58.481	20	164	0	163	GGTACCTAATGTGGGGTTGACC	60.356	22	TGGCTTTAACGCTGAAGGAC	58.481	20	165	0	164
YSB EST-SR_1245	1	p1	(T)10	10	430	439		59.8421	20.2194		60.0307	20.1118	166.185	148.202	313.387	ACTGCCAAAAGTATGAGGAGGA	59.087	22	AGGGTTAAGTCGGCCACAAC	60.251	20	264	215	478	ACTGCCAAAAGTATGAGGAGGA	59.087	22	AAGGGTTAAGTCGGCCACAA	59.525	20	265	215	479
YSB EST-SR_1246	1	p1	(T)10	10	670	679	TGATAGAGAAGCAGCGCGTT	59.8424	20.2188	GGTGGAGTTTGGTTTTCCGC	60.031	20.1114	166.145	148.179	313.323
YSB EST-SR_1247	1	p3	(CGC)5	15	327	341		59.8427	20.2182		60.0314	20.111	166.104	148.155	313.26	TGAGGCAAACGATCGAGGAG	59.827	20	GATGCCGTCGATGATGAGGG	60.669	20	269	122	390	TGAGGCAAACGATCGAGGAG	59.827	20	GGATGCCGTCGATGATGAGG	60.669	20	270	122	391
YSB EST-SR_1248	1	c	(ATTT)5atagagattcaccaacgtttgtttacattgttaattgtataaatttaaactatgccaattg(A)12	93	1	93	CCAGCCGCAAACTGCTAAAG	59.843	20.2177	TGGAATAACGAATGGCAAAGCT	60.0317	20.1107	166.064	148.132	313.196
YSB EST-SR_1249	1	p1	(A)11	11	6	16	TGTTGATTCGAGGCCCTCTG	59.8433	20.2171	GGGTCAAGGTATGGGTGCAA	60.032	20.1103	166.024	148.109	313.132
YSB EST-SR_1250	1	p1	(T)10	10	94	103		59.8436	20.2165		60.0323	20.11	165.983	148.086	313.069	CGGTCGGCCTCATGATACAG	60.319	20	TCGTCTTTGATGTGGCTGCT	59.965	20	222	61	282	GCCTTTGCTGTGCAGTTCAG	60.318	20	CTTTGGTATCGATGCGCACG	60.043	20	217	17	233
YSB EST-SR_1251	1	p4	(CAAA)5	20	1	20		59.844	20.2159		60.0326	20.1096	165.943	148.062	313.005
YSB EST-SR_1252	1	p4	(CAAA)5	20	1	20	ACTGCTACACATATTTCTCCAGC	59.8443	20.2153	TGCAAACCTCCCACTCCTTG	60.033	20.1092	165.902	148.039	312.942
YSB EST-SR_1253	1	p3	(AGC)7	21	1	21	GGTGCACTACGAGTCGAAGA	59.8446	20.2147	CCAGGAACTCGAGGATGTGC	60.0333	20.1089	165.862	148.016	312.878
YSB EST-SR_1254	1	p2	(AC)7	14	236	249	AGCGTTCAGAGTGTCGTCG	59.8449	20.2141	TTGCATCCGTTGGTCGTGTA	60.0336	20.1085	165.822	147.993	312.814	ACCTAAACAGCGACTTGGCA	59.892	20	CGAGGGCAAAAAGTCCCTGG	61.244	20	100	208	307	ACCTAAACAGCGACTTGGCA	59.892	20	CCGAGGGCAAAAAGTCCCTG	61.244	20	101	208	308
YSB EST-SR_1255	2	p2	(GC)6	12	660	671		59.8452	20.2135		60.0339	20.1082	165.781	147.969	312.751
YSB EST-SR_1256	1	p3	(GCG)6	18	410	427		59.8455	20.2129		60.0342	20.1078	165.741	147.946	312.687	TGCTCTCGATCAGCGACTTC	59.9	20	ACTCGCTTAAAGCCATGCCT	60.035	20	168	295	462	GCTCTCGATCAGCGACTTCA	59.9	20	AAACGGAAGCACAGAGGGAG	59.965	20	254	296	549
YSB EST-SR_1257	1	p3	(GAA)6	18	1	18	TGGGCATATTTATTTCTCTAAGCGG	59.8458	20.2123	TCGTCGTGACATTTCGCAAG	60.0346	20.1075	165.7	147.923	312.623
YSB EST-SR_1258	1	p3	(GAA)6	18	1	18	GCTGCACTTCTAGCTGCTCT	59.8461	20.2117	ACGTGCTCGAGTACAATGCA	60.0349	20.1071	165.66	147.9	312.56
YSB EST-SR_1259	1	p2	(CG)6	12	366	377		59.8464	20.2111		60.0352	20.1067	165.62	147.876	312.496	TTAGGAAACGCGTCTGGTGG	60.32	20	TGCCTACGAGATTTGACCCG	59.825	20	258	196	453	TGGTTAGGAAACGCGTCTGG	60.32	20	TGCCTACGAGATTTGACCCG	59.825	20	261	193	453
YSB EST-SR_1260	1	p2	(GC)6	12	10	21	GTAACAGGCGGAATAGTTTCTTT	59.8467	20.2106	GAACTGTTGGTGCGGGAGTA	60.0355	20.1064	165.579	147.853	312.432
YSB EST-SR_1261	1	p2	(AT)6	12	229	240	ATGCATTTTCCTCAGGTGGA	59.847	20.21	TTCTCGGCCGTTTCTTTCCT	60.0358	20.106	165.539	147.83	312.369	GTTTTGGCACATTGGGATTTCC	58.926	22	CCAAGCGACCCTGCGTTATA	60.179	20	264	153	416	ACACATAGTTTTGGCACATTGGG	59.993	23	TAGGCAGACACTGTGTGACG	59.686	20	191	146	336
YSB EST-SR_1262	1	p1	(T)10	10	256	265	CACTTGCTCGTAGCTGAGCA	59.8473	20.2094	GAACTTCTACGGCGTGGACA	60.0362	20.1057	165.498	147.807	312.305	TGATCTAGCTGCGAGTTGCC	60.179	20	ATCATCCTCATGTCGCCAGC	60.25	20	222	105	326	TGATCTAGCTGCGAGTTGCC	60.179	20	CACGTTGGAGGTGTTTGCTC	59.692	20	261	105	365
YSB EST-SR_1263	1	p3	(CGG)7	21	1	21	TGGCTATACTACAGGGGCCT	59.8476	20.2088	ACTTCGTCAATCATGCTCGGT	60.0365	20.1053	165.458	147.784	312.242
YSB EST-SR_1264	1	p3	(CGG)7	21	1	21	CCTTATCTGGTCGTGACGTCC	59.848	20.2082	ACGGAGCTGGAGATTTGCAA	60.0368	20.1049	165.418	147.76	312.178
YSB EST-SR_1265	1	p3	(CGG)7	21	1	21		59.8483	20.2076		60.0371	20.1046	165.377	147.737	312.114
YSB EST-SR_1266	1	p3	(CGG)7	21	1	21	CGCCGTGTCCAAGTGAAGTA	59.8486	20.207	CGGCGTCATGTTTGGTAGGA	60.0374	20.1042	165.337	147.714	312.051
YSB EST-SR_1267	1	p2	(TG)7	14	128	141		59.8489	20.2064		60.0378	20.1039	165.296	147.691	311.987	GGGCCCAACGTAAACACAAG	59.687	20	GCTGTGGTAGAGTGCACTGT	59.966	20	189	18	206	CGCGCGTGCAATTTCTCTAT	59.698	20	TCGGAAGCTGCGTCGAAATA	59.828	20	204	48	251
YSB EST-SR_1268	1	p1	(A)10	10	135	144	GCACTTCACGAGAATCTGCC	59.8492	20.2058	CGTTATTGTTGGCAGTGCGT	60.0381	20.1035	165.256	147.667	311.923	CTGCCACGTCGTCTCTCAAT	60.109	20	TCTAAGGCAGCAGAGGAGGT	59.958	20	167	78	244	CTAAGTCCATGAGCTGCGGT	59.823	20	AGGCAGCAGAGGAGGTTAGA	59.958	20	216	25	240
YSB EST-SR_1269	1	p1	(A)11	11	59	69		59.8495	20.2052		60.0384	20.1031	165.216	147.644	311.86	CTGAGGCTGTACAGGTTCCG	60.109	20	TTTCTGCACAATTTGACCAACA	57.537	22	166	3	168	CTGAGGCTGTACAGGTTCCG	60.109	20	TGTTTTCTGCACAATTTGACCA	57.537	22	169	3	171
YSB EST-SR_1270	1	p3	(TAT)5	15	624	638		59.8498	20.2046		60.0387	20.1028	165.175	147.621	311.796	CAGGAGGACACGCTGACAAT	60.037	20	TTTCTTTTCGGCGCAGTTGG	59.97	20	138	532	669	GGAGGACACGCTGACAATGA	60.037	20	TTTCTTTTCGGCGCAGTTGG	59.97	20	136	534	669
YSB EST-SR_1271	1	p1	(A)10	10	690	699		59.8501	20.204		60.039	20.1024	165.135	147.598	311.732
YSB EST-SR_1272	1	p3	(GGC)5	15	474	488	TGTTGACCTCGCGACAGTAC	59.8504	20.2035	GCTAACGATAAGGGACTCGACA	60.0394	20.1021	165.094	147.574	311.669	GCCATATCTGTCACGCCCAT	60.25	20	TAAAGTCGGTGAAGAGCGGG	59.754	20	238	383	620	GAGGTTGGCTTGAGTCAGCA	60.25	20	TAAAGTCGGTGAAGAGCGGG	59.754	20	263	358	620
YSB EST-SR_1273	1	p1	(T)10	10	267	276	GCGAACAGGAGTCTGGTGAA	59.8507	20.2029	GGCGGATACAACACGTGGTA	60.0397	20.1017	165.054	147.551	311.605	TGCTACACCAACTGCACTGT	59.82	20	GCGCTTCCAACGTTCACATT	60.04	20	248	123	370	TGCTACACCAACTGCACTGT	59.82	20	GTTGACGTTCATGGCGTACG	59.908	20	207	123	329
YSB EST-SR_1274	1	p1	(A)11	11	8	18	ACTCACTAGTCCTTTATTCGCCA	59.851	20.2023	AGATGCATTGAGCCATTCTTGA	60.04	20.1013	165.014	147.528	311.542
YSB EST-SR_1275	1	p1	(A)10	10	14	23	CTGTTTGGGCGCTTTTCAGT	59.8513	20.2017	TATGGCGGTCTAATTCGGGC	60.0403	20.101	164.973	147.505	311.478
YSB EST-SR_1276	1	p3	(CAT)5	15	74	88	CAAGCGGGCATGGACAAAAT	59.8516	20.2011	AACCGACTGTCCCCTTTGTC	60.0406	20.1006	164.933	147.481	311.414	GGGCTTCCCAGGAAAAATCA	58.063	20	TCAAGTTTACAGCCTGGCCC	60.251	20	155	5	159	GGGCTTCCCAGGAAAAATCA	58.063	20	ACCTATCCTGGACGCAGAGA	59.741	20	183	5	187
YSB EST-SR_1277	1	p1	(T)11	11	354	364	ACTCGACGAAACAATTTGGTGA	59.852	20.2005	GTGTTTGCATCTGCCGATCC	60.041	20.1003	164.892	147.458	311.351	ACCGGCAGTCCACAGAAATT	59.89	20	CGTTTCGCGTTGTCAACTGT	59.974	20	191	225	415	TAACCGTTCTACCGTTGGGC	60.037	20	GTCGCAATGGTTACATGGGC	59.899	20	153	282	434
YSB EST-SR_1278	1	p1	(A)14	14	31	44	CGGAGTTCATTGGCTTCCCT	59.8523	20.1999	TTCTGCGAGTTCAGGTGGTC	60.0413	20.0999	164.852	147.435	311.287	TGGTTAAATAAATGCTTAGTTCCTGG	57.938	26	AAGAGAGCTCATGCCCTGTG	59.748	20	184	2	185	TGGTTAAATAAATGCTTAGTTCCTGG	57.938	26	CCTGTGTGCCCAGAAAAACC	59.611	20	170	2	171
YSB EST-SR_1279	1	p1	(T)10	10	263	272		59.8526	20.1993		60.0416	20.0996	164.812	147.412	311.223	TTCAATTAATACTTCAAGCGAGCT	57.015	24	CTGCGCGTTGTTGTAGTACG	59.909	20	171	233	403	TCAATTAATACTTCAAGCGAGCTT	57.015	24	GCTGCGCGTTGTTGTAGTAC	60.179	20	171	234	404
YSB EST-SR_1280	1	p1	(T)12	12	51	62		59.8529	20.1987		60.0419	20.0992	164.771	147.389	311.16	AAAAATGAAACGCAATGCTGC	57.475	21	TTTTGGTCGTGGTCGTTGGT	60.393	20	229	14	242	AAAAATGAAACGCAATGCTGC	57.475	21	CCAGGTGATCCAGGAAGGTC	59.456	20	153	14	166
YSB EST-SR_1281	1	p1	(A)10	10	260	269	GCCAGTAAAGCAATACTAATTTGTGG	59.8532	20.1981	TTACGAGGCATCTCACGCTG	60.0422	20.0988	164.731	147.365	311.096	AATTAACCGCCCACCTCGTT	59.963	20	GTCATTAGAGCCCGTGGAGG	59.895	20	251	58	308	CACAGGCACAATTAACCGCC	60.109	20	GTCATTAGAGCCCGTGGAGG	59.895	20	260	49	308
YSB EST-SR_1282	1	p3	(CAA)5	15	166	180	GCTACGTTTTGCGCTACGAG	59.8535	20.1975	CGCGTTATTCATTTTGCGCG	60.0426	20.0985	164.69	147.342	311.032	GCTCACAACGCCAACAACAT	59.969	20	CTCTGAGCATTCGAGGTGGT	59.466	20	170	82	251	GCTCACAACGCCAACAACAT	59.969	20	ACTCTGAGCATTCGAGGTGG	59.466	20	171	82	252
