# Supplementary material for: RNA-seq of Rice Yellow Stem Borer Scirpophaga incertulas Reveals Molecular Insights During Four Larval Developmental Stages
Source: G3 (Bethesda). 2017 Jul 17;7(9):3031–45. doi: 10.1534/g3.117.043737 (PMC5592929; doi:10.1534/g3.117.043737)
Supplement: Supplementary file 6 [file 3031TableS3.xls]

## Sheet: Table S3
Table S3. The YSB Transcripts annotated by BLASTx against the NCBI Nr protein database
Transcript Name	Seq. Length	Seq. Description	Hit ACC	Nr E-Value	Similarity	Bit-Score	Alignment length	Enzyme Codes	#Gos Hits	GOs	GO biological process	GO cellular component	GO molecular function
YSB_LS_c32541_g1_i1	1565	(6-4) photolyase [Danaus plexippus]	ABO38436	0	88	794.653	487	EC:4.1.99	2	P:DNA repair; F:DNA photolyase activity	DNA repair;	---NA---	DNA photolyase activity;
YSB_LS_c10055_g2_i1	452	1,4-alpha-glucan-branching enzyme [Zootermopsis nevadensis]	KDR15603	1.14495e-87	94	276.944	150	---NA---	0	---NA---	---NA---	---NA---	---NA---
YSB_LS_c5755_g1_i1	595	10 kDa heat shock protein [Lygus hesperus]	AFX84557	2.52401e-56	92	181.03	105	---NA---	3	P:protein folding; C:cytoplasm; P:response to stress	protein folding; response to stress;	cytoplasm;	---NA---
YSB_LS_c41326_g2_i1	760	14 kDa subunit splicing factor 3b [Danaus plexippus]	EHJ77639	6.27583e-84	98	254.218	126	---NA---	2	F:nucleic acid binding; F:nucleotide binding	---NA---	---NA---	nucleic acid binding; nucleotide binding;
YSB_LS_c29820_g1_i1	1171	14-3-3 epsilon protein [Bombyx mori]	NP_001091764	2.73756e-177	96	502.286	262	---NA---	2	F:protein domain specific binding; F:monooxygenase activity	---NA---	---NA---	protein domain specific binding; monooxygenase activity;
YSB_LS_c40720_g1_i1	1699	14-3-3 zeta [Heliothis virescens]	ACR07788	3.05052e-132	97	394.045	201	---NA---	1	F:protein domain specific binding	---NA---	---NA---	protein domain specific binding;
YSB_LS_c40720_g1_i9	1452	14-3-3 zeta [Heliothis virescens]	ACR07788	2.27249e-177	99	505.753	247	---NA---	1	F:protein domain specific binding	---NA---	---NA---	protein domain specific binding;
YSB_LS_c33816_g1_i1	885	16 kDa salivary protein [Danaus plexippus]	EHJ69021	1.12164e-98	93	295.049	169	---NA---	2	C:integral component of membrane; C:endoplasmic reticulum	---NA---	integral component of membrane; endoplasmic reticulum;	---NA---
YSB_LS_c34361_g1_i1	4456	18 wheeler precursor [Bombyx mori]	NP_001116821	0	91	2098.55	1301	---NA---	1	P:signal transduction	signal transduction;	---NA---	---NA---
YSB_LS_CL4610Contig1	2129	1-acylglycerol-3-phosphate acyltransferase [Anopheles darlingi]	ETN59916	2.42435e-135	68	412.535	396	---NA---	0	---NA---	---NA---	---NA---	---NA---
YSB_LS_c42695_g1_i6	5648	1-acylglycerol-3-phosphate O-acyltransferase 3 [Bombyx mori]	NP_001266305	9.51411e-157	95	489.189	282	EC:2.3.1.51	3	F:1-acylglycerol-3-phosphate O-acyltransferase activity; C:membrane; P:phospholipid biosynthetic process	phospholipid biosynthetic process;	membrane;	1-acylglycerol-3-phosphate O-acyltransferase activity;
YSB_LS_c30638_g1_i1	696	1-Cys peroxiredoxin [Danaus plexippus]	EHJ66630	3.51426e-91	90	275.404	158	EC:1.11.1.15	3	P:oxidation-reduction process; F:antioxidant activity; F:peroxiredoxin activity	oxidation-reduction process;	---NA---	antioxidant activity; peroxiredoxin activity;
YSB_LS_CL13Contig1	3553	1-phosphatidylinositol-4,5-bisphosphate phosphodiesterase beta-4 [Bombyx mori]	NP_001165393	0	96	1950.64	1074	EC:3.1.4.11	6	P:lipid metabolic process; P:intracellular signal transduction; F:signal transducer activity; F:phosphatidylinositol phospholipase C activity; P:phototransduction; F:calcium ion binding	lipid metabolic process; intracellular signal transduction; phototransduction;	---NA---	signal transducer activity; phosphatidylinositol phospholipase C activity; calcium ion binding;
YSB_LS_CL4485Contig1	2757	24-dehydrocholesterol reductase [Danaus plexippus]	EHJ77786	0	88	783.867	484	EC:1.1.1.158	3	F:flavin adenine dinucleotide binding; F:UDP-N-acetylmuramate dehydrogenase activity; P:oxidation-reduction process	oxidation-reduction process;	---NA---	flavin adenine dinucleotide binding; UDP-N-acetylmuramate dehydrogenase activity;
YSB_LS_CL4673Contig1	3398	26kDa ferritin subunit [Galleria mellonella]	AAG41120	1.84616e-127	93	395.971	211	---NA---	3	P:cellular iron ion homeostasis; F:ferric iron binding; P:iron ion transport	cellular iron ion homeostasis; iron ion transport;	---NA---	ferric iron binding;
YSB_LS_CL8998Contig1	1634	26S protease regulatory subunit 6A [Danaus plexippus]	EHJ68433	0	100	834.328	428	EC:3.6.1.15	6	C:cytoplasm; F:peptidase activity; P:protein catabolic process; F:ATP binding; F:nucleoside-triphosphatase activity; P:proteolysis	protein catabolic process; proteolysis;	cytoplasm;	peptidase activity; ATP binding; nucleoside-triphosphatase activity;
YSB_LS_c35541_g1_i1	873	26S protease regulatory subunit 6B [Bombyx mori]	NP_001040338	0	100	566.614	290	EC:3.6.1.15	6	C:cytoplasm; F:peptidase activity; P:protein catabolic process; F:ATP binding; F:nucleoside-triphosphatase activity; P:proteolysis	protein catabolic process; proteolysis;	cytoplasm;	peptidase activity; ATP binding; nucleoside-triphosphatase activity;
YSB_LS_c31553_g1_i1	1560	26S protease regulatory subunit rpt1 [Papilio xuthus]	BAM18332	0	99	788.104	434	EC:3.6.1.15	6	C:cytoplasm; F:peptidase activity; P:protein catabolic process; F:ATP binding; F:nucleoside-triphosphatase activity; P:proteolysis	protein catabolic process; proteolysis;	cytoplasm;	peptidase activity; ATP binding; nucleoside-triphosphatase activity;
YSB_LS_CL4431Contig1	370	26S protease regulatory subunit rpt3 [Papilio xuthus]	BAM18300	3.92402e-49	98	167.548	81	EC:3.6.1.15	6	C:cytoplasm; F:peptidase activity; P:protein catabolic process; F:ATP binding; F:nucleoside-triphosphatase activity; P:proteolysis	protein catabolic process; proteolysis;	cytoplasm;	peptidase activity; ATP binding; nucleoside-triphosphatase activity;
YSB_LS_c28489_g1_i1	1296	26S protease regulatory subunit rpt4 [Papilio xuthus]	BAM18697	0	98	788.875	398	EC:3.6.1.15	6	C:cytoplasm; F:peptidase activity; P:protein catabolic process; F:ATP binding; F:nucleoside-triphosphatase activity; P:proteolysis	protein catabolic process; proteolysis;	cytoplasm;	peptidase activity; ATP binding; nucleoside-triphosphatase activity;
YSB_LS_c52344_g1_i1	335	26S proteasome non-ATPase regulatory subunit 10 [Anopheles darlingi]	ETN67520	9.90651e-15	58	72.0182	111	---NA---	0	---NA---	---NA---	---NA---	---NA---
YSB_LS_CL1855Contig1	1372	26S proteasome non-ATPase regulatory subunit 13 [Bombyx mori]	NP_001040331	2.67596e-167	84	484.567	333	---NA---	1	C:proteasome complex	---NA---	proteasome complex;	---NA---
YSB_LS_c37838_g1_i1	1636	26S proteasome non-ATPase regulatory subunit 14 [Bombyx mori]	NP_001040263	0	98	632.098	311	---NA---	1	C:proteasome complex	---NA---	proteasome complex;	---NA---
YSB_LS_c62396_g1_i1	369	26S proteasome non-ATPase regulatory subunit 8 [Laodelphax striatella]	AGJ84698	4.39143e-78	100	238.81	115	---NA---	2	C:proteasome regulatory particle; P:proteolysis	proteolysis;	proteasome regulatory particle;	---NA---
YSB_LS_CL5169Contig1	4566	26S proteasome non-ATPase regulatory subunit rpn12 [Papilio xuthus]	BAM18345	4.07745e-152	95	471.085	268	---NA---	2	C:proteasome regulatory particle; P:proteolysis	proteolysis;	proteasome regulatory particle;	---NA---
YSB_LS_c39437_g1_i3	2049	26S proteasome non-ATPase regulatory subunit rpn12 [Papilio xuthus]	BAM18345	1.50945e-160	95	471.085	268	---NA---	2	C:proteasome regulatory particle; P:proteolysis	proteolysis;	proteasome regulatory particle;	---NA---
YSB_LS_c26750_g1_i1	1713	26S proteasome regulatory subunit 7, psd7 [Papilio polytes]	BAM19252	6.88768e-180	100	518.85	288	---NA---	1	C:proteasome complex	---NA---	proteasome complex;	---NA---
YSB_LS_c40423_g1_i1	2156	2-hydroxyphytanoyl-CoA lyase [Bombyx mori]	NP_001040193	0	89	958.748	593	---NA---	4	P:metabolic process; F:lyase activity; F:magnesium ion binding; F:thiamine pyrophosphate binding	metabolic process;	---NA---	lyase activity; magnesium ion binding; thiamine pyrophosphate binding;
YSB_LS_c28805_g1_i1	1584	2-oxoglutarate dehydrogenase [Danaus plexippus]	EHJ70943	0	91	835.869	490	EC:1.2.4.2	3	F:oxoglutarate dehydrogenase (succinyl-transferring) activity; P:tricarboxylic acid cycle; F:thiamine pyrophosphate binding	tricarboxylic acid cycle;	---NA---	oxoglutarate dehydrogenase (succinyl-transferring) activity; thiamine pyrophosphate binding;
YSB_LS_c44517_g1_i1	318	2-oxoglutarate dehydrogenase [Danaus plexippus]	EHJ70943	3.4377e-45	96	162.155	84	EC:1.2.4.2	3	F:oxoglutarate dehydrogenase (succinyl-transferring) activity; P:tricarboxylic acid cycle; F:thiamine pyrophosphate binding	tricarboxylic acid cycle;	---NA---	oxoglutarate dehydrogenase (succinyl-transferring) activity; thiamine pyrophosphate binding;
YSB_LS_c52098_g1_i1	301	2-oxoglutarate dehydrogenase [Danaus plexippus]	EHJ70943	5.10194e-25	90	104.375	60	EC:1.2.4.2	3	F:oxoglutarate dehydrogenase (succinyl-transferring) activity; P:tricarboxylic acid cycle; F:thiamine pyrophosphate binding	tricarboxylic acid cycle;	---NA---	oxoglutarate dehydrogenase (succinyl-transferring) activity; thiamine pyrophosphate binding;
YSB_LS_c65372_g1_i1	339	2-oxoglutarate dehydrogenase [Danaus plexippus]	EHJ70943	1.48337e-49	88	174.866	104	EC:1.2.4.2	3	F:oxoglutarate dehydrogenase (succinyl-transferring) activity; P:tricarboxylic acid cycle; F:thiamine pyrophosphate binding	tricarboxylic acid cycle;	---NA---	oxoglutarate dehydrogenase (succinyl-transferring) activity; thiamine pyrophosphate binding;
YSB_LS_c68442_g1_i1	314	2-oxoglutarate dehydrogenase [Danaus plexippus]	EHJ70943	6.43784e-62	94	208.764	104	EC:1.2.4.2	3	F:oxoglutarate dehydrogenase (succinyl-transferring) activity; P:tricarboxylic acid cycle; F:thiamine pyrophosphate binding	tricarboxylic acid cycle;	---NA---	oxoglutarate dehydrogenase (succinyl-transferring) activity; thiamine pyrophosphate binding;
YSB_LS_c72307_g1_i1	793	30K protein 16 [Bombyx mori]	AFC87814	6.26886e-46	57	162.155	243	---NA---	1	C:extracellular region	---NA---	---NA---	---NA---
YSB_LS_c32994_g1_i3	1888	32 kDa apolipoprotein precursor [Bombyx mori]	NP_001140192	4.20904e-115	81	353.599	258	---NA---	2	F:pigment binding; C:extracellular region	---NA---	extracellular region;	pigment binding;
YSB_LS_c33395_g1_i2	869	363_100_1 protein [Mamestra configurata]	AEA76322	1.74242e-16	50	81.2629	189	---NA---	0	---NA---	---NA---	---NA---	---NA---
YSB_LS_c37984_g1_i1	1204	37-kDa protease precursor [Bombyx mori]	NP_001128675	4.02949e-125	76	372.859	311	---NA---	1	F:serine-type peptidase activity	---NA---	---NA---	serine-type peptidase activity;
YSB_LS_c75821_g1_i1	369	39S ribosomal protein L18, mitochondrial [Zootermopsis nevadensis]	KDR09758	1.31394e-35	64	127.487	121	---NA---	0	---NA---	---NA---	---NA---	---NA---
YSB_LS_c14196_g1_i1	310	39S ribosomal protein L2, mitochondrial [Culex quinquefasciatus]	XP_001850451	2.00449e-20	67	88.1965	97	---NA---	4	F:structural constituent of ribosome; P:translation; C:ribosome; C:intracellular	---NA---	---NA---	---NA---
YSB_LS_c51236_g1_i1	449	3-dehydroecdysone 3beta-reductase [Spodoptera littoralis]	CAB41997	4.65805e-41	80	146.747	105	---NA---	2	P:oxidation-reduction process; F:oxidoreductase activity	oxidation-reduction process;	---NA---	oxidoreductase activity;
YSB_LS_CL7768Contig1	4240	3-hydroxy-3-methylglutaryl coenzyme A reductase [Helicoverpa armigera]	ADM13643	0	93	1335.86	846	EC:1.1.1.34	6	F:NADP binding; P:isoprenoid biosynthetic process; C:integral component of membrane; P:coenzyme A metabolic process; F:hydroxymethylglutaryl-CoA reductase (NADPH) activity; P:oxidation-reduction process	isoprenoid biosynthetic process; coenzyme A metabolic process; oxidation-reduction process;	integral component of membrane;	NADP binding; hydroxymethylglutaryl-CoA reductase (NADPH) activity;
YSB_LS_c37331_g1_i1	2855	3-hydroxy-3-methylglutaryl-CoA synthase [Bombyx mori]	NP_001093297	0	95	827.395	455	EC:2.3.3.10	2	P:isoprenoid biosynthetic process; F:hydroxymethylglutaryl-CoA synthase activity	isoprenoid biosynthetic process;	---NA---	hydroxymethylglutaryl-CoA synthase activity;
YSB_LS_c41610_g2_i1	1610	3-hydroxyacyl-CoA dehydrogenase [Agrotis segetum]	AID66692	1.69051e-155	91	452.595	255	---NA---	0	---NA---	---NA---	---NA---	---NA---
YSB_LS_c36380_g1_i1	1394	3-hydroxyacyl-CoA dehydrogenase [Danaus plexippus]	EHJ68409	1.38595e-166	90	479.945	306	EC:1.1.1.35	4	F:3-hydroxyacyl-CoA dehydrogenase activity; F:NAD+ binding; P:fatty acid metabolic process; P:oxidation-reduction process	fatty acid metabolic process; oxidation-reduction process;	---NA---	3-hydroxyacyl-CoA dehydrogenase activity; NAD+ binding;
YSB_LS_c36431_g2_i1	1753	3-hydroxyisobutyrate dehydrogenase [Bombyx mori]	NP_001124349	0	92	522.702	314	EC:1.1.1.44; EC:1.1.1.31	5	F:NAD binding; F:3-hydroxyisobutyrate dehydrogenase activity; P:pentose-phosphate shunt; F:phosphogluconate dehydrogenase (decarboxylating) activity; P:valine metabolic process	pentose-phosphate shunt; valine metabolic process;	---NA---	NAD binding; 3-hydroxyisobutyrate dehydrogenase activity; phosphogluconate dehydrogenase (decarboxylating) activity;
YSB_LS_c37317_g1_i1	1527	3-hydroxyisobutyryl-coenzyme A hydrolase [Danaus plexippus]	EHJ68367	5.34458e-133	73	397.512	343	---NA---	1	F:catalytic activity	---NA---	---NA---	catalytic activity;
YSB_LS_c12134_g1_i1	562	40S ribosomal protein S10 [Coptotermes formosanus]	AGM32087	4.38406e-48	70	161.77	143	---NA---	1	C:ribosome	---NA---	---NA---	---NA---
YSB_LS_c366_g1_i1	519	40S ribosomal protein S11 [Acyrthosiphon pisum]	NP_001155823	2.98642e-86	93	258.07	139	---NA---	3	C:ribosome; F:structural constituent of ribosome; P:translation	translation;	ribosome;	structural constituent of ribosome;
YSB_LS_c366_g1_i2	511	40S ribosomal protein S11 [Zootermopsis nevadensis]	KDR16697	6.85332e-98	99	287.345	142	---NA---	0	---NA---	---NA---	---NA---	---NA---
YSB_LS_c28065_g1_i1	604	40S ribosomal protein S12 [Zootermopsis nevadensis]	KDR20708	1.84175e-72	91	223.402	135	---NA---	0	---NA---	---NA---	---NA---	---NA---
YSB_LS_c28477_g1_i1	496	40S ribosomal protein S13 [Coptotermes formosanus]	AGM32421	5.30375e-99	98	290.041	147	---NA---	3	C:ribosome; F:structural constituent of ribosome; P:translation	translation;	ribosome;	structural constituent of ribosome;
YSB_LS_c64827_g1_i1	421	40S ribosomal protein S15 [Harpegnathos saltator]	EFN80699	7.82982e-73	97	222.246	140	---NA---	4	F:structural constituent of ribosome; F:RNA binding; C:small ribosomal subunit; P:translation	translation;	small ribosomal subunit;	structural constituent of ribosome; RNA binding;
YSB_LS_c11646_g1_i1	348	40S ribosomal protein S15a [Zootermopsis nevadensis]	KDR15478	2.54092e-55	89	176.022	104	---NA---	0	---NA---	---NA---	---NA---	---NA---
YSB_LS_c66198_g1_i1	489	40S ribosomal protein S16 [Harpegnathos saltator]	EFN86323	8.72549e-101	99	294.278	148	---NA---	3	C:ribosome; F:structural constituent of ribosome; P:translation	translation;	ribosome;	structural constituent of ribosome;
YSB_LS_c24390_g1_i1	584	40S ribosomal protein S16 [Zootermopsis nevadensis]	KDR22490	1.82272e-75	91	231.106	140	---NA---	0	---NA---	---NA---	---NA---	---NA---
YSB_LS_c71741_g1_i1	435	40S ribosomal protein S18 [Camponotus floridanus]	EFN60227	3.82836e-99	100	289.271	142	---NA---	4	C:ribosome; F:structural constituent of ribosome; F:RNA binding; P:translation	translation;	ribosome;	structural constituent of ribosome; RNA binding;
YSB_LS_c32242_g1_i1	458	40S ribosomal protein S19a [Acromyrmex echinatior]	EGI64322	3.68183e-43	71	147.132	132	---NA---	4	F:structural constituent of ribosome; P:translation; C:ribosome; C:intracellular	---NA---	---NA---	---NA---
YSB_LS_c5886_g1_i1	597	40S ribosomal protein S19a [Cerapachys biroi]	EZA47679	7.47734e-69	87	215.698	159	---NA---	0	---NA---	---NA---	---NA---	---NA---
YSB_LS_c24920_g1_i1	407	40S ribosomal protein S2 [Camponotus floridanus]	EFN68919	3.88157e-27	81	108.227	70	---NA---	4	F:structural constituent of ribosome; F:RNA binding; C:small ribosomal subunit; P:translation	translation;	small ribosomal subunit;	structural constituent of ribosome; RNA binding;
YSB_LS_c4537_g1_i1	468	40S ribosomal protein S20 [Aedes aegypti]	XP_001660168	7.72212e-67	93	206.453	114	---NA---	3	F:structural constituent of ribosome; C:small ribosomal subunit; P:translation	translation;	small ribosomal subunit;	structural constituent of ribosome;
YSB_LS_c18495_g1_i1	323	40S ribosomal protein S21 [Zootermopsis nevadensis]	KDR11921	1.09289e-47	96	154.836	83	---NA---	0	---NA---	---NA---	---NA---	---NA---
YSB_LS_c24998_g1_i1	641	40S ribosomal protein S23, putative [Pediculus humanus corporis]	XP_002433088	1.28349e-73	85	227.254	141	---NA---	3	F:structural constituent of ribosome; C:small ribosomal subunit; P:translation	translation;	small ribosomal subunit;	structural constituent of ribosome;
YSB_LS_c65605_g1_i1	462	40S ribosomal protein S24 [Camponotus floridanus]	EFN71100	4.88168e-70	100	215.312	121	---NA---	4	C:ribosome; F:structural constituent of ribosome; P:translation; F:nucleotide binding	translation;	ribosome;	structural constituent of ribosome; nucleotide binding;
YSB_LS_c45676_g1_i1	315	40S ribosomal protein S24 [Cerapachys biroi]	EZA57262	1.14077e-35	86	125.176	87	---NA---	0	---NA---	---NA---	---NA---	---NA---
YSB_LS_c10727_g1_i1	443	40S ribosomal protein S26 [Zootermopsis nevadensis]	KDR08222	8.71118e-71	94	216.083	116	---NA---	0	---NA---	---NA---	---NA---	---NA---
YSB_LS_c10648_g1_i1	328	40S ribosomal protein S27 [Zootermopsis nevadensis]	KDR18843	3.24521e-54	98	171.4	84	---NA---	0	---NA---	---NA---	---NA---	---NA---
YSB_LS_c72030_g1_i1	793	40S ribosomal protein S3 [Zootermopsis nevadensis]	KDR16813	2.97116e-147	92	420.239	234	---NA---	0	---NA---	---NA---	---NA---	---NA---
YSB_LS_c32233_g1_i1	803	40S ribosomal protein S3A, putative [Pediculus humanus corporis]	XP_002428136	7.03571e-86	75	265.003	210	---NA---	1	C:ribosome	---NA---	ribosome;	---NA---
YSB_LS_c32998_g1_i1	1263	40S ribosomal protein S4 [Bombyx mori]	NP_001037257	0	99	528.094	263	---NA---	4	C:ribosome; F:structural constituent of ribosome; P:translation; F:rRNA binding	translation;	ribosome;	structural constituent of ribosome; rRNA binding;
YSB_LS_c24485_g1_i1	553	40S ribosomal protein S5 [Aedes aegypti]	XP_001656886	4.32661e-97	87	288.5	180	---NA---	4	F:structural constituent of ribosome; F:RNA binding; C:small ribosomal subunit; P:translation	translation;	small ribosomal subunit;	structural constituent of ribosome; RNA binding;
YSB_LS_c26485_g1_i1	680	40S ribosomal protein S8 [Culex quinquefasciatus]	XP_001862216	5.2747e-86	82	261.536	196	---NA---	3	C:ribosome; F:structural constituent of ribosome; P:translation	translation;	ribosome;	structural constituent of ribosome;
YSB_LS_c24442_g1_i1	641	40S ribosomal protein S8 [Zootermopsis nevadensis]	KDR14766	7.37603e-116	94	337.035	207	---NA---	0	---NA---	---NA---	---NA---	---NA---
YSB_LS_c31945_g1_i1	1195	40S ribosomal protein SA [Bombyx mori]	NP_001106143	1.65359e-153	92	444.121	280	---NA---	4	F:structural constituent of ribosome; C:cytosolic small ribosomal subunit; P:translation; P:ribosomal small subunit assembly	translation; ribosomal small subunit assembly;	cytosolic small ribosomal subunit;	structural constituent of ribosome;
YSB_LS_c32668_g1_i1	3083	45 kDa immunophilin FKBP45 [Bombyx mori]	NP_001037356	3.05847e-126	80	397.897	410	EC:5.2.1.8	5	C:nucleolus; P:protein folding; F:FK506 binding; P:histone peptidyl-prolyl isomerization; F:peptidyl-prolyl cis-trans isomerase activity	protein folding; histone peptidyl-prolyl isomerization;	nucleolus;	FK506 binding; peptidyl-prolyl cis-trans isomerase activity;
YSB_LS_CL3827Contig1	2366	4-nitrophenylphosphatase [Danaus plexippus]	EHJ72148	1.7606e-130	81	398.667	281	---NA---	0	---NA---	---NA---	---NA---	---NA---
YSB_LS_c36072_g1_i1	1363	5'-methylthioadenosine phosphorylase [Bombyx mori]	NP_001040514	1.04996e-143	90	420.239	279	EC:2.4.1.1; EC:2.4.2.28	3	F:S-methyl-5-thioadenosine phosphorylase activity; P:nucleoside metabolic process; F:phosphorylase activity	nucleoside metabolic process;	---NA---	S-methyl-5-thioadenosine phosphorylase activity; phosphorylase activity;
YSB_LS_c29162_g1_i1	955	5'-methylthioadenosine phosphorylase [Danaus plexippus]	EHJ75911	7.40292e-110	86	335.495	211	EC:2.4.1.1; EC:2.4.2.28	3	F:S-methyl-5-thioadenosine phosphorylase activity; P:nucleoside metabolic process; F:phosphorylase activity	nucleoside metabolic process;	---NA---	S-methyl-5-thioadenosine phosphorylase activity; phosphorylase activity;
YSB_LS_CL9298Contig1	753	60S acidic ribosomal protein P0 [Spodoptera frugiperda]	AAL62465	2.62027e-112	100	333.569	161	---NA---	4	C:ribosome; F:structural constituent of ribosome; P:ribosome biogenesis; P:translational elongation	ribosome biogenesis; translational elongation;	ribosome;	structural constituent of ribosome;
YSB_LS_c25301_g1_i1	308	60S acidic ribosomal protein P0 [Timarcha balearica]	CAD58931	4.14859e-23	71	95.9005	99	---NA---	1	C:intracellular	---NA---	intracellular;	---NA---
YSB_LS_c3990_g1_i1	1032	60S acidic ribosomal protein P0 [Zootermopsis nevadensis]	KDR14762	0	93	530.791	316	---NA---	0	---NA---	---NA---	---NA---	---NA---
YSB_LS_c20322_g1_i1	333	60S acidic ribosomal protein P2 [Aedes aegypti]	XP_001649058	2.96564e-08	80	52.7582	65	---NA---	3	C:ribosome; F:structural constituent of ribosome; P:translational elongation	translational elongation;	ribosome;	structural constituent of ribosome;
YSB_LS_c51927_g1_i1	353	60S acidic ribosomal protein P2 [Anopheles darlingi]	ETN62755	3.80366e-16	78	74.3294	55	---NA---	0	---NA---	---NA---	---NA---	---NA---
YSB_LS_c65928_g1_i1	430	60S acidic ribosomal protein P2 [Cerapachys biroi]	EZA58716	1.19987e-31	94	115.931	67	---NA---	0	---NA---	---NA---	---NA---	---NA---
YSB_LS_c47981_g1_i1	413	60S ribosomal export protein NMD3 [Zootermopsis nevadensis]	KDR12488	1.702e-68	84	221.861	136	---NA---	0	---NA---	---NA---	---NA---	---NA---
YSB_LS_c32465_g1_i1	743	60S ribosomal protein L10-like protein [Phlebotomus papatasi]	ABV44743	6.01974e-106	82	313.538	206	---NA---	3	C:ribosome; F:structural constituent of ribosome; P:translation	translation;	ribosome;	structural constituent of ribosome;
YSB_LS_c26161_g1_i1	596	60S ribosomal protein L12, putative [Pediculus humanus corporis]	XP_002425460	1.04921e-100	93	296.204	165	---NA---	3	C:ribosome; F:structural constituent of ribosome; P:translation	translation;	ribosome;	structural constituent of ribosome;
YSB_LS_c26594_g1_i1	590	60S ribosomal protein L17 [Zootermopsis nevadensis]	KDR19552	3.07479e-113	95	328.561	185	---NA---	0	---NA---	---NA---	---NA---	---NA---
YSB_LS_c45048_g1_i1	391	60S ribosomal protein L19 [Cerapachys biroi]	EZA54050	1.67124e-62	99	197.208	126	---NA---	0	---NA---	---NA---	---NA---	---NA---
YSB_LS_c9483_g1_i1	385	60S ribosomal protein L21 [Harpegnathos saltator]	EFN85491	2.16958e-80	96	241.121	127	---NA---	3	C:ribosome; F:structural constituent of ribosome; P:translation	translation;	ribosome;	structural constituent of ribosome;
YSB_LS_c12806_g1_i1	812	60S ribosomal protein L22 [Zootermopsis nevadensis]	KDQ97906	4.5713e-36	92	132.109	96	---NA---	0	---NA---	---NA---	---NA---	---NA---
YSB_LS_c19240_g1_i1	629	60S ribosomal protein L23 [Aedes aegypti]	XP_001650232	7.64869e-81	95	245.358	138	---NA---	3	C:ribosome; F:structural constituent of ribosome; P:translation	translation;	ribosome;	structural constituent of ribosome;
YSB_LS_c26889_g1_i1	476	60S ribosomal protein L23 [Coptotermes formosanus]	AGM32246	6.87045e-89	100	263.462	131	---NA---	3	C:ribosome; F:structural constituent of ribosome; P:translation	translation;	ribosome;	structural constituent of ribosome;
YSB_LS_c25724_g1_i1	596	60S ribosomal protein L24 [Zootermopsis nevadensis]	KDR11935	9.45734e-23	66	95.5153	98	---NA---	0	---NA---	---NA---	---NA---	---NA---
YSB_LS_c4235_g1_i1	458	60S ribosomal protein L24 [Zootermopsis nevadensis]	KDR11935	3.79959e-61	99	192.971	110	---NA---	0	---NA---	---NA---	---NA---	---NA---
YSB_LS_c27450_g1_i1	362	60S ribosomal protein L26 [Zootermopsis nevadensis]	KDR23279	2.20983e-13	75	67.781	92	---NA---	0	---NA---	---NA---	---NA---	---NA---
YSB_LS_c19322_g1_i1	395	60S ribosomal protein L30 [Zootermopsis nevadensis]	KDR16830	8.28606e-66	98	202.601	99	---NA---	0	---NA---	---NA---	---NA---	---NA---
YSB_LS_c78550_g1_i1	438	60S ribosomal protein L31 [Zootermopsis nevadensis]	KDR14739	7.81249e-63	95	196.052	113	---NA---	0	---NA---	---NA---	---NA---	---NA---
YSB_LS_c12689_g1_i1	445	60S ribosomal protein L34 [Cerapachys biroi]	EZA50747	1.69655e-57	96	182.57	98	---NA---	0	---NA---	---NA---	---NA---	---NA---
YSB_LS_c73318_g1_i1	434	60S ribosomal protein L34 [Harpegnathos saltator]	EFN77532	2.73878e-74	98	224.942	119	---NA---	3	C:ribosome; F:structural constituent of ribosome; P:translation	translation;	ribosome;	structural constituent of ribosome;
YSB_LS_c25407_g1_i1	460	60S ribosomal protein L35 [Zootermopsis nevadensis]	KDR15109	3.42998e-40	74	138.658	123	---NA---	0	---NA---	---NA---	---NA---	---NA---
YSB_LS_c5097_g1_i1	417	60S ribosomal protein L36 [Camponotus floridanus]	EFN64143	5.48443e-69	96	211.075	114	---NA---	3	C:ribosome; F:structural constituent of ribosome; P:translation	translation;	ribosome;	structural constituent of ribosome;
YSB_LS_c308_g1_i1	366	60S ribosomal protein L36 [Zootermopsis nevadensis]	KDR23957	1.1676e-68	97	209.534	114	---NA---	0	---NA---	---NA---	---NA---	---NA---
YSB_LS_c28432_g1_i2	389	60S ribosomal protein L39 [Zootermopsis nevadensis]	KDR13442	1.84767e-20	88	84.7297	51	---NA---	0	---NA---	---NA---	---NA---	---NA---
YSB_LS_c62347_g1_i1	264	60S ribosomal protein L39 [Zootermopsis nevadensis]	KDR13442	1.28135e-22	92	88.5817	51	---NA---	0	---NA---	---NA---	---NA---	---NA---
YSB_LS_c28432_g1_i3	321	60S ribosomal protein L39 [Zootermopsis nevadensis]	KDR13442	9.33093e-21	88	84.7297	51	---NA---	0	---NA---	---NA---	---NA---	---NA---
YSB_LS_c20482_g1_i1	954	60S ribosomal protein L5 [Laodelphax striatella]	ADQ73874	0	99	566.614	297	---NA---	4	C:ribosome; F:5S rRNA binding; F:structural constituent of ribosome; P:translation	translation;	ribosome;	5S rRNA binding; structural constituent of ribosome;
YSB_LS_c18987_g1_i1	623	60S ribosomal protein L7 [Acromyrmex echinatior]	EGI67011	4.81217e-88	82	267.7	195	---NA---	1	C:ribosome	---NA---	ribosome;	---NA---
YSB_LS_c51735_g1_i1	901	60S ribosomal protein L7a [Laodelphax striatella]	ADQ73876	2.2757e-141	99	407.527	238	---NA---	2	C:ribosome; P:ribosome biogenesis	ribosome biogenesis;	ribosome;	---NA---
YSB_LS_c78394_g1_i1	647	60S ribosomal protein L8 [Harpegnathos saltator]	EFN80472	2.25302e-151	99	429.098	211	---NA---	3	C:ribosome; F:structural constituent of ribosome; P:translation	translation;	ribosome;	structural constituent of ribosome;
YSB_LS_c24242_g1_i1	838	60S ribosomal protein L8 [Laodelphax striatella]	ADQ73877	3.46762e-174	100	489.574	258	---NA---	3	C:ribosome; F:structural constituent of ribosome; P:translation	translation;	ribosome;	structural constituent of ribosome;
YSB_LS_c28612_g1_i1	581	60S ribosomal protein L9 [Laodelphax striatella]	AEJ38208	2.56068e-135	99	384.8	190	---NA---	4	C:ribosome; F:structural constituent of ribosome; P:translation; F:rRNA binding	translation;	ribosome;	structural constituent of ribosome; rRNA binding;
YSB_LS_c78479_g1_i1	726	6-phosphogluconate dehydrogenase [Blattella germanica]	ACV89303	5.73748e-145	91	414.075	235	EC:1.1.1.44	3	F:NADP binding; P:pentose-phosphate shunt; F:phosphogluconate dehydrogenase (decarboxylating) activity	pentose-phosphate shunt;	---NA---	NADP binding; phosphogluconate dehydrogenase (decarboxylating) activity;
YSB_LS_c31450_g2_i1	2257	6-phosphogluconate dehydrogenase [Danaus plexippus]	EHJ66637	0	92	807.749	461	EC:1.1.1.44	3	F:NADP binding; P:pentose-phosphate shunt; F:phosphogluconate dehydrogenase (decarboxylating) activity	pentose-phosphate shunt;	---NA---	NADP binding; phosphogluconate dehydrogenase (decarboxylating) activity;
YSB_LS_c41825_g1_i2	2569	6-phosphogluconolactonase [Danaus plexippus]	EHJ74995	2.42446e-120	86	371.703	233	EC:3.1.1.31	2	P:pentose-phosphate shunt; F:6-phosphogluconolactonase activity	pentose-phosphate shunt;	---NA---	6-phosphogluconolactonase activity;
YSB_LS_c32371_g1_i1	1122	6-pyruvoyl-tetrahydropterin synthase [Papilio xuthus]	BAI87830	2.73235e-106	95	317.39	166	EC:4.2.3.12	2	F:6-pyruvoyltetrahydropterin synthase activity; P:tetrahydrobiopterin biosynthetic process	tetrahydrobiopterin biosynthetic process;	---NA---	6-pyruvoyltetrahydropterin synthase activity;
YSB_LS_c66427_g1_i1	416	70 kDa heat shock protein [Bemisia tabaci]	ABP02065	8.18739e-52	80	172.17	138	---NA---	2	F:ATP binding; P:response to stress	response to stress;	---NA---	ATP binding;
YSB_LS_c9254_g1_i1	789	70 kDa heat shock protein [Bemisia tabaci]	AAZ17399	1.51317e-131	93	394.43	261	---NA---	2	F:ATP binding; P:response to stress	response to stress;	---NA---	ATP binding;
YSB_LS_c43715_g1_i1	1986	70 kDa heat shock protein [Lygus hesperus]	AFX84560	0	91	959.518	606	---NA---	2	F:ATP binding; P:response to stress	response to stress;	---NA---	ATP binding;
YSB_LS_CL6711Contig1	2117	71 kDa protein [Bombyx mori]	NP_001233145	0	79	763.066	640	---NA---	0	---NA---	---NA---	---NA---	---NA---
YSB_LS_c28710_g1_i1	319	82 kDa heat shock protein [Drosophila persimilis]	AAC07939	1.94644e-41	87	144.05	91	---NA---	5	C:cytoplasm; P:protein folding; P:response to stress; F:ATP binding; F:unfolded protein binding	protein folding; response to stress;	cytoplasm;	ATP binding; unfolded protein binding;
YSB_LS_c40042_g1_i3	3592	A disintegrin and metalloproteinase with thrombospondin motifs 1 precursor [Bombyx mori]	NP_001036981	0	80	1370.14	997	EC:3.4.24	4	F:metalloendopeptidase activity; P:proteolysis; F:zinc ion binding; P:integrin-mediated signaling pathway	proteolysis; integrin-mediated signaling pathway;	---NA---	metalloendopeptidase activity; zinc ion binding;
YSB_LS_c41462_g2_i1	2044	A disintegrin and metalloproteinase with thrombospondin motifs like precursor [Bombyx mori]	NP_001036935	0	87	834.328	581	EC:3.4.24	3	F:metalloendopeptidase activity; P:proteolysis; P:integrin-mediated signaling pathway	proteolysis; integrin-mediated signaling pathway;	---NA---	metalloendopeptidase activity;
YSB_LS_c41462_g2_i4	2396	A disintegrin and metalloproteinase with thrombospondin motifs like precursor [Bombyx mori]	NP_001036935	0	85	621.698	469	EC:3.4.24	3	F:metalloendopeptidase activity; P:proteolysis; P:integrin-mediated signaling pathway	proteolysis; integrin-mediated signaling pathway;	---NA---	metalloendopeptidase activity;
YSB_LS_CL6540Contig1	1970	A36329hypothetical protein 1 - cabbage looper transposon TED (fragment)	A36329	3.13506e-119	65	371.318	431	---NA---	0	---NA---	---NA---	---NA---	---NA---
YSB_LS_c43535_g5_i1	619	A36329hypothetical protein 1 - cabbage looper transposon TED (fragment)	A36329	9.97242e-79	89	250.366	160	---NA---	0	---NA---	---NA---	---NA---	---NA---
YSB_LS_c51094_g1_i1	668	A36329hypothetical protein 1 - cabbage looper transposon TED (fragment)	A36329	5.16129e-44	62	159.844	225	---NA---	0	---NA---	---NA---	---NA---	---NA---
YSB_LS_c60028_g1_i1	439	A36329hypothetical protein 1 - cabbage looper transposon TED (fragment)	A36329	2.12511e-76	88	241.506	145	---NA---	0	---NA---	---NA---	---NA---	---NA---
YSB_LS_c39676_g1_i1	3451	aaa atpase [Danaus plexippus]	EHJ63112	0	86	835.869	540	EC:3.6.4.3	7	C:cytoplasm; F:microtubule binding; P:microtubule severing; C:spindle; C:centrosome; F:ATP binding; F:microtubule-severing ATPase activity	microtubule severing;	cytoplasm; spindle; centrosome;	microtubule binding; ATP binding; microtubule-severing ATPase activity;
YSB_LS_c19082_g1_i1	1587	AAA family ATPase [Danaus plexippus]	EHJ71294	0	91	532.717	346	EC:3.6.1.15	2	F:nucleoside-triphosphatase activity; F:ATP binding	---NA---	---NA---	nucleoside-triphosphatase activity; ATP binding;
YSB_LS_c37404_g2_i1	1303	AAEL017157-PA [Aedes aegypti]	EJY58098	7.35562e-31	56	124.02	156	---NA---	0	---NA---	---NA---	---NA---	---NA---
YSB_LS_c45536_g1_i1	569	AAEL017157-PA [Aedes aegypti]	EJY58098	2.06939e-26	53	107.071	145	---NA---	0	---NA---	---NA---	---NA---	---NA---
YSB_LS_c42243_g2_i1	315	AAEL017253-PD [Aedes aegypti]	EJY57957	3.12633e-37	79	131.724	96	EC:1.8.4.11; EC:1.8.4	3	P:oxidation-reduction process; F:peptide-methionine (S)-S-oxide reductase activity; F:calcium ion binding	oxidation-reduction process;	---NA---	peptide-methionine (S)-S-oxide reductase activity; calcium ion binding;
YSB_LS_c42014_g1_i1	470	AAEL017254-PA [Aedes aegypti]	EJY57990	5.93302e-12	55	67.781	103	---NA---	0	---NA---	---NA---	---NA---	---NA---
YSB_LS_CL7648Contig1	2812	ABC transporter [Bombyx mori]	BAH03523	0	94	1152.5	671	EC:3.6.1.3	5	P:transport; P:ATP catabolic process; F:ATP binding; F:ATPase activity; C:membrane	transport; ATP catabolic process;	membrane;	ATP binding; ATPase activity;
YSB_LS_c41349_g1_i1	1745	ABC transporter [Bombyx mori]	BAH03523	0	95	614.764	349	EC:3.6.1.3	5	P:transport; P:ATP catabolic process; F:ATP binding; F:ATPase activity; C:membrane	transport; ATP catabolic process;	membrane;	ATP binding; ATPase activity;
YSB_LS_CL10024Contig1	2731	abc transporter [Danaus plexippus]	EHJ70109	0	81	724.931	577	EC:3.6.1.3	4	P:ATP catabolic process; F:ATP binding; F:ATPase activity; C:membrane	ATP catabolic process;	membrane;	ATP binding; ATPase activity;
YSB_LS_c40907_g1_i2	2255	ABC transporter C2, partial [Ostrinia scapulalis]	AGO01048	0	87	816.609	566	---NA---	5	P:transmembrane transport; C:integral component of membrane; F:ATPase activity, coupled to transmembrane movement of substances; P:ATP catabolic process; F:ATP binding	transmembrane transport; ATP catabolic process;	integral component of membrane;	ATPase activity, coupled to transmembrane movement of substances; ATP binding;
YSB_LS_c40907_g1_i3	919	ABC transporter C2, partial [Ostrinia scapulalis]	AGO01048	1.61185e-60	73	215.312	180	EC:3.6.1.3	4	P:transport; P:single-organism cellular process; F:ATPase activity; F:nucleotide binding	transport; single-organism cellular process;	---NA---	ATPase activity; nucleotide binding;
YSB_LS_c44170_g1_i2	9058	ABC transporter family C protein ABCC2 [Danaus plexippus]	EHJ72514	0	93	2142.08	1297	---NA---	5	P:transmembrane transport; C:integral component of membrane; F:ATPase activity, coupled to transmembrane movement of substances; P:ATP catabolic process; F:ATP binding	transmembrane transport; ATP catabolic process;	integral component of membrane;	ATPase activity, coupled to transmembrane movement of substances; ATP binding;
YSB_LS_CL4195Contig1	2047	ABC transporter family C protein ABCC2 [Danaus plexippus]	EHJ75445	0	78	654.44	548	EC:3.6.1.3	4	P:transport; P:single-organism cellular process; F:ATPase activity; F:nucleotide binding	transport; single-organism cellular process;	---NA---	ATPase activity; nucleotide binding;
YSB_LS_c39893_g4_i1	1866	ABC transporter, partial [Bombyx mori]	BAK86406	5.58226e-105	94	350.903	200	---NA---	5	P:transmembrane transport; C:integral component of membrane; F:ATPase activity, coupled to transmembrane movement of substances; P:ATP catabolic process; F:ATP binding	transmembrane transport; ATP catabolic process;	integral component of membrane;	ATPase activity, coupled to transmembrane movement of substances; ATP binding;
YSB_LS_CL1465Contig1	4296	ABCC3 protein [Helicoverpa armigera]	AHL68987	0	77	1619.75	1346	---NA---	0	---NA---	---NA---	---NA---	---NA---
YSB_LS_c39893_g2_i3	3810	ABCC3 protein [Helicoverpa armigera]	AHL68987	0	81	1452.57	1055	---NA---	0	---NA---	---NA---	---NA---	---NA---
YSB_LS_CL7834Contig1	4681	abdominal A isoform L [Bombyx mori]	NP_001166808	1.03596e-111	98	364.385	352	---NA---	4	P:regulation of transcription, DNA-templated; F:sequence-specific DNA binding transcription factor activity; F:sequence-specific DNA binding; C:nucleus	regulation of transcription, DNA-templated;	nucleus;	sequence-specific DNA binding transcription factor activity; sequence-specific DNA binding;
YSB_LS_c37087_g1_i1	3315	abdominal B isoform RBS [Bombyx mori]	NP_001166802	1.30634e-123	97	389.037	273	---NA---	4	P:regulation of transcription, DNA-templated; F:sequence-specific DNA binding transcription factor activity; F:sequence-specific DNA binding; C:nucleus	regulation of transcription, DNA-templated;	nucleus;	sequence-specific DNA binding transcription factor activity; sequence-specific DNA binding;
YSB_LS_c26052_g1_i3	1282	abhydrolase domain containing 11 [Bombyx mori]	NP_001040335	6.31289e-151	88	439.113	314	---NA---	2	P:metabolic process; F:hydrolase activity	metabolic process;	---NA---	hydrolase activity;
YSB_LS_c35766_g3_i1	1066	abnormal wing disc-like protein [Spodoptera litura]	AEC12435	6.4452e-105	91	313.538	178	EC:2.7.4.6	6	P:nucleoside diphosphate phosphorylation; F:nucleoside diphosphate kinase activity; P:UTP biosynthetic process; F:ATP binding; P:GTP biosynthetic process; P:CTP biosynthetic process	nucleoside diphosphate phosphorylation; UTP biosynthetic process; GTP biosynthetic process; CTP biosynthetic process;	---NA---	nucleoside diphosphate kinase activity; ATP binding;
YSB_LS_c43640_g1_i3	4513	acetylcholinesterase [Chilo suppressalis]	ABR24230	0	99	1238.79	621	EC:3.1.1.7	2	P:acetylcholine catabolic process in synaptic cleft; F:acetylcholinesterase activity	acetylcholine catabolic process in synaptic cleft;	---NA---	acetylcholinesterase activity;
YSB_LS_c41362_g1_i1	5976	acetylcholinesterase type 1 [Chilo auricilius]	AIK27530	0	94	1260.36	678	---NA---	0	---NA---	---NA---	---NA---	---NA---
YSB_LS_c35520_g2_i1	1116	acetylglucosaminyltransferase [Bombyx mori]	NP_001233218	1.17249e-108	78	333.183	242	---NA---	1	F:transferase activity	---NA---	---NA---	transferase activity;
YSB_LS_CL619Contig2	1796	acetyltransferase 1 [Ostrinia scapulalis]	BAH03386	0	94	700.664	396	EC:2.3.1.9	2	F:acetyl-CoA C-acetyltransferase activity; P:metabolic process	metabolic process;	---NA---	acetyl-CoA C-acetyltransferase activity;
YSB_LS_CL7293Contig1	1216	ACH1_MANSERecName: Full=Acetylcholine receptor subunit alpha-like; AltName: Full=MARA1; Flags: Precursor [Manduca sexta]	P91766	0	99	686.026	355	---NA---	5	F:acetylcholine-activated cation-selective channel activity; C:postsynaptic membrane; C:cell junction; P:ion transport; C:integral component of membrane	ion transport;	postsynaptic membrane; cell junction; integral component of membrane;	acetylcholine-activated cation-selective channel activity;
YSB_LS_c21973_g2_i1	562	achaete-scute homolog ASH1 [Junonia coenia]	AAC24714	1.41485e-70	95	221.476	151	---NA---	2	F:DNA binding; F:protein dimerization activity	---NA---	---NA---	DNA binding; protein dimerization activity;
YSB_LS_c23890_g1_i1	1622	achaete-scute-like protein ASE [Bombyx mori]	NP_001098696	5.18445e-141	81	421.394	404	---NA---	2	F:DNA binding; F:protein dimerization activity	---NA---	---NA---	DNA binding; protein dimerization activity;
YSB_LS_c37407_g1_i1	1018	AChain A, Crystal Structure Of Juvenile Hormone Esterase From Manduca Sexta, With Otfp Covalently Attached	2FJ0_A	7.63545e-121	74	367.081	295	---NA---	1	F:hydrolase activity	---NA---	---NA---	---NA---
YSB_LS_c43415_g1_i1	2122	AChain A, Crystal Structure Of Juvenile Hormone Esterase From Manduca Sexta, With Otfp Covalently Attached	2FJ0_A	3.3211e-153	67	464.151	534	---NA---	1	F:hydrolase activity	---NA---	---NA---	---NA---
YSB_LS_c12574_g2_i1	335	AChain A, Endonuclease Domain Of Tras1, A Telomere-Specific Non-Ltr Retrotransposon	1WDU_A	8.90731e-34	70	123.635	110	---NA---	5	F:RNA binding; F:nucleic acid binding; P:RNA-dependent DNA replication; F:RNA-DNA hybrid ribonuclease activity; F:RNA-directed DNA polymerase activity	---NA---	---NA---	---NA---
YSB_LS_c3778_g1_i1	577	AChain A, Endonuclease Domain Of Tras1, A Telomere-Specific Non-Ltr Retrotransposon	1WDU_A	2.87247e-49	71	167.162	152	---NA---	5	F:RNA binding; F:nucleic acid binding; P:RNA-dependent DNA replication; F:RNA-DNA hybrid ribonuclease activity; F:RNA-directed DNA polymerase activity	---NA---	---NA---	---NA---
YSB_LS_c4154_g1_i1	698	AChain A, Endonuclease Domain Of Tras1, A Telomere-Specific Non-Ltr Retrotransposon	1WDU_A	1.19358e-53	66	180.259	199	---NA---	5	F:RNA binding; F:nucleic acid binding; P:RNA-dependent DNA replication; F:RNA-DNA hybrid ribonuclease activity; F:RNA-directed DNA polymerase activity	---NA---	---NA---	---NA---
YSB_LS_c72573_g1_i1	318	AChain A, Endonuclease Domain Of Tras1, A Telomere-Specific Non-Ltr Retrotransposon	1WDU_A	1.31389e-27	66	107.457	105	---NA---	5	F:RNA binding; F:nucleic acid binding; P:RNA-dependent DNA replication; F:RNA-DNA hybrid ribonuclease activity; F:RNA-directed DNA polymerase activity	---NA---	---NA---	---NA---
YSB_LS_c82376_g1_i1	597	AChain A, Endonuclease Domain Of Tras1, A Telomere-Specific Non-Ltr Retrotransposon	1WDU_A	4.20959e-46	61	159.458	189	---NA---	5	F:RNA binding; F:nucleic acid binding; P:RNA-dependent DNA replication; F:RNA-DNA hybrid ribonuclease activity; F:RNA-directed DNA polymerase activity	---NA---	---NA---	---NA---
YSB_LS_CL4486Contig1	537	AChain A, Moesin From Spodoptera Frugiperda At 2.1 Angstroms Resolution	2I1J_A	2.91383e-41	92	151.369	84	---NA---	4	C:cytoskeleton; C:cytoplasm; F:actin binding; C:extrinsic component of membrane	---NA---	cytoskeleton; cytoplasm; extrinsic component of membrane;	actin binding;
YSB_LS_c39004_g1_i4	1215	AChain A, Moesin From Spodoptera Frugiperda At 2.1 Angstroms Resolution	2I1J_A	0	99	657.522	316	---NA---	4	C:cytoskeleton; C:cytoplasm; F:actin binding; C:extrinsic component of membrane	---NA---	cytoskeleton; cytoplasm; extrinsic component of membrane;	actin binding;
YSB_LS_c32961_g1_i1	1005	achintya [Danaus plexippus]	EHJ71862	1.03741e-102	77	313.153	268	---NA---	1	F:DNA binding	---NA---	---NA---	DNA binding;
YSB_LS_CL8187Contig1	1889	acid lipase-1 [Bombyx mori]	AGN90922	9.72801e-171	75	503.442	424	---NA---	1	P:lipid metabolic process	---NA---	---NA---	---NA---
YSB_LS_c37225_g1_i2	2034	acid phosphatase [Papilio polytes]	BAM20407	4.13839e-178	81	519.62	358	EC:3.1.3.2	1	F:acid phosphatase activity	---NA---	---NA---	acid phosphatase activity;
YSB_LS_c19145_g1_i1	2561	acid phosphatase-1 [Danaus plexippus]	EHJ63779	9.21842e-126	72	390.193	325	---NA---	1	F:acid phosphatase activity	---NA---	---NA---	---NA---
YSB_LS_c33422_g1_i1	1557	acidic lipase [Helicoverpa armigera]	AFI64313	0	78	583.178	422	---NA---	2	F:hydrolase activity; P:lipid metabolic process	lipid metabolic process;	---NA---	hydrolase activity;
YSB_LS_CL1213Contig1	3253	acidic nucleoplasmic DNA-binding protein 1 [Bombyx mori]	NP_001136085	0	88	1429.08	915	---NA---	0	---NA---	---NA---	---NA---	---NA---
YSB_LS_c37629_g1_i1	2301	acidic nucleoplasmic DNA-binding protein 1 [Bombyx mori]	NP_001136085	0	88	1018.45	634	---NA---	0	---NA---	---NA---	---NA---	---NA---
YSB_LS_c38652_g1_i3	2679	acinus [Bombyx mori]	ADM32508	3.29325e-148	70	465.692	535	---NA---	2	F:nucleic acid binding; F:nucleotide binding	---NA---	---NA---	---NA---
YSB_LS_c9614_g1_i1	442	aconitase, mitochondrial [Riptortus pedestris]	BAN21265	3.8559e-87	93	277.33	147	EC:4.2.1.3	3	F:aconitate hydratase activity; P:tricarboxylic acid cycle; F:4 iron, 4 sulfur cluster binding	tricarboxylic acid cycle;	---NA---	aconitate hydratase activity; 4 iron, 4 sulfur cluster binding;
YSB_LS_c28581_g1_i1	905	ACP receptor [Bombyx mori]	ABX52401	4.23831e-77	71	247.284	253	---NA---	1	F:signal transducer activity	---NA---	---NA---	signal transducer activity;
YSB_LS_c38230_g3_i1	2748	actin [Aedes aegypti]	ABF18092	0	99	783.097	376	---NA---	3	C:cytoskeleton; C:cytoplasm; F:ATP binding	---NA---	cytoskeleton; cytoplasm;	ATP binding;
YSB_LS_c54096_g1_i1	324	actin [Coptotermes formosanus]	BAG72256	1.80716e-75	100	227.254	108	---NA---	0	---NA---	---NA---	---NA---	---NA---
YSB_LS_c37154_g2_i1	560	actin binding protein [Danaus plexippus]	EHJ70631	4.70941e-48	86	171.014	103	---NA---	0	---NA---	---NA---	---NA---	---NA---
YSB_LS_CL126Contig2	4258	actin-binding protein ipp [Danaus plexippus]	EHJ72999	0	89	858.981	550	---NA---	0	---NA---	---NA---	---NA---	---NA---
YSB_LS_CL126Contig1	2074	actin-binding protein ipp [Danaus plexippus]	EHJ72999	0	69	576.244	550	---NA---	0	---NA---	---NA---	---NA---	---NA---
YSB_LS_c40615_g1_i10	2221	actin-binding protein ipp [Danaus plexippus]	EHJ72999	0	81	785.408	550	---NA---	0	---NA---	---NA---	---NA---	---NA---
YSB_LS_c40615_g1_i2	1807	actin-binding protein ipp [Danaus plexippus]	EHJ72999	0	90	775.007	474	---NA---	0	---NA---	---NA---	---NA---	---NA---
YSB_LS_c80962_g1_i1	342	actin-depolymerizing factor [Hypothenemus hampei]	AEW44191	1.62503e-11	49	62.3882	103	---NA---	4	F:actin binding; P:actin filament depolymerization; C:actin cytoskeleton; C:intracellular	---NA---	---NA---	---NA---
YSB_LS_c10504_g1_i1	541	actin-depolymerizing factor 1 [Coptotermes formosanus]	AGM32262	1.86143e-76	96	233.032	120	---NA---	3	P:actin filament depolymerization; F:actin binding; C:actin cytoskeleton	actin filament depolymerization;	actin cytoskeleton;	actin binding;
YSB_LS_c41941_g1_i1	3852	actin-depolymerizing factor 1 [Danaus plexippus]	EHJ64687	0	65	978.393	1245	---NA---	4	F:actin binding; P:actin filament depolymerization; C:actin cytoskeleton; C:intracellular	---NA---	---NA---	---NA---
YSB_LS_c41941_g2_i1	914	actin-depolymerizing factor 1 [Danaus plexippus]	EHJ64687	1.22055e-68	71	238.81	256	---NA---	4	F:actin binding; P:actin filament depolymerization; C:actin cytoskeleton; C:intracellular	---NA---	---NA---	---NA---
YSB_LS_CL1164Contig1	3151	actin-related protein Arp2, partial [Spodoptera frugiperda]	AHV90274	0	98	770	394	---NA---	0	---NA---	---NA---	---NA---	---NA---
YSB_LS_c41421_g1_i1	1850	actin-related protein ARP2/3 complex subunit ARPC2 [Danaus plexippus]	EHJ72943	4.81974e-119	96	363.999	191	---NA---	2	C:cytoskeleton; P:regulation of actin filament polymerization	regulation of actin filament polymerization;	cytoskeleton;	---NA---
YSB_LS_CL1548Contig1	3447	activator of 90 kDa heat shock protein ATPase-like protein 1 [Danaus plexippus]	EHJ73422	0	92	608.986	342	---NA---	4	F:ATPase activator activity; F:chaperone binding; P:response to stress; P:positive regulation of ATPase activity	response to stress; positive regulation of ATPase activity;	---NA---	ATPase activator activity; chaperone binding;
YSB_LS_c40353_g1_i1	2689	acyl-coa dehydrogenase [Papilio xuthus]	BAM17923	0	94	751.125	422	EC:1.3.99.3	3	F:flavin adenine dinucleotide binding; F:acyl-CoA dehydrogenase activity; P:oxidation-reduction process	oxidation-reduction process;	---NA---	flavin adenine dinucleotide binding; acyl-CoA dehydrogenase activity;
YSB_LS_c35378_g1_i1	2068	acyl-CoA dehydrogenase family member 9 [Agrotis segetum]	AID66671	0	78	800.431	608	---NA---	0	---NA---	---NA---	---NA---	---NA---
YSB_LS_c41527_g2_i1	1320	acyl-CoA Delta(11) desaturase-like [Bombyx mori]	NP_001274329	5.57151e-166	86	478.404	314	EC:1.14.19	3	P:lipid metabolic process; P:oxidation-reduction process; F:oxidoreductase activity, acting on paired donors, with oxidation of a pair of donors resulting in the reduction of molecular oxygen to two molecules of water	lipid metabolic process; oxidation-reduction process;	---NA---	oxidoreductase activity, acting on paired donors, with oxidation of a pair of donors resulting in the reduction of molecular oxygen to two molecules of water;
YSB_LS_c41527_g2_i3	697	acyl-CoA Delta(11) desaturase-like [Bombyx mori]	NP_001274329	1.87207e-83	86	259.61	162	EC:1.14.19	3	P:lipid metabolic process; P:oxidation-reduction process; F:oxidoreductase activity, acting on paired donors, with oxidation of a pair of donors resulting in the reduction of molecular oxygen to two molecules of water	lipid metabolic process; oxidation-reduction process;	---NA---	oxidoreductase activity, acting on paired donors, with oxidation of a pair of donors resulting in the reduction of molecular oxygen to two molecules of water;
YSB_LS_c59596_g1_i1	445	acyl-CoA delta-11 desaturase [Trichoplusia ni]	AAK21863	5.79957e-27	78	103.99	79	EC:1.14.19	5	F:metal ion binding; F:acyl-CoA desaturase activity; P:fatty acid metabolic process; C:endoplasmic reticulum; C:membrane part	fatty acid metabolic process;	endoplasmic reticulum; membrane part;	metal ion binding; acyl-CoA desaturase activity;
YSB_LS_c81276_g1_i1	401	acyl-CoA delta-9 desaturase [Bombus lapidarius]	CAT01313	1.67665e-34	71	128.642	125	---NA---	1	P:single-organism metabolic process	single-organism metabolic process;	---NA---	---NA---
YSB_LS_c80577_g1_i1	1149	acyl-CoA desaturase [Manduca sexta]	CAJ43430	1.86284e-154	76	447.203	329	EC:1.14.19	3	P:lipid metabolic process; F:oxidoreductase activity, acting on paired donors, with oxidation of a pair of donors resulting in the reduction of molecular oxygen to two molecules of water; C:membrane	lipid metabolic process;	membrane;	oxidoreductase activity, acting on paired donors, with oxidation of a pair of donors resulting in the reduction of molecular oxygen to two molecules of water;
YSB_LS_CL6793Contig1	2731	acyl-CoA desaturase BmorNPRE [Bombyx mori]	AGO45851	0	91	652.129	356	EC:1.14.19	3	P:lipid metabolic process; P:oxidation-reduction process; F:oxidoreductase activity, acting on paired donors, with oxidation of a pair of donors resulting in the reduction of molecular oxygen to two molecules of water	lipid metabolic process; oxidation-reduction process;	---NA---	oxidoreductase activity, acting on paired donors, with oxidation of a pair of donors resulting in the reduction of molecular oxygen to two molecules of water;
YSB_LS_c31523_g1_i2	1406	acyl-CoA desaturase BmorQPVE2 [Bombyx mori]	AGO45857	3.26428e-136	77	405.601	328	---NA---	1	P:single-organism metabolic process	single-organism metabolic process;	---NA---	---NA---
YSB_LS_c31523_g1_i1	1312	acyl-CoA desaturase BmorQPVE3 [Bombyx mori]	AGO45858	3.58114e-172	79	496.508	385	EC:1.14.19	3	P:lipid metabolic process; P:oxidation-reduction process; F:oxidoreductase activity, acting on paired donors, with oxidation of a pair of donors resulting in the reduction of molecular oxygen to two molecules of water	lipid metabolic process; oxidation-reduction process;	---NA---	oxidoreductase activity, acting on paired donors, with oxidation of a pair of donors resulting in the reduction of molecular oxygen to two molecules of water;
YSB_LS_c34238_g1_i1	1463	acyl-CoA desaturase HvirIPAE [Heliothis virescens]	AGO45844	0	89	531.176	322	EC:1.14.19	3	P:lipid metabolic process; P:oxidation-reduction process; F:oxidoreductase activity, acting on paired donors, with oxidation of a pair of donors resulting in the reduction of molecular oxygen to two molecules of water	lipid metabolic process; oxidation-reduction process;	---NA---	oxidoreductase activity, acting on paired donors, with oxidation of a pair of donors resulting in the reduction of molecular oxygen to two molecules of water;
YSB_LS_c20898_g1_i1	500	acyl-CoA-binding domain-containing protein 6-like protein [Danaus plexippus]	EHJ65203	7.97049e-109	98	326.25	166	---NA---	1	F:fatty-acyl-CoA binding	---NA---	---NA---	fatty-acyl-CoA binding;
YSB_LS_c34482_g1_i3	2694	acyl-CoA-delta9-3a-desaturase [Dendrolimus punctatus]	ABX71810	0	94	626.32	344	EC:1.14.19.1	6	P:fatty acid biosynthetic process; F:stearoyl-CoA 9-desaturase activity; F:iron ion binding; C:integral component of membrane; C:endoplasmic reticulum; P:oxidation-reduction process	fatty acid biosynthetic process; oxidation-reduction process;	integral component of membrane; endoplasmic reticulum;	stearoyl-CoA 9-desaturase activity; iron ion binding;
YSB_LS_c43254_g2_i2	1079	acyltransferase AGPAT1, partial [Heliothis virescens]	AGG54994	5.99053e-160	97	456.062	236	EC:2.3.1.51	3	F:1-acylglycerol-3-phosphate O-acyltransferase activity; C:membrane; P:phospholipid biosynthetic process	phospholipid biosynthetic process;	membrane;	1-acylglycerol-3-phosphate O-acyltransferase activity;
YSB_LS_c34378_g2_i3	1180	acyltransferase AGPAT2 [Heliothis virescens]	AGG54993	3.81899e-154	87	444.121	266	EC:2.3.1.51	3	F:1-acylglycerol-3-phosphate O-acyltransferase activity; C:membrane; P:phospholipid biosynthetic process	phospholipid biosynthetic process;	membrane;	1-acylglycerol-3-phosphate O-acyltransferase activity;
YSB_LS_c35805_g1_i2	1964	acyltransferase AGPAT5 [Heliothis virescens]	AGG54997	2.97954e-108	79	336.265	282	EC:2.3.1.51	3	F:1-acylglycerol-3-phosphate O-acyltransferase activity; C:membrane; P:phospholipid biosynthetic process	phospholipid biosynthetic process;	membrane;	1-acylglycerol-3-phosphate O-acyltransferase activity;
YSB_LS_CL8719Contig1	1880	acyltransferase AGPAT6 [Heliothis virescens]	AGG54998	1.47575e-155	92	461.07	252	---NA---	2	P:metabolic process; F:transferase activity, transferring acyl groups	metabolic process;	---NA---	transferase activity, transferring acyl groups;
YSB_LS_c21552_g1_i1	488	ACYPI47222 [Acyrthosiphon pisum]	BAH72456	4.23434e-23	65	95.1301	93	---NA---	0	---NA---	---NA---	---NA---	---NA---
YSB_LS_CL4112Contig1	988	adducin [Danaus plexippus]	EHJ69933	5.8763e-44	55	168.318	279	---NA---	0	---NA---	---NA---	---NA---	---NA---
YSB_LS_c29394_g1_i1	2577	adducin [Danaus plexippus]	EHJ69933	2.80717e-28	54	127.872	253	---NA---	0	---NA---	---NA---	---NA---	---NA---
YSB_LS_c43825_g1_i7	5721	adducin [Danaus plexippus]	EHJ69933	0	89	1038.87	661	---NA---	0	---NA---	---NA---	---NA---	---NA---
YSB_LS_c68440_g1_i1	416	adenine nucleotide translocator-like [Acyrthosiphon pisum]	NP_001155502	2.26336e-42	86	149.058	136	---NA---	4	C:mitochondrial inner membrane; P:transmembrane transport; C:integral component of membrane; F:transporter activity	transmembrane transport;	mitochondrial inner membrane; integral component of membrane;	transporter activity;
YSB_LS_c26988_g1_i1	1837	adenosine deaminase [Bombyx mori]	ABQ14708	6.39552e-46	86	176.407	112	EC:3.5.4.4	3	F:RNA binding; F:adenosine deaminase activity; P:RNA processing	RNA processing;	---NA---	RNA binding; adenosine deaminase activity;
YSB_LS_c25367_g1_i1	824	adenosine deaminase [Danaus plexippus]	EHJ72063	4.79918e-88	69	278.87	269	---NA---	3	F:RNA binding; F:adenosine deaminase activity; P:RNA processing	---NA---	---NA---	---NA---
YSB_LS_c28353_g1_i1	1693	adenosine deaminase related growth factor [Danaus plexippus]	EHJ79072	0	77	596.66	481	---NA---	3	F:deaminase activity; C:extracellular space; P:purine ribonucleoside monophosphate biosynthetic process	---NA---	---NA---	---NA---
YSB_LS_c58803_g1_i1	569	adenosine deaminase-related growth factor A, partial [Papilio xuthus]	BAM19657	2.15035e-52	88	180.644	132	---NA---	3	C:extracellular space; F:deaminase activity; P:purine ribonucleoside monophosphate biosynthetic process	purine ribonucleoside monophosphate biosynthetic process;	extracellular space;	deaminase activity;
YSB_LS_c35403_g1_i2	1248	adenosine kinase [Bombyx mori]	NP_001040165	1.95811e-177	85	507.294	338	EC:2.7.1.20	5	F:adenosine kinase activity; P:purine ribonucleoside salvage; F:phosphotransferase activity, alcohol group as acceptor; P:AMP biosynthetic process; P:phosphorylation	purine ribonucleoside salvage; AMP biosynthetic process; phosphorylation;	---NA---	adenosine kinase activity; phosphotransferase activity, alcohol group as acceptor;
YSB_LS_CL1094Contig1	3499	adenosylhomocysteinase at 13 [Papilio xuthus]	BAM17916	0	96	843.188	430	EC:3.3.1.1	2	F:adenosylhomocysteinase activity; P:one-carbon metabolic process	one-carbon metabolic process;	---NA---	adenosylhomocysteinase activity;
YSB_LS_c19294_g1_i1	823	adenylate cyclase [Bombyx mori]	NP_001040230	6.41931e-79	80	244.202	171	---NA---	0	---NA---	---NA---	---NA---	---NA---
YSB_LS_CL4447Contig1	1700	adenylate cyclase [Danaus plexippus]	EHJ74402	0	95	751.895	443	---NA---	2	P:transmembrane transport; C:integral component of membrane	transmembrane transport;	integral component of membrane;	---NA---
YSB_LS_c33635_g2_i1	289	adenylate cyclase [Danaus plexippus]	EHJ74402	2.58805e-33	100	125.176	62	---NA---	2	P:transmembrane transport; C:integral component of membrane	transmembrane transport;	integral component of membrane;	---NA---
YSB_LS_c36128_g1_i1	1866	adenylate cyclase [Danaus plexippus]	EHJ70872	0	90	771.155	488	---NA---	2	P:transmembrane transport; C:integral component of membrane	transmembrane transport;	integral component of membrane;	---NA---
YSB_LS_c36140_g1_i1	2176	adenylate cyclase [Danaus plexippus]	EHJ68097	0	82	634.795	480	---NA---	2	P:transmembrane transport; C:integral component of membrane	transmembrane transport;	integral component of membrane;	---NA---
YSB_LS_c41373_g1_i1	2248	adenylate cyclase [Danaus plexippus]	EHJ64141	0	90	807.364	507	---NA---	2	P:transmembrane transport; C:integral component of membrane	transmembrane transport;	integral component of membrane;	---NA---
YSB_LS_c41591_g3_i1	2879	adenylate cyclase [Danaus plexippus]	EHJ68098	0	85	699.123	488	---NA---	2	P:transmembrane transport; C:integral component of membrane	transmembrane transport;	integral component of membrane;	---NA---
YSB_LS_CL6732Contig1	2426	adenylate cyclase [Papilio xuthus]	BAM19765	0	82	748.814	520	---NA---	2	P:transmembrane transport; C:integral component of membrane	transmembrane transport;	integral component of membrane;	---NA---
YSB_LS_CL8380Contig1	4056	Adenylate cyclase type 2 [Harpegnathos saltator]	EFN75639	0	59	785.408	1110	---NA---	7	P:intracellular signal transduction; P:cyclic nucleotide biosynthetic process; F:phosphorus-oxygen lyase activity; C:integral component of membrane; F:nucleotide binding; C:membrane; F:lyase activity	---NA---	---NA---	---NA---
YSB_LS_CL1642Contig1	1132	adenylate kinase 2 [Antheraea yamamai]	AFO83997	1.05047e-147	93	426.017	237	EC:2.7.4.3	4	F:adenylate kinase activity; F:ATP binding; P:phosphorylation; P:ADP biosynthetic process	phosphorylation; ADP biosynthetic process;	---NA---	adenylate kinase activity; ATP binding;
YSB_LS_c42721_g3_i1	2519	adenylosuccinate synthetase [Danaus plexippus]	EHJ67814	0	94	761.14	423	EC:6.3.4.4	4	F:adenylosuccinate synthase activity; P:'de novo' AMP biosynthetic process; F:metal ion binding; F:GTP binding	'de novo' AMP biosynthetic process;	---NA---	adenylosuccinate synthase activity; metal ion binding; GTP binding;
YSB_LS_c40297_g7_i2	2786	adipokinetic hormone receptor [Manduca sexta]	ACE00761	0	93	630.558	387	---NA---	3	C:integral component of membrane; P:G-protein coupled receptor signaling pathway; F:G-protein coupled receptor activity	G-protein coupled receptor signaling pathway;	integral component of membrane;	G-protein coupled receptor activity;
YSB_LS_c38849_g1_i1	3761	adiponectin receptor [Danaus plexippus]	EHJ69172	0	100	617.846	322	---NA---	1	C:integral component of membrane	---NA---	integral component of membrane;	---NA---
YSB_LS_c43224_g2_i1	3563	adipose triglyceride lipase [Manduca sexta]	AHE57674	4.02465e-172	90	527.709	341	---NA---	0	---NA---	---NA---	---NA---	---NA---
YSB_LS_c43224_g1_i1	920	adipose triglyceride lipase brummer [Bombyx mori]	NP_001165929	6.26615e-144	99	417.157	211	---NA---	2	F:hydrolase activity; P:lipid metabolic process	lipid metabolic process;	---NA---	hydrolase activity;
YSB_LS_CL9036Contig1	1782	adipose triglyceride lipase brummer [Danaus plexippus]	EHJ67935	1.54701e-153	74	476.863	498	---NA---	1	P:metabolic process	metabolic process;	---NA---	---NA---
YSB_LS_c43224_g2_i2	510	adipose triglyceride lipase brummer [Danaus plexippus]	EHJ67935	2.90808e-72	92	240.736	130	---NA---	2	F:hydrolase activity; P:lipid metabolic process	lipid metabolic process;	---NA---	hydrolase activity;
YSB_LS_c38917_g1_i2	937	ADP ribosylation factor [Papilio xuthus]	BAM19728	6.94052e-109	98	322.398	184	---NA---	3	F:GTP binding; C:intracellular; P:small GTPase mediated signal transduction	small GTPase mediated signal transduction;	intracellular;	GTP binding;
YSB_LS_c37510_g1_i1	1954	ADP/ATP tranlocase [Heliconius melpomene]	ABS57449	0	99	565.459	295	---NA---	4	C:mitochondrial inner membrane; P:transmembrane transport; C:integral component of membrane; F:transporter activity	transmembrane transport;	mitochondrial inner membrane; integral component of membrane;	transporter activity;
YSB_LS_c79516_g1_i1	384	ADP/ATP translocase [Nilaparvata lugens]	AGI96985	1.86278e-67	100	213.001	102	---NA---	0	---NA---	---NA---	---NA---	---NA---
YSB_LS_c20034_g1_i1	457	ADP-ribosylation factor, partial [Antheraea yamamai]	AFO83996	4.11737e-82	94	247.284	135	---NA---	3	F:GTP binding; C:intracellular; P:small GTPase mediated signal transduction	small GTPase mediated signal transduction;	intracellular;	GTP binding;
YSB_LS_CL9255Contig1	912	ADP-ribosylation factor-like protein [Bombyx mori]	NP_001040168	1.74618e-130	98	377.096	185	---NA---	3	F:GTP binding; C:intracellular; P:small GTPase mediated signal transduction	small GTPase mediated signal transduction;	intracellular;	GTP binding;
YSB_LS_CL1301Contig1	1838	ADP-ribosylation factor-like protein [Danaus plexippus]	EHJ67574	3.36692e-108	65	349.747	400	---NA---	4	F:GTP binding; P:small GTPase mediated signal transduction; F:nucleotide binding; C:intracellular	---NA---	---NA---	---NA---
YSB_LS_CL10230Contig1	1934	ADP-ribosylation factor-like protein [Danaus plexippus]	EHJ67574	5.48843e-62	54	225.713	403	---NA---	4	F:GTP binding; P:small GTPase mediated signal transduction; F:nucleotide binding; C:intracellular	---NA---	---NA---	---NA---
YSB_LS_c71236_g1_i1	312	ADP-ribosylation factor-like protein 2-binding protein [Zootermopsis nevadensis]	KDR10997	7.01429e-25	73	98.2117	87	---NA---	0	---NA---	---NA---	---NA---	---NA---
YSB_LS_c12212_g1_i1	679	ADP-ribosylation factor-like protein 3 [Danaus plexippus]	EHJ74704	2.99695e-92	97	276.174	151	---NA---	3	F:GTP binding; C:intracellular; P:small GTPase mediated signal transduction	small GTPase mediated signal transduction;	intracellular;	GTP binding;
YSB_LS_c39181_g1_i4	1667	AF032873_1inebriated protein [Manduca sexta]	AAF21642	0	96	824.313	479	---NA---	7	P:neurotransmitter transport; F:neurotransmitter:sodium symporter activity; P:perineurial glial growth; F:photoreceptor activity; C:integral component of membrane; P:transmission of nerve impulse; F:osmosensor activity	neurotransmitter transport; perineurial glial growth; transmission of nerve impulse;	integral component of membrane;	neurotransmitter:sodium symporter activity; photoreceptor activity; osmosensor activity;
YSB_LS_CL10554Contig1	974	AF117582_1calcyphosine-like protein [Manduca sexta]	AAF16704	2.66964e-138	96	399.053	214	---NA---	1	F:calcium ion binding	---NA---	---NA---	calcium ion binding;
YSB_LS_c30888_g1_i1	1063	AF117582_1calcyphosine-like protein [Manduca sexta]	AAF16704	9.02882e-138	95	398.667	216	---NA---	1	F:calcium ion binding	---NA---	---NA---	calcium ion binding;
YSB_LS_c35301_g1_i2	807	AF128867_1glutathione S-transferase [Choristoneura fumiferana]	AAF23078	1.85397e-92	78	279.641	205	---NA---	1	F:transferase activity	---NA---	---NA---	transferase activity;
YSB_LS_c61430_g1_i1	367	AF134900_2pol-like protein [Aedes aegypti]	AAF20019	1.32819e-07	49	54.299	109	---NA---	5	F:RNA binding; F:nucleic acid binding; P:RNA-dependent DNA replication; F:RNA-DNA hybrid ribonuclease activity; F:RNA-directed DNA polymerase activity	---NA---	---NA---	---NA---
YSB_LS_c43669_g1_i2	5587	AF141930_1high affinity GABA transporter [Trichoplusia ni]	AAF70819	0	98	1192.18	605	---NA---	3	C:integral component of membrane; F:neurotransmitter:sodium symporter activity; P:neurotransmitter transport	neurotransmitter transport;	integral component of membrane;	neurotransmitter:sodium symporter activity;
YSB_LS_c25593_g1_i1	2574	AF143847_1putative nicotinic acetylcholine receptor alpha 7-2 subunit [Heliothis virescens]	AAD32698	3.60089e-135	99	420.239	250	---NA---	5	F:acetylcholine-activated cation-selective channel activity; C:postsynaptic membrane; C:cell junction; P:ion transport; C:integral component of membrane	ion transport;	postsynaptic membrane; cell junction; integral component of membrane;	acetylcholine-activated cation-selective channel activity;
YSB_LS_c25593_g2_i1	543	AF143847_1putative nicotinic acetylcholine receptor alpha 7-2 subunit [Heliothis virescens]	AAD32698	2.3551e-129	98	380.563	180	---NA---	5	F:acetylcholine-activated cation-selective channel activity; C:postsynaptic membrane; C:cell junction; P:ion transport; C:integral component of membrane	ion transport;	postsynaptic membrane; cell junction; integral component of membrane;	acetylcholine-activated cation-selective channel activity;
YSB_LS_c38224_g1_i1	3473	AF173553_1V-ATPase 110 kDa integral membrane subunit [Manduca sexta]	AAF28474	0	92	1318.91	797	---NA---	3	P:ATP hydrolysis coupled proton transport; C:vacuolar proton-transporting V-type ATPase, V0 domain; F:hydrogen ion transmembrane transporter activity	ATP hydrolysis coupled proton transport;	vacuolar proton-transporting V-type ATPase, V0 domain;	hydrogen ion transmembrane transporter activity;
YSB_LS_c67367_g1_i1	386	AF217250_1aminopeptidase 3 [Helicoverpa punctigera]	AAF37560	4.67781e-39	69	145.591	131	---NA---	4	P:proteolysis; F:metallopeptidase activity; F:aminopeptidase activity; F:zinc ion binding	---NA---	---NA---	---NA---
YSB_LS_c35679_g1_i3	2128	AF236641_1insulin-related peptide binding protein [Spodoptera frugiperda]	AAF61949	3.19078e-83	72	271.937	237	---NA---	0	---NA---	---NA---	---NA---	---NA---
YSB_LS_c37965_g1_i1	1687	AF261970_1trypsin precursor AiT6 [Agrotis ipsilon]	AAF74732	1.74689e-50	61	181.415	254	---NA---	1	F:hydrolase activity	---NA---	---NA---	hydrolase activity;
YSB_LS_c43604_g1_i1	375	AF266506_2putative FAW protein 2 [Spodoptera frugiperda]	AAF78061	1.42333e-11	63	62.7734	106	---NA---	0	---NA---	---NA---	---NA---	---NA---
YSB_LS_CL6733Contig1	1548	AF274021_1tetraspanin D107 [Manduca sexta]	AAF90147	3.02767e-89	82	281.182	239	---NA---	1	C:integral component of membrane	---NA---	integral component of membrane;	---NA---
YSB_LS_CL2267Contig1	1932	AF281654_1mRNA cap-binding protein eIF4E [Spodoptera frugiperda]	AAK94897	6.28103e-130	97	389.037	210	---NA---	3	C:cytoplasm; P:translational initiation; F:translation initiation factor activity	translational initiation;	cytoplasm;	translation initiation factor activity;
YSB_LS_CL5571Contig1	710	AF295693_1polyprotein [Anopheles gambiae]	AAL55241	4.79489e-25	47	108.997	248	---NA---	4	F:metal ion binding; F:nucleic acid binding; P:DNA integration; F:zinc ion binding	---NA---	---NA---	---NA---
YSB_LS_c26949_g1_i1	1924	AF302777_1carboxylesterase precursor [Nilaparvata lugens]	AAG40239	0	100	1061.98	547	---NA---	2	P:metabolic process; F:hydrolase activity	metabolic process;	---NA---	hydrolase activity;
YSB_LS_CL1771Contig1	3367	AF329946_1signal transducer and activator of transcription [Spodoptera frugiperda]	AAL37476	0	90	1323.15	778	---NA---	9	F:calcium ion binding; F:signal transducer activity; P:regulation of transcription, DNA-templated; F:DNA binding; F:sequence-specific DNA binding transcription factor activity; P:signal transduction; C:cytoplasm; C:nucleus; P:transcription, DNA-templated	regulation of transcription, DNA-templated; signal transduction; transcription, DNA-templated;	cytoplasm; nucleus;	calcium ion binding; signal transducer activity; DNA binding; sequence-specific DNA binding transcription factor activity;
YSB_LS_c8813_g1_i1	419	AF377999_1putative transposase [Ochlerotatus atropalpus]	AAL16723	4.51747e-19	59	85.8853	109	---NA---	1	F:DNA binding	---NA---	---NA---	---NA---
YSB_LS_CL3417Contig1	752	AF387862_1gag polyprotein [Anopheles gambiae]	AAL56547	2.05899e-17	47	85.8853	240	---NA---	3	F:metal ion binding; F:nucleic acid binding; F:zinc ion binding	---NA---	---NA---	---NA---
YSB_LS_c42515_g1_i1	462	AF387862_1gag polyprotein [Anopheles gambiae]	AAL56547	1.91644e-09	57	60.077	89	---NA---	3	F:metal ion binding; F:nucleic acid binding; F:zinc ion binding	---NA---	---NA---	---NA---
YSB_LS_CL2163Contig1	848	AF387862_2pol polyprotein [Anopheles gambiae]	AAL56548	3.52813e-30	47	125.946	310	---NA---	2	F:nucleic acid binding; P:DNA integration	---NA---	---NA---	---NA---
YSB_LS_c24899_g1_i1	540	AF387862_2pol polyprotein [Anopheles gambiae]	AAL56548	3.15136e-45	66	165.236	177	---NA---	2	F:nucleic acid binding; P:DNA integration	---NA---	---NA---	---NA---
YSB_LS_c33905_g2_i1	928	AF387862_2pol polyprotein [Anopheles gambiae]	AAL56548	6.4361e-28	71	76.6406	74	---NA---	2	F:nucleic acid binding; P:DNA integration	---NA---	---NA---	---NA---
YSB_LS_c34407_g1_i1	4630	AF387862_2pol polyprotein [Anopheles gambiae]	AAL56548	9.21704e-136	55	451.825	712	---NA---	2	F:nucleic acid binding; P:DNA integration	---NA---	---NA---	---NA---
YSB_LS_c37254_g5_i2	1672	AF387862_2pol polyprotein [Anopheles gambiae]	AAL56548	5.81075e-51	64	164.466	172	---NA---	2	F:nucleic acid binding; P:DNA integration	---NA---	---NA---	---NA---
YSB_LS_c38517_g3_i1	1339	AF387862_2pol polyprotein [Anopheles gambiae]	AAL56548	4.57343e-71	56	248.054	370	---NA---	2	F:nucleic acid binding; P:DNA integration	---NA---	---NA---	---NA---
YSB_LS_c38873_g2_i1	3521	AF387862_2pol polyprotein [Anopheles gambiae]	AAL56548	6.09239e-123	61	409.838	523	---NA---	2	F:nucleic acid binding; P:DNA integration	---NA---	---NA---	---NA---
YSB_LS_c58773_g1_i1	488	AF387862_2pol polyprotein [Anopheles gambiae]	AAL56548	2.22468e-30	66	122.479	115	---NA---	2	F:nucleic acid binding; P:DNA integration	---NA---	---NA---	---NA---
YSB_LS_c83163_g1_i1	409	AF387862_2pol polyprotein [Anopheles gambiae]	AAL56548	4.99679e-41	66	151.369	135	---NA---	2	F:nucleic acid binding; P:DNA integration	---NA---	---NA---	---NA---
YSB_LS_c37254_g5_i4	1395	AF387862_2pol polyprotein [Anopheles gambiae]	AAL56548	2.86232e-51	64	165.236	172	---NA---	2	F:nucleic acid binding; P:DNA integration	---NA---	---NA---	---NA---
YSB_LS_c12030_g1_i1	1176	AF388173_1high-affinity octopamine transporter [Trichoplusia ni]	AAL09578	0	97	695.656	392	---NA---	3	C:integral component of membrane; F:neurotransmitter:sodium symporter activity; P:neurotransmitter transport	neurotransmitter transport;	integral component of membrane;	neurotransmitter:sodium symporter activity;
YSB_LS_c49603_g1_i1	457	AF388173_1high-affinity octopamine transporter [Trichoplusia ni]	AAL09578	4.90801e-70	94	231.491	119	---NA---	3	C:integral component of membrane; F:neurotransmitter:sodium symporter activity; P:neurotransmitter transport	neurotransmitter transport;	integral component of membrane;	neurotransmitter:sodium symporter activity;
YSB_LS_c42128_g2_i1	813	AF400217_1ribosomal protein S20 [Spodoptera frugiperda]	AAK92189	5.6681e-79	98	242.276	123	---NA---	3	F:structural constituent of ribosome; C:small ribosomal subunit; P:translation	translation;	small ribosomal subunit;	structural constituent of ribosome;
YSB_LS_c42374_g3_i1	8846	AF413063_1zinc metalloprotease [Manduca sexta]	AAO21504	0	94	1433.31	772	EC:3.4.24	2	F:metalloendopeptidase activity; P:proteolysis	proteolysis;	---NA---	metalloendopeptidase activity;
YSB_LS_c42374_g3_i2	3465	AF413063_1zinc metalloprotease [Manduca sexta]	AAO21504	0	90	1352.81	772	EC:3.4.24	2	F:metalloendopeptidase activity; P:proteolysis	proteolysis;	---NA---	metalloendopeptidase activity;
YSB_LS_CL7896Contig1	3549	AF430246_1acyl-CoA delta-9 desaturase [Ostrinia nubilalis]	AAL29454	0	89	573.548	328	EC:1.14.19.1	6	P:fatty acid biosynthetic process; F:stearoyl-CoA 9-desaturase activity; F:iron ion binding; C:integral component of membrane; C:endoplasmic reticulum; P:oxidation-reduction process	fatty acid biosynthetic process; oxidation-reduction process;	integral component of membrane; endoplasmic reticulum;	stearoyl-CoA 9-desaturase activity; iron ion binding;
YSB_LS_CL7761Contig1	3294	AF443827_1acheron, partial [Manduca sexta]	AAN76709	0	87	621.313	402	---NA---	4	F:RNA binding; C:ribonucleoprotein complex; C:nucleus; P:RNA processing	RNA processing;	ribonucleoprotein complex; nucleus;	RNA binding;
YSB_LS_c27391_g1_i1	441	AF448433_1heat shock cognate 70 [Chironomus tentans]	AAN14525	1.14028e-18	68	87.4261	127	---NA---	3	F:ATP binding; P:response to stress; F:nucleotide binding	---NA---	---NA---	---NA---
YSB_LS_c52342_g1_i1	963	AF448500_1glutathione S-transferase [Nilaparvata lugens]	AAM21563	3.21921e-155	100	441.81	216	---NA---	1	F:transferase activity	---NA---	---NA---	transferase activity;
YSB_LS_CL5646Contig1	314	AF461149_1transposase [Bombyx mori]	AAN06610	2.3059e-47	95	137.887	67	---NA---	1	F:DNA binding	---NA---	---NA---	DNA binding;
YSB_LS_c39915_g1_i2	4038	AF486809_1transposase [Bactrocera dorsalis]	AAL93203	1.1193e-31	45	137.887	536	---NA---	3	F:nucleic acid binding; F:protein dimerization activity; F:DNA binding	---NA---	---NA---	---NA---
YSB_LS_c17229_g1_i1	942	AF492764_2pol protein [Drosophila melanogaster]	AAM11674	2.18358e-75	63	254.218	305	---NA---	0	---NA---	---NA---	---NA---	---NA---
YSB_LS_c32974_g4_i1	510	AF492764_2pol protein [Drosophila melanogaster]	AAM11674	1.36883e-36	63	140.198	157	---NA---	0	---NA---	---NA---	---NA---	---NA---
YSB_LS_c79617_g1_i1	489	AGAP000167-PA [Anopheles gambiae str. PEST]	XP_310971	1.55182e-32	67	124.405	142	---NA---	0	---NA---	---NA---	---NA---	---NA---
YSB_LS_c9455_g1_i1	635	AGAP000799-PA [Anopheles gambiae str. PEST]	XP_559461	3.50975e-132	99	379.793	209	---NA---	0	---NA---	---NA---	---NA---	---NA---
YSB_LS_c9188_g1_i1	358	AGAP001049-PA [Anopheles gambiae str. PEST]	XP_554483	4.39547e-29	65	113.235	120	---NA---	0	---NA---	---NA---	---NA---	---NA---
YSB_LS_c78739_g1_i1	365	AGAP001085-PA [Anopheles gambiae str. PEST]	XP_001689071	1.92858e-13	56	69.707	88	---NA---	0	---NA---	---NA---	---NA---	---NA---
YSB_LS_c71635_g1_i1	552	AGAP001941-PA-like protein [Anopheles sinensis]	KFB40783	4.17289e-14	52	73.559	174	---NA---	0	---NA---	---NA---	---NA---	---NA---
YSB_LS_c514_g2_i1	382	AGAP001952-PA-like protein [Anopheles sinensis]	KFB40793	1.33676e-21	66	94.7449	124	---NA---	0	---NA---	---NA---	---NA---	---NA---
YSB_LS_CL3546Contig1	647	AGAP002053-PA-like protein [Anopheles sinensis]	KFB36914	1.24285e-10	52	61.6178	108	---NA---	0	---NA---	---NA---	---NA---	---NA---
YSB_LS_c34852_g1_i3	874	AGAP002074-PA [Anopheles gambiae str. PEST]	XP_001689309	3.92161e-33	66	129.413	130	---NA---	0	---NA---	---NA---	---NA---	---NA---
YSB_LS_c42150_g1_i1	2961	AGAP002438-PA-like protein [Anopheles sinensis]	KFB41503	0	64	627.091	631	---NA---	0	---NA---	---NA---	---NA---	---NA---
YSB_LS_c24291_g2_i1	769	AGAP003784-PA-like protein [Anopheles sinensis]	KFB42231	3.51513e-100	86	311.612	191	---NA---	0	---NA---	---NA---	---NA---	---NA---
YSB_LS_c4965_g2_i1	531	AGAP004595-PA [Anopheles gambiae str. PEST]	XP_557488	2.73921e-17	66	85.1149	92	---NA---	1	F:signal transducer activity	---NA---	---NA---	signal transducer activity;
YSB_LS_c6716_g1_i1	305	AGAP005235-PA [Anopheles gambiae str. PEST]	XP_314138	6.52716e-14	69	72.0182	73	---NA---	0	---NA---	---NA---	---NA---	---NA---
YSB_LS_c67234_g1_i1	369	AGAP005645-PA-like protein [Anopheles sinensis]	KFB50611	1.20091e-20	57	89.3521	126	---NA---	0	---NA---	---NA---	---NA---	---NA---
YSB_LS_c33247_g1_i3	782	AGAP006755-PA [Anopheles gambiae str. PEST]	XP_565448	1.01755e-11	94	68.9366	59	---NA---	2	F:nucleic acid binding; F:nucleotide binding	---NA---	---NA---	nucleic acid binding; nucleotide binding;
YSB_LS_c80079_g1_i1	341	AGAP007157-PA [Anopheles gambiae str. PEST]	XP_308611	8.86528e-33	87	116.701	83	---NA---	4	C:ribosome; F:metal ion binding; F:structural constituent of ribosome; P:translation	translation;	ribosome;	metal ion binding; structural constituent of ribosome;
YSB_LS_c19291_g1_i1	426	AGAP009431-PA [Anopheles gambiae str. PEST]	XP_307843	6.68434e-30	84	110.538	77	---NA---	3	C:ribosome; F:structural constituent of ribosome; P:translation	translation;	ribosome;	structural constituent of ribosome;
YSB_LS_CL505Contig1	1047	AGAP009973-PA [Anopheles gambiae str. PEST]	XP_319111	1.16485e-110	88	341.658	227	EC:3.4.24; EC:3.6.1.15	5	F:metalloendopeptidase activity; F:ATP binding; F:nucleoside-triphosphatase activity; P:proteolysis; C:membrane	proteolysis;	membrane;	metalloendopeptidase activity; ATP binding; nucleoside-triphosphatase activity;
YSB_LS_c70050_g1_i1	416	AGAP010217-PA [Anopheles gambiae str. PEST]	XP_319403	1.10432e-07	72	54.6842	43	---NA---	1	P:single-organism process	single-organism process;	---NA---	---NA---
YSB_LS_CL9072Contig1	514	AGAP010309-PA [Anopheles gambiae str. PEST]	XP_001688581	1.26605e-17	59	80.1073	130	---NA---	0	---NA---	---NA---	---NA---	---NA---
YSB_LS_CL2825Contig1	2699	AGAP011819-PA-like protein [Anopheles sinensis]	KFB50282	1.39336e-100	55	330.872	471	---NA---	0	---NA---	---NA---	---NA---	---NA---
YSB_LS_c44197_g4_i1	575	AGAP012095-PA-like protein [Anopheles sinensis]	KFB49951	2.56797e-27	100	111.309	50	---NA---	0	---NA---	---NA---	---NA---	---NA---
YSB_LS_c78311_g1_i1	969	AGAP013100-PA [Anopheles gambiae str. PEST]	XP_003436564	1.36821e-47	59	167.548	230	---NA---	0	---NA---	---NA---	---NA---	---NA---
YSB_LS_c11802_g2_i1	971	agCP7521-like protein [Aedes albopictus]	AAQ01581	7.5596e-42	47	158.688	331	---NA---	3	F:nucleic acid binding; P:DNA integration; F:zinc ion binding	---NA---	---NA---	---NA---
YSB_LS_CL6928Contig1	2421	AGO3 [Bombyx mori]	BAF98575	0	84	1090.87	742	---NA---	1	F:nucleic acid binding	---NA---	---NA---	nucleic acid binding;
YSB_LS_CL5376Contig1	1082	AK2E4_BOMMORecName: Full=Aldo-keto reductase AKR2E4; AltName: Full=3-dehydroecdysone reductase; AltName: Full=Aldo-keto reductase 2E [Bombyx mori]	H9JTG9	5.76471e-131	78	385.185	293	---NA---	2	P:oxidation-reduction process; F:oxidoreductase activity	---NA---	---NA---	---NA---
YSB_LS_c51245_g1_i1	318	alanine aminotransferase 2, partial [Nilaparvata lugens]	AGG09854	5.1728e-71	99	220.705	106	---NA---	3	F:pyridoxal phosphate binding; P:biosynthetic process; F:transaminase activity	biosynthetic process;	---NA---	pyridoxal phosphate binding; transaminase activity;
YSB_LS_c34045_g1_i1	4001	alanine--tRNA ligase, cytoplasmic [Bombyx mori]	NP_001037452	0	90	1576.99	966	EC:6.1.1.7	6	F:alanine-tRNA ligase activity; P:alanyl-tRNA aminoacylation; F:metal ion binding; F:ATP binding; F:tRNA binding; C:cytoplasm	alanyl-tRNA aminoacylation;	cytoplasm;	alanine-tRNA ligase activity; metal ion binding; ATP binding; tRNA binding;
YSB_LS_c81522_g1_i1	302	alanyl aminopeptidase [Aedes aegypti]	XP_001650314	3.36714e-24	73	102.064	84	---NA---	3	P:proteolysis; F:metallopeptidase activity; F:zinc ion binding	---NA---	---NA---	---NA---
YSB_LS_c32718_g1_i1	1452	alcohol dehydrogenase [Danaus plexippus]	EHJ65258	2.77082e-98	74	303.908	250	---NA---	1	P:metabolic process	metabolic process;	---NA---	---NA---
YSB_LS_c43007_g3_i1	1429	alcohol dehydrogenase [Danaus plexippus]	EHJ65258	6.18168e-84	75	266.929	247	---NA---	1	P:metabolic process	metabolic process;	---NA---	---NA---
YSB_LS_CL7552Contig1	1372	alcohol dehydrogenase AD2 [Sesamia inferens]	AII22000	0	96	613.609	376	---NA---	0	---NA---	---NA---	---NA---	---NA---
YSB_LS_CL6716Contig1	6024	alcohol dehydrogenase AD4 [Sesamia inferens]	AII22002	3.63451e-171	89	533.487	329	---NA---	0	---NA---	---NA---	---NA---	---NA---
YSB_LS_c44109_g1_i2	1577	alcohol dehydrogenase AD4 [Sesamia inferens]	AII22002	0	89	533.487	329	---NA---	0	---NA---	---NA---	---NA---	---NA---
YSB_LS_c28430_g1_i1	1161	alcohol dehydrogenase AD5 [Sesamia inferens]	AII22003	0	88	530.02	324	---NA---	0	---NA---	---NA---	---NA---	---NA---
YSB_LS_c40978_g1_i5	974	alcohol dehydrogenase, partial [Agrotis ipsilon]	AGQ45609	3.9741e-65	80	211.075	169	---NA---	0	---NA---	---NA---	---NA---	---NA---
YSB_LS_c57621_g1_i1	477	aldehyde dehydrogenase [Culex quinquefasciatus]	XP_001845202	6.41184e-67	79	218.394	158	---NA---	2	F:oxidoreductase activity, acting on the aldehyde or oxo group of donors, NAD or NADP as acceptor; P:oxidation-reduction process	oxidation-reduction process;	---NA---	oxidoreductase activity, acting on the aldehyde or oxo group of donors, NAD or NADP as acceptor;
YSB_LS_c42570_g2_i1	2734	aldehyde dehydrogenase isoform 1 [Bombyx mori]	NP_001166835	0	85	817.765	513	EC:1.2.1.5	3	P:cellular aldehyde metabolic process; P:oxidation-reduction process; F:aldehyde dehydrogenase [NAD(P)+] activity	cellular aldehyde metabolic process; oxidation-reduction process;	---NA---	aldehyde dehydrogenase [NAD(P)+] activity;
YSB_LS_c42570_g2_i7	1635	aldehyde dehydrogenase isoform 1 [Bombyx mori]	NP_001166835	0	86	692.575	432	EC:1.2.1.5	3	P:cellular aldehyde metabolic process; P:oxidation-reduction process; F:aldehyde dehydrogenase [NAD(P)+] activity	cellular aldehyde metabolic process; oxidation-reduction process;	---NA---	aldehyde dehydrogenase [NAD(P)+] activity;
YSB_LS_c23956_g1_i2	2908	aldehyde oxidase 1 [Danaus plexippus]	EHJ65684	0	75	1037.33	861	---NA---	1	F:oxidoreductase activity	---NA---	---NA---	oxidoreductase activity;
YSB_LS_c29722_g2_i1	2122	aldehyde oxidase 1 [Danaus plexippus]	EHJ65684	0	75	834.328	690	---NA---	1	F:oxidoreductase activity	---NA---	---NA---	oxidoreductase activity;
YSB_LS_c43073_g1_i3	1912	aldehyde oxidase 1 [Danaus plexippus]	EHJ65684	1.13553e-156	76	483.026	381	---NA---	1	F:oxidoreductase activity	---NA---	---NA---	oxidoreductase activity;
YSB_LS_CL1440Contig1	4947	aldehyde oxidase AOX2 [Sesamia inferens]	AII21997	0	78	848.966	641	---NA---	0	---NA---	---NA---	---NA---	---NA---
YSB_LS_c43106_g1_i6	1562	aldehyde oxidase AOX2 [Sesamia inferens]	AII21997	0	82	758.059	520	---NA---	0	---NA---	---NA---	---NA---	---NA---
YSB_LS_c42058_g1_i1	4331	aldehyde oxidase AOX3 [Sesamia inferens]	AII21998	0	80	1619.36	1252	---NA---	0	---NA---	---NA---	---NA---	---NA---
YSB_LS_c34904_g1_i1	1404	aldo-keto reductase [Danaus plexippus]	EHJ72113	1.0437e-174	81	502.286	350	---NA---	2	P:oxidation-reduction process; F:oxidoreductase activity	oxidation-reduction process;	---NA---	oxidoreductase activity;
YSB_LS_c33955_g2_i1	1133	aldo-keto reductase [Papilio xuthus]	BAM18493	4.71252e-144	72	420.239	337	---NA---	2	P:oxidation-reduction process; F:oxidoreductase activity	---NA---	---NA---	---NA---
YSB_LS_c79180_g1_i1	317	alhambra, isoform A [Danaus plexippus]	EHJ64612	5.19286e-34	90	130.568	74	---NA---	1	F:zinc ion binding	---NA---	---NA---	zinc ion binding;
YSB_LS_CL468Contig2	2363	aliphatic nitrilase [Bombyx mori]	NP_001165388	0	96	762.296	390	---NA---	2	P:nitrogen compound metabolic process; F:hydrolase activity, acting on carbon-nitrogen (but not peptide) bonds	nitrogen compound metabolic process;	---NA---	hydrolase activity, acting on carbon-nitrogen (but not peptide) bonds;
YSB_LS_CL468Contig1	1778	aliphatic nitrilase [Bombyx mori]	NP_001165388	0	96	759.599	390	---NA---	2	P:nitrogen compound metabolic process; F:hydrolase activity, acting on carbon-nitrogen (but not peptide) bonds	nitrogen compound metabolic process;	---NA---	hydrolase activity, acting on carbon-nitrogen (but not peptide) bonds;
YSB_LS_c42444_g1_i2	1738	aliphatic nitrilase, putative [Papilio xuthus]	BAM18140	0	89	645.966	377	---NA---	2	P:nitrogen compound metabolic process; F:hydrolase activity, acting on carbon-nitrogen (but not peptide) bonds	nitrogen compound metabolic process;	---NA---	hydrolase activity, acting on carbon-nitrogen (but not peptide) bonds;
YSB_LS_c46763_g1_i1	341	alkaline nuclease [Danaus plexippus]	EHJ75678	1.40228e-46	83	160.999	105	---NA---	3	F:hydrolase activity; F:nucleic acid binding; F:metal ion binding	---NA---	---NA---	hydrolase activity; nucleic acid binding; metal ion binding;
YSB_LS_c37010_g1_i1	1883	alkaline phosphatase 2 [Chilo suppressalis]	AGG36454	0	85	763.837	486	EC:3.1.3.1	2	P:dephosphorylation; F:alkaline phosphatase activity	dephosphorylation;	---NA---	alkaline phosphatase activity;
YSB_LS_c39447_g1_i2	1956	alkaline phosphatase 3 [Chilo suppressalis]	AGG36455	0	82	677.937	477	EC:3.1.3.1	2	P:dephosphorylation; F:alkaline phosphatase activity	dephosphorylation;	---NA---	alkaline phosphatase activity;
YSB_LS_c37451_g1_i4	1689	allantoicase [Danaus plexippus]	EHJ64031	0	86	556.984	350	EC:3.5.3.4	2	F:allantoicase activity; P:allantoin catabolic process	allantoin catabolic process;	---NA---	allantoicase activity;
YSB_LS_CL2781Contig1	2573	allantoinase [Danaus plexippus]	EHJ65739	0	76	555.444	464	---NA---	2	F:transition metal ion binding; F:hydrolase activity, acting on carbon-nitrogen (but not peptide) bonds, in cyclic amides	---NA---	---NA---	transition metal ion binding; hydrolase activity, acting on carbon-nitrogen (but not peptide) bonds, in cyclic amides;
YSB_LS_c37251_g1_i6	1860	allantoinase [Danaus plexippus]	EHJ65739	0	81	637.876	465	EC:3.5.2.5	4	F:allantoinase activity; F:cobalt ion binding; F:zinc ion binding; P:allantoin catabolic process	allantoin catabolic process;	---NA---	allantoinase activity; cobalt ion binding; zinc ion binding;
YSB_LS_c35391_g1_i1	2267	allatostatin receptor [Manduca sexta]	ADX66345	0	89	720.694	429	---NA---	3	F:somatostatin receptor activity; C:integral component of membrane; P:somatostatin signaling pathway	somatostatin signaling pathway;	integral component of membrane;	somatostatin receptor activity;
YSB_LS_c14320_g1_i1	423	allatotropin [Danaus plexippus]	EHJ67385	2.69912e-16	64	75.485	84	---NA---	0	---NA---	---NA---	---NA---	---NA---
YSB_LS_c31138_g1_i3	1658	allatotropin [Helicoverpa armigera]	AAT92285	3.33666e-83	78	265.774	207	---NA---	0	---NA---	---NA---	---NA---	---NA---
YSB_LS_c35091_g1_i1	3137	allatotropin receptor [Manduca sexta]	ADX66344	0	85	597.43	392	---NA---	3	C:integral component of membrane; P:G-protein coupled receptor signaling pathway; F:neuropeptide Y receptor activity	G-protein coupled receptor signaling pathway;	integral component of membrane;	neuropeptide Y receptor activity;
YSB_LS_c31011_g1_i1	769	allergen [Papilio xuthus]	BAM19412	7.73016e-22	60	93.9745	137	---NA---	3	F:lipid binding; P:transport; F:transporter activity	---NA---	---NA---	---NA---
YSB_LS_CL6819Contig1	1613	ALLP_HELAMRecName: Full=Helicostatins; Contains: RecName: Full=Helicostatin-1; AltName: Full=Helicostatin I; Contains: RecName: Full=Helicostatin-2a; AltName: Full=Helicostatin IIa; Contains: RecName: Full=Helicostatin-2b; AltName: Full=Helicostatin IIb; Contains: RecName: Full=Helicostatin-3; AltName: Full=Helicostatin III; Contains: RecName: Full=Helicostatin-4; AltName: Full=Helicostatin IV; C…	O44314	5.19832e-107	79	327.405	238	---NA---	3	C:extracellular region; P:neuropeptide signaling pathway; F:neuropeptide hormone activity	neuropeptide signaling pathway;	extracellular region;	neuropeptide hormone activity;
YSB_LS_CL10231Contig1	1832	alpha 1,6-fucosyltransferase [Spodoptera frugiperda]	AGL08711	0	93	902.123	491	EC:2.4.1.68	2	P:N-glycan fucosylation; F:glycoprotein 6-alpha-L-fucosyltransferase activity	N-glycan fucosylation;	---NA---	glycoprotein 6-alpha-L-fucosyltransferase activity;
YSB_LS_c24473_g1_i2	1249	alpha 1,6-fucosyltransferase [Spodoptera frugiperda]	AGL08711	4.25885e-158	91	466.077	262	EC:2.4.1.68	2	P:N-glycan fucosylation; F:glycoprotein 6-alpha-L-fucosyltransferase activity	N-glycan fucosylation;	---NA---	glycoprotein 6-alpha-L-fucosyltransferase activity;
YSB_LS_c38412_g1_i3	2912	alpha amylase [Danaus plexippus]	EHJ72852	0	80	791.186	577	---NA---	3	P:carbohydrate metabolic process; F:cation binding; F:catalytic activity	carbohydrate metabolic process;	---NA---	cation binding; catalytic activity;
YSB_LS_c40118_g1_i1	1907	alpha amylase [Danaus plexippus]	EHJ72605	0	85	906.746	560	---NA---	3	P:carbohydrate metabolic process; F:cation binding; F:catalytic activity	carbohydrate metabolic process;	---NA---	cation binding; catalytic activity;
YSB_LS_c38504_g2_i1	1817	alpha amylase precursor [Bombyx mori]	NP_001182391	0	88	885.174	555	---NA---	3	P:carbohydrate metabolic process; F:cation binding; F:catalytic activity	carbohydrate metabolic process;	---NA---	cation binding; catalytic activity;
YSB_LS_CL3576Contig1	823	alpha spectrin [Papilio xuthus]	BAM18644	4.59829e-153	97	435.261	241	---NA---	1	F:calcium ion binding	---NA---	---NA---	calcium ion binding;
YSB_LS_CL10243Contig1	2061	alpha tocopherol transfer protein [Papilio polytes]	BAM19033	0	91	531.561	312	---NA---	0	---NA---	---NA---	---NA---	---NA---
YSB_LS_c5216_g1_i1	710	alpha tubulin [Glossina morsitans morsitans]	AAG49533	7.77508e-114	98	335.495	178	---NA---	8	C:microtubule; P:protein polymerization; P:GTP catabolic process; P:microtubule-based process; F:GTPase activity; F:structural constituent of cytoskeleton; C:cytoplasm; F:GTP binding	protein polymerization; GTP catabolic process; microtubule-based process;	microtubule; cytoplasm;	GTPase activity; structural constituent of cytoskeleton; GTP binding;
YSB_LS_c80276_g1_i1	872	alpha tubulin [Glossina morsitans morsitans]	AAG49533	1.41631e-178	100	501.901	255	---NA---	8	C:microtubule; P:protein polymerization; P:GTP catabolic process; P:microtubule-based process; F:GTPase activity; F:structural constituent of cytoskeleton; C:cytoplasm; F:GTP binding	protein polymerization; GTP catabolic process; microtubule-based process;	microtubule; cytoplasm;	GTPase activity; structural constituent of cytoskeleton; GTP binding;
YSB_LS_c26435_g1_i1	334	alpha-amylase [Helicoverpa armigera]	ABU98613	1.06806e-46	87	161.77	101	---NA---	3	F:hydrolase activity, acting on glycosyl bonds; P:carbohydrate metabolic process; F:cation binding	carbohydrate metabolic process;	---NA---	hydrolase activity, acting on glycosyl bonds; cation binding;
YSB_LS_c39794_g1_i3	1892	alpha-amylase 3 [Diatraea saccharalis]	AAP97394	0	89	843.573	497	---NA---	3	F:hydrolase activity, acting on glycosyl bonds; P:carbohydrate metabolic process; F:cation binding	carbohydrate metabolic process;	---NA---	hydrolase activity, acting on glycosyl bonds; cation binding;
YSB_LS_CL7010Contig1	1737	alpha-amylase 3 [Diatraea saccharalis]	AAP97394	0	89	848.966	500	---NA---	3	F:hydrolase activity, acting on glycosyl bonds; P:carbohydrate metabolic process; F:cation binding	carbohydrate metabolic process;	---NA---	hydrolase activity, acting on glycosyl bonds; cation binding;
YSB_LS_c39794_g1_i1	1728	alpha-amylase 3 [Diatraea saccharalis]	AAP97394	0	87	626.706	364	---NA---	3	F:hydrolase activity, acting on glycosyl bonds; P:carbohydrate metabolic process; F:cation binding	carbohydrate metabolic process;	---NA---	hydrolase activity, acting on glycosyl bonds; cation binding;
YSB_LS_CL4907Contig1	587	alpha-amylase precursor [Scirpophaga incertulas]	ABV24963	1.65685e-107	91	325.094	196	EC:3.2.1.1	3	F:alpha-amylase activity; P:carbohydrate metabolic process; F:cation binding	carbohydrate metabolic process;	---NA---	alpha-amylase activity; cation binding;
YSB_LS_CL7216Contig1	1711	alpha-amylase precursor [Scirpophaga incertulas]	ABV24963	0	98	1028.47	502	EC:3.2.1.1	3	F:alpha-amylase activity; P:carbohydrate metabolic process; F:cation binding	carbohydrate metabolic process;	---NA---	alpha-amylase activity; cation binding;
YSB_LS_CL7137Contig1	1365	alpha-crystallin [Galleria mellonella]	AAK83435	3.34805e-22	62	99.7525	151	---NA---	0	---NA---	---NA---	---NA---	---NA---
YSB_LS_c33551_g1_i1	698	alpha-crystallin [Galleria mellonella]	AAK83435	2.24434e-14	51	73.9442	156	---NA---	0	---NA---	---NA---	---NA---	---NA---
YSB_LS_c43631_g4_i1	793	alpha-crystallin [Galleria mellonella]	AAK83435	3.50881e-15	57	77.0258	131	---NA---	0	---NA---	---NA---	---NA---	---NA---
YSB_LS_c28889_g1_i2	2499	alpha-esterase 3 precursor [Bombyx mori]	NP_001121786	0	75	655.596	562	---NA---	0	---NA---	---NA---	---NA---	---NA---
YSB_LS_CL4529Contig1	2317	alpha-esterase 49 precursor [Bombyx mori]	NP_001121785	5.84722e-178	66	530.02	547	---NA---	1	F:hydrolase activity	---NA---	---NA---	---NA---
YSB_LS_c35926_g1_i4	2301	alpha-esterase 49 precursor [Bombyx mori]	NP_001121785	1.95695e-163	69	492.271	479	---NA---	1	F:hydrolase activity	---NA---	---NA---	---NA---
YSB_LS_c74498_g1_i1	326	alpha-esterase 49 precursor [Bombyx mori]	NP_001121785	9.98815e-20	59	88.5817	110	---NA---	1	F:hydrolase activity	---NA---	---NA---	---NA---
YSB_LS_c36239_g1_i1	1710	alpha-L-fucosidase [Papilio xuthus]	BAM18173	0	80	630.943	453	EC:3.2.1.51	2	P:fucose metabolic process; F:alpha-L-fucosidase activity	fucose metabolic process;	---NA---	alpha-L-fucosidase activity;
YSB_LS_c36239_g1_i2	1341	alpha-L-fucosidase [Papilio xuthus]	BAM18173	1.01016e-159	84	468.389	298	EC:3.2.1.51	2	P:fucose metabolic process; F:alpha-L-fucosidase activity	fucose metabolic process;	---NA---	alpha-L-fucosidase activity;
YSB_LS_c40966_g2_i1	5481	alpha-mannosidase II [Spodoptera frugiperda]	AAB62719	0	85	1788.08	1131	EC:3.2.1.24	4	F:carbohydrate binding; P:mannose metabolic process; F:alpha-mannosidase activity; F:zinc ion binding	mannose metabolic process;	---NA---	carbohydrate binding; alpha-mannosidase activity; zinc ion binding;
YSB_LS_c40762_g3_i1	677	alpha-N-acetylgalactosaminidase [Danaus plexippus]	EHJ74264	1.84399e-36	90	138.658	93	---NA---	2	P:carbohydrate metabolic process; F:hydrolase activity, hydrolyzing O-glycosyl compounds	carbohydrate metabolic process;	---NA---	hydrolase activity, hydrolyzing O-glycosyl compounds;
YSB_LS_CL6184Contig1	1395	alpha-N-acetylgalactosaminidase precursor [Bombyx mori]	NP_001040191	0	84	581.637	394	---NA---	2	P:carbohydrate metabolic process; F:hydrolase activity, hydrolyzing O-glycosyl compounds	carbohydrate metabolic process;	---NA---	hydrolase activity, hydrolyzing O-glycosyl compounds;
YSB_LS_c40158_g1_i2	585	alpha-tubulin [Bombyx mori]	NP_001036886	1.02715e-134	97	392.889	195	---NA---	8	C:microtubule; P:protein polymerization; P:GTP catabolic process; P:microtubule-based process; F:GTPase activity; F:structural constituent of cytoskeleton; C:cytoplasm; F:GTP binding	protein polymerization; GTP catabolic process; microtubule-based process;	microtubule; cytoplasm;	GTPase activity; structural constituent of cytoskeleton; GTP binding;
YSB_LS_c40158_g1_i4	1182	alpha-tubulin [Bombyx mori]	NP_001036885	0	100	732.25	362	---NA---	8	C:microtubule; P:protein polymerization; P:GTP catabolic process; P:microtubule-based process; F:GTPase activity; F:structural constituent of cytoskeleton; C:cytoplasm; F:GTP binding	protein polymerization; GTP catabolic process; microtubule-based process;	microtubule; cytoplasm;	GTPase activity; structural constituent of cytoskeleton; GTP binding;
YSB_LS_c53425_g1_i1	569	alpha-tubulin [Bombyx mori]	NP_001036886	1.17563e-111	95	333.954	192	---NA---	8	C:microtubule; P:protein polymerization; P:GTP catabolic process; P:microtubule-based process; F:GTPase activity; F:structural constituent of cytoskeleton; C:cytoplasm; F:GTP binding	protein polymerization; GTP catabolic process; microtubule-based process;	microtubule; cytoplasm;	GTPase activity; structural constituent of cytoskeleton; GTP binding;
YSB_LS_c59884_g1_i1	410	alpha-tubulin [Hypothenemus hampei]	AEW44192	6.49305e-64	100	198.364	94	---NA---	7	C:microtubule; P:protein polymerization; P:GTP catabolic process; P:microtubule-based process; F:GTPase activity; F:structural constituent of cytoskeleton; F:GTP binding	protein polymerization; GTP catabolic process; microtubule-based process;	microtubule;	GTPase activity; structural constituent of cytoskeleton; GTP binding;
YSB_LS_c5493_g1_i1	449	alpha-tubulin, partial [Argyresthia conjugella]	AFD34187	1.07568e-108	100	315.849	149	---NA---	7	C:microtubule; P:protein polymerization; P:GTP catabolic process; P:microtubule-based process; F:GTPase activity; F:structural constituent of cytoskeleton; F:GTP binding	protein polymerization; GTP catabolic process; microtubule-based process;	microtubule;	GTPase activity; structural constituent of cytoskeleton; GTP binding;
YSB_LS_c40158_g2_i1	382	alpha-tubulin, partial [Brassicogethes aeneus]	AGQ51765	3.68659e-88	100	262.307	127	---NA---	7	C:microtubule; P:protein polymerization; P:GTP catabolic process; P:microtubule-based process; F:GTPase activity; F:structural constituent of cytoskeleton; F:GTP binding	protein polymerization; GTP catabolic process; microtubule-based process;	microtubule;	GTPase activity; structural constituent of cytoskeleton; GTP binding;
YSB_LS_c5216_g2_i1	524	alpha-tubulin, partial [Phyllonorycter ringoniella]	AHW81488	1.38669e-125	98	361.688	174	---NA---	0	---NA---	---NA---	---NA---	---NA---
YSB_LS_c40158_g2_i2	750	alpha-tubulin-1 [Coptotermes formosanus]	AGM32402	0	99	524.628	250	---NA---	7	C:microtubule; P:protein polymerization; P:GTP catabolic process; P:microtubule-based process; F:GTPase activity; F:structural constituent of cytoskeleton; F:GTP binding	protein polymerization; GTP catabolic process; microtubule-based process;	microtubule;	GTPase activity; structural constituent of cytoskeleton; GTP binding;
YSB_LS_c40158_g3_i1	414	alpha-tubulin-1 [Coptotermes formosanus]	AGM32402	6.90185e-86	100	260.766	123	---NA---	7	C:microtubule; P:protein polymerization; P:GTP catabolic process; P:microtubule-based process; F:GTPase activity; F:structural constituent of cytoskeleton; F:GTP binding	protein polymerization; GTP catabolic process; microtubule-based process;	microtubule;	GTPase activity; structural constituent of cytoskeleton; GTP binding;
YSB_LS_c18992_g1_i1	2704	aly protein [Danaus plexippus]	EHJ67923	0	90	841.262	526	---NA---	3	P:transcription, DNA-templated; P:cell cycle; C:transcriptional repressor complex	transcription, DNA-templated; cell cycle;	transcriptional repressor complex;	---NA---
YSB_LS_c39917_g2_i1	1883	amidase [Papilio polytes]	BAM19004	0	73	568.54	517	---NA---	1	F:carbon-nitrogen ligase activity, with glutamine as amido-N-donor	---NA---	---NA---	---NA---
YSB_LS_CL888Contig2	1943	amidophosphoribosyltransferase [Danaus plexippus]	EHJ73695	0	94	1037.33	569	EC:2.4.2.14	6	F:iron-sulfur cluster binding; P:purine nucleobase biosynthetic process; F:metal ion binding; P:nucleoside metabolic process; F:amidophosphoribosyltransferase activity; P:'de novo' IMP biosynthetic process	purine nucleobase biosynthetic process; nucleoside metabolic process; 'de novo' IMP biosynthetic process;	---NA---	iron-sulfur cluster binding; metal ion binding; amidophosphoribosyltransferase activity;
YSB_LS_CL8369Contig1	5256	amino acid transporter [Danaus plexippus]	EHJ74057	0	90	784.252	499	---NA---	1	C:integral component of membrane	---NA---	integral component of membrane;	---NA---
YSB_LS_c38125_g1_i2	1886	amino acid transporter [Danaus plexippus]	EHJ77833	0	91	821.231	478	---NA---	1	C:integral component of membrane	---NA---	integral component of membrane;	---NA---
YSB_LS_c5241_g1_i1	947	amino acid transporter [Danaus plexippus]	EHJ66649	1.81354e-68	74	227.639	213	---NA---	1	C:membrane	---NA---	membrane;	---NA---
YSB_LS_c41950_g2_i1	1152	amino acid transporter [Papilio xuthus]	BAM18049	9.17212e-101	89	314.309	209	---NA---	1	C:integral component of membrane	---NA---	integral component of membrane;	---NA---
YSB_LS_c37996_g1_i1	1877	amino acid transporter protein [Danaus plexippus]	EHJ77834	0	81	603.979	444	---NA---	1	C:integral component of membrane	---NA---	integral component of membrane;	---NA---
YSB_LS_c36804_g1_i1	1559	amino acid transporter, partial [Papilio xuthus]	BAM19531	0	82	580.482	436	---NA---	1	C:integral component of membrane	---NA---	integral component of membrane;	---NA---
YSB_LS_c35713_g1_i1	1760	aminoacylase 1 [Heliothis virescens]	AET43034	4.81229e-166	73	488.419	407	---NA---	3	P:primary metabolic process; F:hydrolase activity; P:organic substance metabolic process	primary metabolic process; organic substance metabolic process;	---NA---	hydrolase activity;
YSB_LS_c44355_g2_i1	2365	aminoacylase 1 [Heliothis virescens]	AET43034	6.5038e-177	75	523.472	413	---NA---	3	P:primary metabolic process; F:hydrolase activity; P:organic substance metabolic process	primary metabolic process; organic substance metabolic process;	---NA---	hydrolase activity;
YSB_LS_CL220Contig2	2451	aminoacylase-1 [Danaus plexippus]	EHJ63580	3.60257e-90	64	304.294	356	---NA---	4	P:proteolysis; F:metallopeptidase activity; F:hydrolase activity; P:metabolic process	---NA---	---NA---	---NA---
YSB_LS_CL220Contig1	1188	aminoacylase-1 [Danaus plexippus]	EHJ63580	9.58352e-90	66	290.426	310	---NA---	4	P:proteolysis; F:metallopeptidase activity; F:hydrolase activity; P:metabolic process	---NA---	---NA---	---NA---
YSB_LS_c37215_g1_i1	2577	aminolevulinate synthase [Papilio xuthus]	BAM17913	0	93	859.366	507	EC:2.3.1.37	4	F:5-aminolevulinate synthase activity; F:pyridoxal phosphate binding; P:protoporphyrinogen IX biosynthetic process; C:mitochondrial matrix	protoporphyrinogen IX biosynthetic process;	mitochondrial matrix;	5-aminolevulinate synthase activity; pyridoxal phosphate binding;
YSB_LS_c31962_g1_i1	1520	aminomethyltransferase [Danaus plexippus]	EHJ64204	0	86	619.772	388	EC:2.1.2.10	5	C:cytoplasm; P:glycine catabolic process; F:aminomethyltransferase activity; P:methylation; F:transaminase activity	glycine catabolic process; methylation;	cytoplasm;	aminomethyltransferase activity; transaminase activity;
YSB_LS_CL6629Contig1	4108	aminopeptidase N [Chilo suppressalis]	AFU51580	0	80	910.598	646	EC:3.4.11	4	F:metallopeptidase activity; P:proteolysis; F:zinc ion binding; F:aminopeptidase activity	proteolysis;	---NA---	metallopeptidase activity; zinc ion binding; aminopeptidase activity;
YSB_LS_c36579_g4_i1	1708	aminopeptidase N [Chilo suppressalis]	AFU51580	1.0208e-165	70	505.753	471	---NA---	4	P:proteolysis; F:metallopeptidase activity; F:aminopeptidase activity; F:zinc ion binding	---NA---	---NA---	---NA---
YSB_LS_c39902_g1_i3	3188	aminopeptidase N [Chilo suppressalis]	AFU51581	0	74	1158.28	963	---NA---	1	F:peptidase activity, acting on L-amino acid peptides	---NA---	---NA---	peptidase activity, acting on L-amino acid peptides;
YSB_LS_c36579_g1_i1	996	aminopeptidase N [Mamestra brassicae]	AHW57924	1.62647e-73	66	251.136	248	---NA---	0	---NA---	---NA---	---NA---	---NA---
YSB_LS_c36390_g3_i1	693	aminopeptidase N [Manduca sexta]	AAP33526	4.61023e-75	68	249.21	231	---NA---	4	P:proteolysis; F:metallopeptidase activity; F:aminopeptidase activity; F:zinc ion binding	---NA---	---NA---	---NA---
YSB_LS_c30826_g2_i1	1122	aminopeptidase N isoform 3 [Ostrinia nubilalis]	ABL01483	1.20138e-160	79	477.633	369	EC:3.4.11	4	F:metallopeptidase activity; P:proteolysis; F:zinc ion binding; F:aminopeptidase activity	proteolysis;	---NA---	metallopeptidase activity; zinc ion binding; aminopeptidase activity;
YSB_LS_c44156_g1_i4	1320	aminopeptidase N precursor [Bombyx mori]	NP_001037013	1.30474e-180	83	538.495	344	EC:3.4.11	4	F:metallopeptidase activity; P:proteolysis; F:zinc ion binding; F:aminopeptidase activity	proteolysis;	---NA---	metallopeptidase activity; zinc ion binding; aminopeptidase activity;
YSB_LS_c36413_g1_i1	1862	aminopeptidase N1 [Cnaphalocrocis medinalis]	ADZ05466	0	64	560.836	627	---NA---	4	P:proteolysis; F:metallopeptidase activity; F:aminopeptidase activity; F:zinc ion binding	---NA---	---NA---	---NA---
YSB_LS_c36579_g2_i1	1492	aminopeptidase N1 [Cnaphalocrocis medinalis]	ADZ05466	1.46731e-161	68	492.656	499	---NA---	4	P:proteolysis; F:metallopeptidase activity; F:aminopeptidase activity; F:zinc ion binding	---NA---	---NA---	---NA---
YSB_LS_CL1104Contig1	1571	aminopeptidase N1 [Diatraea saccharalis]	ADL38968	1.52782e-157	74	485.723	399	---NA---	1	F:peptidase activity, acting on L-amino acid peptides	---NA---	---NA---	peptidase activity, acting on L-amino acid peptides;
YSB_LS_c39837_g1_i2	1035	aminopeptidase N2 [Chilo suppressalis]	AGG36452	0	87	573.933	345	EC:3.4.11	4	F:metallopeptidase activity; P:proteolysis; F:zinc ion binding; F:aminopeptidase activity	proteolysis;	---NA---	metallopeptidase activity; zinc ion binding; aminopeptidase activity;
YSB_LS_c38827_g1_i2	3009	aminopeptidase N2 [Diatraea saccharalis]	ADL38969	0	79	1269.99	940	EC:3.4.11	4	F:metallopeptidase activity; P:proteolysis; F:zinc ion binding; F:aminopeptidase activity	proteolysis;	---NA---	metallopeptidase activity; zinc ion binding; aminopeptidase activity;
YSB_LS_CL5241Contig1	1905	aminopeptidase N3 [Chilo suppressalis]	AEB96253	2.08912e-145	72	455.677	385	---NA---	1	F:peptidase activity, acting on L-amino acid peptides	---NA---	---NA---	peptidase activity, acting on L-amino acid peptides;
YSB_LS_c38403_g2_i2	1940	aminopeptidase N3 [Chilo suppressalis]	AEB96253	0	75	820.076	641	---NA---	1	F:peptidase activity, acting on L-amino acid peptides	---NA---	---NA---	peptidase activity, acting on L-amino acid peptides;
YSB_LS_CL7903Contig1	4163	aminopeptidase N3 [Chilo suppressalis]	AEB96253	0	67	959.518	961	---NA---	4	P:proteolysis; F:metallopeptidase activity; F:aminopeptidase activity; F:zinc ion binding	---NA---	---NA---	---NA---
YSB_LS_CL1178Contig2	2008	aminopeptidase N3 [Diatraea saccharalis]	ADL38970	0	69	705.286	656	---NA---	4	P:proteolysis; F:metallopeptidase activity; F:aminopeptidase activity; F:zinc ion binding	---NA---	---NA---	---NA---
YSB_LS_c24687_g1_i1	1031	aminopeptidase N3 [Diatraea saccharalis]	ADL38970	4.52721e-116	72	367.081	307	---NA---	1	F:peptidase activity, acting on L-amino acid peptides	---NA---	---NA---	peptidase activity, acting on L-amino acid peptides;
YSB_LS_c39648_g1_i3	1922	aminopeptidase N3 [Diatraea saccharalis]	ADL38970	0	71	699.893	616	---NA---	4	P:proteolysis; F:metallopeptidase activity; F:aminopeptidase activity; F:zinc ion binding	---NA---	---NA---	---NA---
YSB_LS_c42930_g1_i1	1742	aminopeptidase N3 [Diatraea saccharalis]	ADL38970	0	74	509.605	427	---NA---	1	F:peptidase activity, acting on L-amino acid peptides	---NA---	---NA---	peptidase activity, acting on L-amino acid peptides;
YSB_LS_CL2828Contig1	1953	aminopeptidase N3 [Diatraea saccharalis]	ADL38970	0	72	711.449	616	---NA---	1	F:peptidase activity, acting on L-amino acid peptides	---NA---	---NA---	peptidase activity, acting on L-amino acid peptides;
YSB_LS_c5995_g1_i1	618	aminopeptidase N3 [Ostrinia nubilalis]	ACT35083	1.56595e-39	61	150.599	178	---NA---	4	P:proteolysis; F:metallopeptidase activity; F:aminopeptidase activity; F:zinc ion binding	---NA---	---NA---	---NA---
YSB_LS_CL7251Contig1	2369	aminopeptidase N3 precursor [Bombyx mori]	NP_001104835	0	71	883.248	778	---NA---	1	F:hydrolase activity	---NA---	---NA---	hydrolase activity;
YSB_LS_c30826_g1_i1	1077	aminopeptidase N3 precursor [Bombyx mori]	NP_001104835	5.24001e-89	66	295.049	316	---NA---	1	F:hydrolase activity	---NA---	---NA---	hydrolase activity;
YSB_LS_c42930_g3_i2	4177	aminopeptidase N3c [Ostrinia nubilalis]	AEO12697	0	66	969.148	959	---NA---	4	P:proteolysis; F:metallopeptidase activity; F:aminopeptidase activity; F:zinc ion binding	---NA---	---NA---	---NA---
YSB_LS_c42955_g2_i3	1898	aminopeptidase N4 [Chilo suppressalis]	ADZ57273	4.13177e-103	79	342.043	252	EC:3.4.11	4	F:metallopeptidase activity; P:proteolysis; F:zinc ion binding; F:aminopeptidase activity	proteolysis;	---NA---	metallopeptidase activity; zinc ion binding; aminopeptidase activity;
YSB_LS_c34996_g1_i1	2155	aminopeptidase N4 [Cnaphalocrocis medinalis]	ADZ05468	0	81	1037.71	694	EC:3.4.11	4	F:metallopeptidase activity; P:proteolysis; F:zinc ion binding; F:aminopeptidase activity	proteolysis;	---NA---	metallopeptidase activity; zinc ion binding; aminopeptidase activity;
YSB_LS_CL4560Contig1	1667	aminopeptidase N-6 [Bombyx mori]	AFK85022	1.44705e-91	62	309.301	331	---NA---	5	P:proteolysis; F:metallopeptidase activity; F:hydrolase activity; F:aminopeptidase activity; F:zinc ion binding	---NA---	---NA---	---NA---
YSB_LS_CL2682Contig1	3018	aminopeptidase N6 [Ostrinia nubilalis]	AGO57906	0	78	1219.53	943	---NA---	1	F:peptidase activity, acting on L-amino acid peptides	---NA---	---NA---	peptidase activity, acting on L-amino acid peptides;
YSB_LS_CL2652Contig1	3322	aminopeptidase N7 [Ostrinia nubilalis]	AEO12692	0	71	973.77	841	---NA---	4	P:proteolysis; F:metallopeptidase activity; F:aminopeptidase activity; F:zinc ion binding	---NA---	---NA---	---NA---
YSB_LS_CL2244Contig1	2595	aminopeptidase N8 [Ostrinia nubilalis]	ACV04931	0	82	1251.11	845	EC:3.4.11	4	F:metallopeptidase activity; P:proteolysis; F:zinc ion binding; F:aminopeptidase activity	proteolysis;	---NA---	metallopeptidase activity; zinc ion binding; aminopeptidase activity;
YSB_LS_CL5216Contig1	1308	aminopeptidase N-like precursor [Bombyx mori]	NP_001266372	6.66592e-173	73	520.776	436	---NA---	1	F:peptidase activity, acting on L-amino acid peptides	---NA---	---NA---	peptidase activity, acting on L-amino acid peptides;
YSB_LS_c33995_g2_i2	2306	aminopeptidase N-like precursor [Bombyx mori]	NP_001266372	0	79	781.171	591	EC:3.4.11	4	F:metallopeptidase activity; P:proteolysis; F:zinc ion binding; F:aminopeptidase activity	proteolysis;	---NA---	metallopeptidase activity; zinc ion binding; aminopeptidase activity;
YSB_LS_c41081_g1_i1	3383	aminopeptidase N-like precursor [Bombyx mori]	NP_001269273	0	75	1118.99	926	---NA---	1	F:peptidase activity, acting on L-amino acid peptides	---NA---	---NA---	peptidase activity, acting on L-amino acid peptides;
YSB_LS_CL2097Contig1	1754	aminopeptidase N-like protein [Danaus plexippus]	EHJ69867	0	77	739.954	561	---NA---	1	F:peptidase activity, acting on L-amino acid peptides	---NA---	---NA---	peptidase activity, acting on L-amino acid peptides;
YSB_LS_c40742_g4_i1	716	aminopeptidase N-like protein [Danaus plexippus]	EHJ69867	1.44641e-67	72	230.335	186	---NA---	1	F:peptidase activity, acting on L-amino acid peptides	---NA---	---NA---	peptidase activity, acting on L-amino acid peptides;
YSB_LS_c40742_g2_i1	1659	aminopeptidase N-like protein [Danaus plexippus]	EHJ69867	5.98411e-158	74	483.797	397	---NA---	1	F:peptidase activity, acting on L-amino acid peptides	---NA---	---NA---	peptidase activity, acting on L-amino acid peptides;
YSB_LS_c41952_g1_i1	2528	aminopeptidase P-like protein [Ostrinia nubilalis]	ADZ74177	0	79	846.655	659	EC:3.4.11	1	F:aminopeptidase activity	---NA---	---NA---	aminopeptidase activity;
YSB_LS_CL2671Contig1	2501	aminopeptidase P-like protein [Ostrinia nubilalis]	ADZ74177	0	80	840.877	643	EC:3.4.11	1	F:aminopeptidase activity	---NA---	---NA---	aminopeptidase activity;
YSB_LS_c41952_g1_i2	2142	aminopeptidase P-like protein [Ostrinia nubilalis]	ADZ74177	0	77	608.216	470	---NA---	1	F:hydrolase activity	---NA---	---NA---	hydrolase activity;
YSB_LS_c53778_g1_i1	286	aminopeptidase-like protein [Danaus plexippus]	EHJ66088	5.36369e-14	76	70.4774	69	---NA---	1	F:peptidase activity, acting on L-amino acid peptides	---NA---	---NA---	peptidase activity, acting on L-amino acid peptides;
YSB_LS_c41634_g2_i1	1976	AMP dependent coa ligase [Danaus plexippus]	EHJ64969	0	77	641.343	527	---NA---	1	F:catalytic activity	---NA---	---NA---	catalytic activity;
YSB_LS_c29990_g1_i1	1691	AMP-activated protein kinase [Danaus plexippus]	EHJ71225	0	95	893.264	471	EC:2.7.11	3	P:protein phosphorylation; F:ATP binding; F:protein serine/threonine kinase activity	protein phosphorylation;	---NA---	ATP binding; protein serine/threonine kinase activity;
YSB_LS_CL7946Contig1	3506	AMP-activated protein kinase beta subunit [Bombyx mori]	NP_001103403	1.52656e-163	93	494.197	283	---NA---	2	F:kinase activity; P:phosphorylation	phosphorylation;	---NA---	kinase activity;
YSB_LS_c34691_g1_i1	443	AMPM_HELVIRecName: Full=Membrane alanyl aminopeptidase; AltName: Full=Aminopeptidase N-like protein; AltName: Full=BTBP1; AltName: Full=CryIA(C) receptor; Flags: Precursor [Heliothis virescens]	Q11000	4.27177e-47	70	169.474	147	---NA---	2	C:membrane; F:peptidase activity	---NA---	membrane;	peptidase activity;
YSB_LS_c32174_g1_i1	836	amyloid precursor protein [Manduca sexta]	AAY25024	7.89793e-25	96	109.768	88	---NA---	3	C:integral component of membrane; F:heparin binding; F:transition metal ion binding	---NA---	integral component of membrane;	heparin binding; transition metal ion binding;
YSB_LS_c33517_g1_i1	1491	amyloid precursor protein [Manduca sexta]	AAY25024	9.26026e-156	98	471.47	221	---NA---	3	C:integral component of membrane; F:heparin binding; F:transition metal ion binding	---NA---	integral component of membrane;	heparin binding; transition metal ion binding;
YSB_LS_c26374_g1_i1	810	AN1-type zinc finger protein 6 [Zootermopsis nevadensis]	KDR24101	5.71186e-11	72	64.6994	43	---NA---	0	---NA---	---NA---	---NA---	---NA---
YSB_LS_c41796_g1_i1	2162	ancient conserved domain protein 2 [Danaus plexippus]	EHJ73464	0	75	843.573	681	---NA---	1	F:adenyl nucleotide binding	---NA---	---NA---	---NA---
YSB_LS_c37330_g2_i9	1404	Angiogenic factor with G patch and FHA domains 1 [Harpegnathos saltator]	EFN76913	6.44344e-49	62	150.599	255	---NA---	1	F:nucleic acid binding	---NA---	---NA---	---NA---
YSB_LS_c1344_g1_i1	306	angiopoietin-like 1 precursor [Danaus plexippus]	EHJ69330	5.8636e-28	73	110.538	98	---NA---	0	---NA---	---NA---	---NA---	---NA---
YSB_LS_CL8030Contig1	4212	annexin B13 [Danaus plexippus]	EHJ70613	0	81	691.804	464	---NA---	2	F:calcium ion binding; F:calcium-dependent phospholipid binding	---NA---	---NA---	calcium ion binding; calcium-dependent phospholipid binding;
YSB_LS_c42518_g1_i3	1176	annexin IX [Helicoverpa armigera]	AEB26321	0	98	573.548	322	---NA---	2	F:calcium ion binding; F:calcium-dependent phospholipid binding	---NA---	---NA---	calcium ion binding; calcium-dependent phospholipid binding;
YSB_LS_CL968Contig1	1674	annexin IX [Papilio polytes]	BAM19167	0	92	538.88	319	---NA---	2	F:calcium ion binding; F:calcium-dependent phospholipid binding	---NA---	---NA---	calcium ion binding; calcium-dependent phospholipid binding;
YSB_LS_c40241_g1_i6	864	annexin IX [Papilio polytes]	BAM19167	1.42868e-142	90	412.149	239	---NA---	2	F:calcium ion binding; F:calcium-dependent phospholipid binding	---NA---	---NA---	calcium ion binding; calcium-dependent phospholipid binding;
YSB_LS_c66022_g1_i1	394	antennae-rich cytochrome P450 [Danaus plexippus]	EHJ74761	5.5921e-09	71	58.151	46	---NA---	2	F:oxidoreductase activity; F:binding	---NA---	---NA---	oxidoreductase activity; binding;
YSB_LS_c43106_g4_i2	587	antennal aldehyde oxidase [Mamestra brassicae]	AAY22446	8.46281e-72	88	231.106	148	---NA---	6	F:flavin adenine dinucleotide binding; F:metal ion binding; F:oxidoreductase activity, acting on CH-OH group of donors; F:electron carrier activity; F:2 iron, 2 sulfur cluster binding; P:oxidation-reduction process	oxidation-reduction process;	---NA---	flavin adenine dinucleotide binding; metal ion binding; oxidoreductase activity, acting on CH-OH group of donors; electron carrier activity; 2 iron, 2 sulfur cluster binding;
YSB_LS_c32674_g1_i1	602	antennal binding protein [Danaus plexippus]	EHJ67766	8.96172e-30	60	114.005	148	---NA---	1	F:odorant binding	---NA---	---NA---	---NA---
YSB_LS_CL2432Contig1	2860	antennal esterase CXE10 [Spodoptera exigua]	AEJ38207	0	73	612.453	540	---NA---	1	F:hydrolase activity	---NA---	---NA---	---NA---
YSB_LS_c29192_g1_i1	1836	antennal esterase CXE10 [Spodoptera exigua]	AEJ38207	0	71	600.512	535	---NA---	1	F:hydrolase activity	---NA---	---NA---	---NA---
YSB_LS_c42212_g1_i3	2414	antennal esterase CXE11 [Spodoptera exigua]	AEJ38206	0	76	620.542	525	---NA---	1	F:hydrolase activity	---NA---	---NA---	---NA---
YSB_LS_c43200_g2_i1	2000	antennal esterase CXE13 [Spodoptera litura]	ADR64697	0	69	590.112	565	---NA---	1	F:hydrolase activity	---NA---	---NA---	---NA---
YSB_LS_CL6969Contig1	2008	antennal esterase CXE17 [Spodoptera litura]	ADR64699	1.14075e-168	74	451.44	362	---NA---	1	F:hydrolase activity	---NA---	---NA---	---NA---
YSB_LS_c39152_g1_i1	2019	antennal esterase CXE18 [Spodoptera littoralis]	ACV60245	0	81	724.546	539	---NA---	1	F:hydrolase activity	---NA---	---NA---	hydrolase activity;
YSB_LS_c64786_g1_i1	351	antennal esterase CXE19 [Danaus plexippus]	EHJ75423	1.18762e-61	95	206.838	115	---NA---	0	---NA---	---NA---	---NA---	---NA---
YSB_LS_c40234_g1_i1	3277	antennal esterase CXE4 [Spodoptera exigua]	AGJ94046	0	73	578.941	526	---NA---	1	F:hydrolase activity	---NA---	---NA---	---NA---
YSB_LS_c42479_g2_i2	2140	antennal esterase CXE4 [Spodoptera exigua]	AGJ94046	0	73	606.675	533	---NA---	1	F:hydrolase activity	---NA---	---NA---	---NA---
YSB_LS_c37356_g1_i3	2379	antennal esterase CXE4 [Spodoptera littoralis]	ACV60231	0	67	581.637	552	---NA---	1	F:hydrolase activity	---NA---	---NA---	---NA---
YSB_LS_c41600_g2_i1	3328	antennal esterase CXE9 [Spodoptera littoralis]	ACV60236	0	76	680.248	545	---NA---	1	F:hydrolase activity	---NA---	---NA---	---NA---
YSB_LS_c35193_g1_i1	3849	antennapedia-like proteinue protein [Danaus plexippus]	EHJ76618	8.87225e-151	93	464.537	303	---NA---	5	P:regulation of transcription, DNA-templated; F:sequence-specific DNA binding transcription factor activity; F:sequence-specific DNA binding; P:multicellular organismal development; C:nucleus	regulation of transcription, DNA-templated; multicellular organismal development;	nucleus;	sequence-specific DNA binding transcription factor activity; sequence-specific DNA binding;
YSB_LS_c38692_g1_i1	1027	apolipophorin III [Trichoplusia ni]	ABV68867	7.25174e-69	86	221.09	187	---NA---	3	C:extracellular region; F:lipid binding; P:lipid transport	lipid transport;	extracellular region;	lipid binding;
YSB_LS_c44224_g1_i1	10312	apolipophorin precursor protein [Bombyx mori]	BAK82317	0	73	3733.73	3319	---NA---	2	P:lipid transport; F:lipid transporter activity	---NA---	---NA---	---NA---
YSB_LS_c34909_g2_i1	495	Apolipophorins [Danaus plexippus]	EHJ68005	3.23455e-41	81	154.836	145	---NA---	8	F:structural constituent of cytoskeleton; F:lipid transporter activity; P:cytoskeletal anchoring at plasma membrane; C:focal adhesion; P:cell adhesion; C:ruffle; P:lipid transport; C:actin cytoskeleton	cytoskeletal anchoring at plasma membrane; cell adhesion; lipid transport;	focal adhesion; ruffle; actin cytoskeleton;	structural constituent of cytoskeleton; lipid transporter activity;
YSB_LS_c36649_g1_i1	2148	Apolipophorins [Danaus plexippus]	EHJ68005	0	70	621.698	665	---NA---	2	P:single-organism process; C:cell part	single-organism process;	cell part;	---NA---
YSB_LS_c37393_g1_i1	1394	Apolipophorins [Danaus plexippus]	EHJ68005	3.51832e-19	51	95.9005	214	---NA---	10	P:cytoskeletal anchoring at plasma membrane; F:lipid transporter activity; P:lipid transport; C:focal adhesion; C:actin cytoskeleton; F:structural constituent of cytoskeleton; C:ruffle; P:cell adhesion; F:structural molecule activity; C:cytoskeleton	---NA---	---NA---	---NA---
YSB_LS_c44038_g1_i1	4853	Apolipophorins [Danaus plexippus]	EHJ68005	4.74913e-131	63	462.225	716	---NA---	10	P:cytoskeletal anchoring at plasma membrane; F:lipid transporter activity; P:lipid transport; C:focal adhesion; C:actin cytoskeleton; F:structural constituent of cytoskeleton; C:ruffle; P:cell adhesion; F:structural molecule activity; C:cytoskeleton	---NA---	---NA---	---NA---
YSB_LS_c37393_g1_i2	1028	Apolipophorins [Danaus plexippus]	EHJ68005	7.66185e-09	53	62.3882	100	---NA---	10	P:cytoskeletal anchoring at plasma membrane; F:lipid transporter activity; P:lipid transport; C:focal adhesion; C:actin cytoskeleton; F:structural constituent of cytoskeleton; C:ruffle; P:cell adhesion; F:structural molecule activity; C:cytoskeleton	---NA---	---NA---	---NA---
YSB_LS_c41800_g1_i1	3544	apontic-like [Bombyx mori]	BAP59152	4.61454e-163	88	494.582	314	---NA---	0	---NA---	---NA---	---NA---	---NA---
YSB_LS_c31641_g1_i1	1804	apoptosis-inducing factor [Bombyx mori]	NP_001189462	0	82	641.343	434	---NA---	4	P:cell redox homeostasis; F:flavin adenine dinucleotide binding; F:oxidoreductase activity; P:oxidation-reduction process	cell redox homeostasis; oxidation-reduction process;	---NA---	flavin adenine dinucleotide binding; oxidoreductase activity;
YSB_LS_c39011_g1_i1	5130	apoptotic protease-activating factor-1 [Plutella xylostella]	AHB86312	0	74	1687.55	1551	---NA---	0	---NA---	---NA---	---NA---	---NA---
YSB_LS_CL3882Contig1	1065	aprataxin [Biston betularia]	ADO32992	4.97521e-82	83	255.758	184	---NA---	2	F:catalytic activity; P:metabolic process	metabolic process;	---NA---	catalytic activity;
YSB_LS_c5246_g1_i1	657	apterous [Danaus plexippus]	EHJ74087	3.08756e-103	82	310.457	228	---NA---	5	P:regulation of transcription, DNA-templated; F:sequence-specific DNA binding transcription factor activity; F:sequence-specific DNA binding; C:nucleus; F:zinc ion binding	regulation of transcription, DNA-templated;	nucleus;	sequence-specific DNA binding transcription factor activity; sequence-specific DNA binding; zinc ion binding;
YSB_LS_c35443_g2_i1	2043	apterous A splicing isoform type B [Bombyx mori]	BAK19079	7.71945e-166	92	489.96	295	---NA---	5	P:regulation of transcription, DNA-templated; F:sequence-specific DNA binding transcription factor activity; F:sequence-specific DNA binding; C:nucleus; F:zinc ion binding	regulation of transcription, DNA-templated;	nucleus;	sequence-specific DNA binding transcription factor activity; sequence-specific DNA binding; zinc ion binding;
YSB_LS_c38919_g1_i1	1797	apyrase [Danaus plexippus]	EHJ79285	0	80	699.508	528	---NA---	4	P:nucleotide catabolic process; F:metal ion binding; F:hydrolase activity, acting on ester bonds; F:nucleotide binding	nucleotide catabolic process;	---NA---	metal ion binding; hydrolase activity, acting on ester bonds; nucleotide binding;
YSB_LS_c39448_g2_i1	2392	apyrase [Helicoverpa zea]	ADK90114	0	82	763.837	534	---NA---	4	P:nucleotide catabolic process; F:metal ion binding; F:hydrolase activity, acting on ester bonds; F:nucleotide binding	nucleotide catabolic process;	---NA---	metal ion binding; hydrolase activity, acting on ester bonds; nucleotide binding;
YSB_LS_c30121_g2_i1	2034	apyrase [Papilio xuthus]	BAM19905	0	87	618.616	395	EC:3.6.1	2	F:pyrophosphatase activity; F:calcium ion binding	---NA---	---NA---	pyrophosphatase activity; calcium ion binding;
YSB_LS_c40902_g1_i3	1816	AQP-2 variant A [Chilo suppressalis]	AHF53539	1.59639e-135	91	404.445	269	---NA---	0	---NA---	---NA---	---NA---	---NA---
YSB_LS_c40307_g2_i1	1423	aquaporin [Bombyx mori]	NP_001106228	4.24044e-89	75	280.411	222	---NA---	1	C:membrane	---NA---	membrane;	---NA---
YSB_LS_CL8862Contig1	800	aquaporin [Danaus plexippus]	EHJ72289	1.1218e-42	64	153.295	177	---NA---	4	C:integral component of membrane; C:membrane; P:transport; F:transporter activity	---NA---	---NA---	---NA---
YSB_LS_CL5185Contig1	1102	aquaporin AQP-Gra2 [Grapholita molesta]	BAH47555	4.08357e-36	59	138.658	209	---NA---	4	C:integral component of membrane; C:membrane; P:transport; F:transporter activity	---NA---	---NA---	---NA---
YSB_LS_c41646_g2_i3	1078	aquaporin AQP-Gra2 [Grapholita molesta]	BAH47555	1.88606e-24	59	105.531	168	---NA---	4	C:integral component of membrane; C:membrane; P:transport; F:transporter activity	---NA---	---NA---	---NA---
YSB_LS_CL489Contig1	2654	aquaporin-1 variant A [Chilo suppressalis]	AFC34081	7.21136e-133	91	405.986	248	---NA---	3	C:integral component of membrane; P:transport; F:transporter activity	transport;	integral component of membrane;	transporter activity;
YSB_LS_CL3954Contig1	487	Aquaporin-9, putative [Pediculus humanus corporis]	XP_002430403	3.65128e-20	60	89.7373	126	---NA---	4	C:integral component of membrane; C:membrane; P:transport; F:transporter activity	---NA---	---NA---	---NA---
YSB_LS_c17570_g1_i1	602	Aquaporin-9, putative [Pediculus humanus corporis]	XP_002430403	8.85496e-37	60	136.346	195	---NA---	4	C:integral component of membrane; C:membrane; P:transport; F:transporter activity	---NA---	---NA---	---NA---
YSB_LS_c35839_g2_i2	1479	arginase [Danaus plexippus]	EHJ70423	0	91	564.688	330	EC:3.5.3.1	3	P:arginine metabolic process; F:metal ion binding; F:arginase activity	arginine metabolic process;	---NA---	metal ion binding; arginase activity;
YSB_LS_c40505_g4_i3	3722	arginine kinase isoform 2 [Bombyx mori]	BAM62792	0	97	716.072	385	---NA---	3	F:kinase activity; F:ATP binding; P:phosphorylation	phosphorylation;	---NA---	kinase activity; ATP binding;
YSB_LS_c14696_g1_i1	255	arginine kinase, partial [Strumigenys erynnes]	AIM42723	8.00941e-53	97	171.4	84	---NA---	0	---NA---	---NA---	---NA---	---NA---
YSB_LS_c43070_g1_i1	2357	arginine N-methyltransferase 1 [Biston betularia]	ADO32994	0	96	677.167	359	---NA---	2	P:protein methylation; F:methyltransferase activity	protein methylation;	---NA---	methyltransferase activity;
YSB_LS_c59877_g1_i1	482	Argininosuccinate synthase [Camponotus floridanus]	EFN69689	4.08479e-53	75	180.644	149	---NA---	3	F:ATP binding; P:arginine biosynthetic process; F:argininosuccinate synthase activity	---NA---	---NA---	---NA---
YSB_LS_c27000_g2_i1	1601	argonaute 1 [Danaus plexippus]	EHJ71131	0	97	912.524	499	---NA---	1	F:nucleic acid binding	---NA---	---NA---	nucleic acid binding;
YSB_LS_CL1236Contig1	2959	argonaute 2 [Spodoptera litura]	AHC98010	0	80	1019.99	917	---NA---	0	---NA---	---NA---	---NA---	---NA---
YSB_LS_c21753_g1_i1	1139	aristaless 2 [Junonia coenia]	ACX30667	2.55144e-101	79	306.605	226	---NA---	4	P:regulation of transcription, DNA-templated; F:sequence-specific DNA binding transcription factor activity; F:transcription regulatory region sequence-specific DNA binding; C:nucleus	regulation of transcription, DNA-templated;	nucleus;	sequence-specific DNA binding transcription factor activity; transcription regulatory region sequence-specific DNA binding;
YSB_LS_c68163_g1_i1	416	aristaless-related homeobox protein [Danaus plexippus]	EHJ68133	8.9364e-51	82	174.096	134	---NA---	4	P:regulation of transcription, DNA-templated; F:sequence-specific DNA binding transcription factor activity; F:sequence-specific DNA binding; C:nucleus	regulation of transcription, DNA-templated;	nucleus;	sequence-specific DNA binding transcription factor activity; sequence-specific DNA binding;
YSB_LS_c68888_g1_i1	222	Armadillo repeat-containing protein 8 [Zootermopsis nevadensis]	KDR21196	8.21398e-17	100	79.337	44	---NA---	0	---NA---	---NA---	---NA---	---NA---
YSB_LS_c30467_g1_i1	1771	armc4 [Danaus plexippus]	EHJ75977	1.16121e-180	97	491.115	257	---NA---	3	P:vesicle-mediated transport; P:intracellular protein transport; C:membrane coat	vesicle-mediated transport; intracellular protein transport;	membrane coat;	---NA---
YSB_LS_c30582_g1_i1	930	armc4 [Danaus plexippus]	EHJ75977	3.15921e-152	98	447.588	237	---NA---	3	P:vesicle-mediated transport; P:intracellular protein transport; C:membrane coat	vesicle-mediated transport; intracellular protein transport;	membrane coat;	---NA---
YSB_LS_CL1065Contig1	4839	ARP1 actin-related protein 1-like protein A [Bombyx mori]	NP_001040336	0	98	749.969	376	---NA---	3	C:cytoskeleton; C:cytoplasm; F:ATP binding	---NA---	cytoskeleton; cytoplasm;	ATP binding;
YSB_LS_c33266_g1_i2	803	Arp2/3 complex p21 subunit [Spodoptera frugiperda]	ADB27912	1.11688e-124	98	360.533	178	---NA---	2	C:Arp2/3 protein complex; P:Arp2/3 complex-mediated actin nucleation	Arp2/3 complex-mediated actin nucleation;	Arp2/3 protein complex;	---NA---
YSB_LS_CL9096Contig1	2272	ARP6 actin-related protein 6-like protein [Bombyx mori]	NP_001040469	0	94	726.087	394	---NA---	0	---NA---	---NA---	---NA---	---NA---
YSB_LS_c39137_g1_i1	1994	arrestin 2 [Maruca vitrata]	AEV53930	0	99	773.081	407	---NA---	1	P:signal transduction	signal transduction;	---NA---	---NA---
YSB_LS_c35678_g1_i1	1533	ARRH_HELVIRecName: Full=Arrestin homolog [Heliothis virescens]	P55274	0	96	700.664	381	---NA---	1	P:signal transduction	signal transduction;	---NA---	---NA---
YSB_LS_c38289_g1_i1	1901	arylalkylamine N-acetyltransferase [Bombyx mori]	NP_001073122	4.33919e-121	83	368.237	261	EC:2.3.1	1	F:N-acetyltransferase activity	---NA---	---NA---	N-acetyltransferase activity;
YSB_LS_c40325_g1_i3	3461	arylphorin [Chilo suppressalis]	BAE98325	0	80	877.856	696	---NA---	0	---NA---	---NA---	---NA---	---NA---
YSB_LS_c40325_g2_i1	627	arylphorin [Chilo suppressalis]	BAE98325	2.7492e-73	81	241.891	174	---NA---	0	---NA---	---NA---	---NA---	---NA---
YSB_LS_c40325_g2_i2	3160	arylphorin [Chilo suppressalis]	BAE98325	0	80	856.67	697	---NA---	0	---NA---	---NA---	---NA---	---NA---
YSB_LS_c40325_g2_i3	3648	arylphorin [Chilo suppressalis]	BAE98325	4.76528e-138	79	444.121	335	---NA---	0	---NA---	---NA---	---NA---	---NA---
YSB_LS_c40325_g2_i5	2008	arylphorin [Chilo suppressalis]	BAE98325	7.65363e-114	80	365.54	284	---NA---	0	---NA---	---NA---	---NA---	---NA---
YSB_LS_c40325_g2_i4	3834	arylphorin [Chilo suppressalis]	BAE98325	4.57636e-129	79	421.394	354	---NA---	0	---NA---	---NA---	---NA---	---NA---
YSB_LS_CL1361Contig1	3731	arylphorin subunit alpha [Danaus plexippus]	EHJ65898	0	68	750.74	743	---NA---	0	---NA---	---NA---	---NA---	---NA---
YSB_LS_c35306_g1_i1	2036	asparagine synthetase [Bombyx mori]	NP_001037414	0	88	897.116	551	EC:6.3.5.4	3	P:L-asparagine biosynthetic process; F:asparagine synthase (glutamine-hydrolyzing) activity; F:ATP binding	L-asparagine biosynthetic process;	---NA---	asparagine synthase (glutamine-hydrolyzing) activity; ATP binding;
YSB_LS_c72487_g1_i1	407	asparagine synthetase glutamine-hydrolyzing protein, partial [Nilaparvata lugens]	AGG09851	5.79336e-43	98	145.591	70	---NA---	0	---NA---	---NA---	---NA---	---NA---
YSB_LS_c80926_g1_i1	340	aspartic proteinase [Sitophilus zeamais]	BAH24176	3.77991e-48	83	164.851	112	EC:3.4.23	2	F:aspartic-type endopeptidase activity; P:proteolysis	proteolysis;	---NA---	aspartic-type endopeptidase activity;
YSB_LS_CL6968Contig1	2116	aspartylglucosaminidase [Bombyx mori]	NP_001037686	2.89717e-164	82	484.952	344	---NA---	1	F:hydrolase activity	---NA---	---NA---	hydrolase activity;
YSB_LS_CL9954Contig1	1703	astacin [Mamestra configurata]	AEA76313	4.43519e-57	66	202.601	196	---NA---	1	F:peptidase activity	---NA---	---NA---	peptidase activity;
YSB_LS_c36028_g1_i1	1090	astacin [Mamestra configurata]	AEA76313	2.75546e-117	68	352.829	322	---NA---	1	F:peptidase activity	---NA---	---NA---	peptidase activity;
YSB_LS_c38290_g1_i5	1127	astacin [Mamestra configurata]	AEA76313	9.28749e-100	65	308.145	319	---NA---	1	F:peptidase activity	---NA---	---NA---	peptidase activity;
YSB_LS_c38290_g1_i10	1341	astacin [Mamestra configurata]	AEA76313	3.28635e-82	70	265.388	238	---NA---	1	F:peptidase activity	---NA---	---NA---	peptidase activity;
YSB_LS_c28461_g1_i1	413	AT15141p [Drosophila melanogaster]	ACT88125	3.04724e-83	99	248.825	126	---NA---	0	---NA---	---NA---	---NA---	---NA---
YSB_LS_c31163_g1_i3	2216	atf2 [Bombyx mori]	NP_001243910	2.96445e-112	64	352.829	409	---NA---	2	F:metal ion binding; F:nucleic acid binding	---NA---	---NA---	---NA---
YSB_LS_c36215_g1_i9	1061	ATP binding protein [Danaus plexippus]	EHJ63733	2.15171e-61	78	202.216	175	---NA---	1	F:nucleotide phosphatase activity, acting on free nucleotides	---NA---	---NA---	---NA---
YSB_LS_c71531_g1_i1	1424	ATP citrate lyase [Acyrthosiphon pisum]	NP_001153852	8.60156e-165	97	502.286	251	---NA---	0	---NA---	---NA---	---NA---	---NA---
YSB_LS_c36798_g2_i1	2151	ATP synthase [Danaus plexippus]	EHJ65007	0	99	1077.39	552	---NA---	6	F:proton-transporting ATPase activity, rotational mechanism; F:proton-transporting ATP synthase activity, rotational mechanism; P:ATP hydrolysis coupled proton transport; C:proton-transporting ATP synthase complex, catalytic core F(1); P:ATP synthesis coupled proton transport; F:ATP binding	ATP hydrolysis coupled proton transport; ATP synthesis coupled proton transport;	proton-transporting ATP synthase complex, catalytic core F(1);	proton-transporting ATPase activity, rotational mechanism; proton-transporting ATP synthase activity, rotational mechanism; ATP binding;
YSB_LS_c30831_g1_i1	886	ATP synthase [Papilio xuthus]	BAM19483	5.56837e-136	88	392.889	228	---NA---	3	F:hydrogen ion transmembrane transporter activity; C:mitochondrial proton-transporting ATP synthase complex, coupling factor F(o); P:ATP synthesis coupled proton transport	ATP synthesis coupled proton transport;	mitochondrial proton-transporting ATP synthase complex, coupling factor F(o);	hydrogen ion transmembrane transporter activity;
YSB_LS_c47456_g1_i1	382	ATP synthase beta subunit [Danaus plexippus]	EHJ67407	9.19091e-79	96	243.047	126	---NA---	5	F:proton-transporting ATP synthase activity, rotational mechanism; P:ATP hydrolysis coupled proton transport; C:proton-transporting ATP synthase complex, catalytic core F(1); P:ATP synthesis coupled proton transport; F:ATP binding	ATP hydrolysis coupled proton transport; ATP synthesis coupled proton transport;	proton-transporting ATP synthase complex, catalytic core F(1);	proton-transporting ATP synthase activity, rotational mechanism; ATP binding;
YSB_LS_c37597_g1_i4	1045	ATP synthase delta chain, mitochondrial [Papilio polytes]	BAM19295	6.17324e-74	91	233.417	136	---NA---	4	C:proton-transporting ATP synthase complex, catalytic core F(1); P:ATP synthesis coupled proton transport; F:proton-transporting ATPase activity, rotational mechanism; F:proton-transporting ATP synthase activity, rotational mechanism	ATP synthesis coupled proton transport;	proton-transporting ATP synthase complex, catalytic core F(1);	proton-transporting ATPase activity, rotational mechanism; proton-transporting ATP synthase activity, rotational mechanism;
YSB_LS_c46499_g1_i1	685	ATP synthase gamma subunit [Riptortus pedestris]	BAN20400	7.8332e-64	95	207.608	114	---NA---	4	C:proton-transporting ATP synthase complex, catalytic core F(1); P:ATP synthesis coupled proton transport; F:proton-transporting ATPase activity, rotational mechanism; F:proton-transporting ATP synthase activity, rotational mechanism	ATP synthesis coupled proton transport;	proton-transporting ATP synthase complex, catalytic core F(1);	proton-transporting ATPase activity, rotational mechanism; proton-transporting ATP synthase activity, rotational mechanism;
YSB_LS_c58913_g1_i1	1230	ATP synthase subunit alpha, mitochondrial [Zootermopsis nevadensis]	KDR06557	0	93	739.184	397	---NA---	0	---NA---	---NA---	---NA---	---NA---
YSB_LS_c9363_g1_i1	1104	ATP synthase subunit b, mitochondrial-like [Acyrthosiphon pisum]	NP_001155377	4.97963e-88	65	274.633	281	---NA---	3	F:hydrogen ion transmembrane transporter activity; P:ATP synthesis coupled proton transport; C:mitochondrial proton-transporting ATP synthase complex, coupling factor F(o)	---NA---	---NA---	---NA---
YSB_LS_c60843_g1_i1	342	ATP synthase subunit d, mitochondrial [Zootermopsis nevadensis]	KDR17560	1.22453e-33	70	121.709	112	---NA---	0	---NA---	---NA---	---NA---	---NA---
YSB_LS_c48245_g1_i1	509	ATP synthase subunit delta, mitochondrial [Acyrthosiphon pisum]	NP_001280464	2.24927e-67	85	209.92	144	---NA---	4	C:proton-transporting ATP synthase complex, catalytic core F(1); P:ATP synthesis coupled proton transport; F:proton-transporting ATPase activity, rotational mechanism; F:proton-transporting ATP synthase activity, rotational mechanism	ATP synthesis coupled proton transport;	proton-transporting ATP synthase complex, catalytic core F(1);	proton-transporting ATPase activity, rotational mechanism; proton-transporting ATP synthase activity, rotational mechanism;
YSB_LS_c34823_g1_i1	1718	ATP synthase-beta [Papilio polytes]	BAM19030	0	98	950.658	517	---NA---	5	F:proton-transporting ATP synthase activity, rotational mechanism; P:ATP hydrolysis coupled proton transport; C:proton-transporting ATP synthase complex, catalytic core F(1); P:ATP synthesis coupled proton transport; F:ATP binding	ATP hydrolysis coupled proton transport; ATP synthesis coupled proton transport;	proton-transporting ATP synthase complex, catalytic core F(1);	proton-transporting ATP synthase activity, rotational mechanism; ATP binding;
YSB_LS_c78438_g1_i1	709	ATP synthase-beta [Riptortus pedestris]	BAN20416	2.60726e-103	92	316.62	228	---NA---	5	F:proton-transporting ATP synthase activity, rotational mechanism; P:ATP hydrolysis coupled proton transport; C:proton-transporting ATP synthase complex, catalytic core F(1); P:ATP synthesis coupled proton transport; F:ATP binding	ATP hydrolysis coupled proton transport; ATP synthesis coupled proton transport;	proton-transporting ATP synthase complex, catalytic core F(1);	proton-transporting ATP synthase activity, rotational mechanism; ATP binding;
YSB_LS_c25942_g2_i1	549	ATPase inhibitor-like protein [Bombyx mori]	NP_001091821	1.63107e-30	100	114.005	59	---NA---	4	F:enzyme inhibitor activity; P:negative regulation of nucleotide metabolic process; P:negative regulation of catalytic activity; C:mitochondrion	negative regulation of nucleotide metabolic process; negative regulation of catalytic activity;	mitochondrion;	enzyme inhibitor activity;
YSB_LS_CL8071Contig1	3845	ATPase type 13A1 [Helicoverpa zea]	ADN88179	0	92	2014.58	1162	---NA---	6	C:integral component of membrane; F:metal ion binding; P:ATP catabolic process; F:cation-transporting ATPase activity; F:ATP binding; P:cation transport	ATP catabolic process; cation transport;	integral component of membrane;	metal ion binding; cation-transporting ATPase activity; ATP binding;
YSB_LS_CL292Contig1	5760	ATP-binding cassette sub-family A member 7 [Danaus plexippus]	EHJ70360	0	77	2107.41	1740	EC:3.6.1.15	2	F:nucleoside-triphosphatase activity; F:nucleotide binding	---NA---	---NA---	nucleoside-triphosphatase activity; nucleotide binding;
YSB_LS_CL450Contig1	4071	ATP-binding cassette sub-family B member 1 [Trichoplusia ni]	ADV76536	0	85	1827.37	1249	---NA---	5	P:transmembrane transport; C:integral component of membrane; F:ATPase activity, coupled to transmembrane movement of substances; P:ATP catabolic process; F:ATP binding	transmembrane transport; ATP catabolic process;	integral component of membrane;	ATPase activity, coupled to transmembrane movement of substances; ATP binding;
YSB_LS_c71923_g1_i1	321	ATP-binding cassette sub-family B member 2 [Trichoplusia ni]	ADV76537	3.40697e-45	93	162.925	106	---NA---	5	P:transmembrane transport; C:integral component of membrane; F:ATPase activity, coupled to transmembrane movement of substances; P:ATP catabolic process; F:ATP binding	transmembrane transport; ATP catabolic process;	integral component of membrane;	ATPase activity, coupled to transmembrane movement of substances; ATP binding;
YSB_LS_CL6930Contig1	3273	ATP-binding cassette sub-family C member 4 [Danaus plexippus]	EHJ74419	0	82	1402.5	1067	---NA---	5	P:transmembrane transport; C:integral component of membrane; F:ATPase activity, coupled to transmembrane movement of substances; P:ATP catabolic process; F:ATP binding	transmembrane transport; ATP catabolic process;	integral component of membrane;	ATPase activity, coupled to transmembrane movement of substances; ATP binding;
YSB_LS_c37791_g5_i1	1160	ATP-binding cassette sub-family C member 4 [Danaus plexippus]	EHJ74419	1.33835e-154	85	478.019	303	---NA---	5	P:transmembrane transport; C:integral component of membrane; F:ATPase activity, coupled to transmembrane movement of substances; P:ATP catabolic process; F:ATP binding	transmembrane transport; ATP catabolic process;	integral component of membrane;	ATPase activity, coupled to transmembrane movement of substances; ATP binding;
YSB_LS_CL196Contig1	5886	ATP-binding cassette sub-family F member 2 [Danaus plexippus]	EHJ77066	0	97	1134.78	623	EC:3.6.1.3	3	P:ATP catabolic process; F:ATP binding; F:ATPase activity	ATP catabolic process;	---NA---	ATP binding; ATPase activity;
YSB_LS_CL1888Contig1	4176	ATP-binding cassette sub-family G member 1 [Zootermopsis nevadensis]	KDR12258	0	70	660.988	642	---NA---	0	---NA---	---NA---	---NA---	---NA---
YSB_LS_c34981_g1_i1	4004	ATP-binding cassette sub-family G member 1-like [Bombyx mori]	NP_001266398	0	91	1145.57	680	EC:3.6.1.3	4	P:ATP catabolic process; F:ATP binding; F:ATPase activity; C:membrane	ATP catabolic process;	membrane;	ATP binding; ATPase activity;
YSB_LS_c43751_g1_i4	4919	ATP-binding cassette transporter subfamily B [Bombyx mori]	NP_001243983	0	92	1358.97	816	---NA---	5	P:transmembrane transport; C:integral component of membrane; F:ATPase activity, coupled to transmembrane movement of substances; P:ATP catabolic process; F:ATP binding	transmembrane transport; ATP catabolic process;	integral component of membrane;	ATPase activity, coupled to transmembrane movement of substances; ATP binding;
YSB_LS_CL955Contig1	4961	ATP-binding cassette transporter subfamily G member Bm3 [Bombyx mori]	NP_001243919	0	91	958.362	551	EC:3.6.1.3	4	P:ATP catabolic process; F:ATP binding; F:ATPase activity; C:membrane	ATP catabolic process;	membrane;	ATP binding; ATPase activity;
YSB_LS_c36852_g1_i2	450	ATP-dependent DNA helicase hus2 [Culex quinquefasciatus]	XP_001848863	2.88263e-15	75	78.1814	66	---NA---	3	P:DNA metabolic process; F:ATP-dependent helicase activity; F:nucleotide binding	DNA metabolic process;	---NA---	ATP-dependent helicase activity; nucleotide binding;
YSB_LS_c32817_g1_i1	2167	ATP-dependent DNA helicase Q1-like protein [Heliconius erato]	AGC92678	0	84	565.844	382	---NA---	4	F:ATP-dependent helicase activity; F:nucleic acid binding; F:ATP binding; P:DNA recombination	DNA recombination;	---NA---	ATP-dependent helicase activity; nucleic acid binding; ATP binding;
YSB_LS_c41666_g5_i1	1053	ATP-dependent RNA helicase [Danaus plexippus]	EHJ64003	0	98	623.624	319	---NA---	3	F:nucleic acid binding; F:ATP binding; F:ATP-dependent helicase activity	---NA---	---NA---	nucleic acid binding; ATP binding; ATP-dependent helicase activity;
YSB_LS_c37360_g1_i1	943	ATTA_TRINIRecName: Full=Attacin-A; Flags: Precursor [Trichoplusia ni]	P50725	5.0051e-59	71	197.208	204	---NA---	3	C:extracellular region; P:innate immune response; P:defense response to bacterium	---NA---	---NA---	---NA---
YSB_LS_c40027_g1_i1	831	ATTA_TRINIRecName: Full=Attacin-A; Flags: Precursor [Trichoplusia ni]	P50725	8.10402e-58	70	192.586	201	---NA---	3	C:extracellular region; P:innate immune response; P:defense response to bacterium	---NA---	---NA---	---NA---
YSB_LS_c40027_g1_i2	725	ATTA_TRINIRecName: Full=Attacin-A; Flags: Precursor [Trichoplusia ni]	P50725	2.58897e-58	70	192.586	201	---NA---	3	C:extracellular region; P:innate immune response; P:defense response to bacterium	---NA---	---NA---	---NA---
YSB_LS_c31356_g1_i1	402	attacin [Ostrinia furnacalis]	AGV28582	8.66613e-25	62	100.138	115	---NA---	1	C:extracellular region	---NA---	---NA---	---NA---
YSB_LS_c75049_g1_i1	339	attacin [Ostrinia furnacalis]	AGV28582	1.08288e-13	56	68.9366	93	---NA---	1	C:extracellular region	---NA---	---NA---	---NA---
YSB_LS_CL7300Contig1	1557	atypical protein kinase C [Bombyx mori]	NP_001036923	0	95	909.442	496	EC:2.7.11	5	P:intracellular signal transduction; P:protein phosphorylation; F:ATP binding; F:zinc ion binding; F:protein serine/threonine kinase activity	intracellular signal transduction; protein phosphorylation;	---NA---	ATP binding; zinc ion binding; protein serine/threonine kinase activity;
YSB_LS_c72179_g1_i1	540	atypical protein kinase C [Danaus plexippus]	EHJ67424	1.99621e-55	93	179.489	95	---NA---	2	F:kinase activity; P:phosphorylation	phosphorylation;	---NA---	kinase activity;
YSB_LS_CL7880Contig1	3961	aubergine protein [Bombyx mori]	NP_001098066	0	89	1397.88	875	---NA---	1	F:nucleic acid binding	---NA---	---NA---	nucleic acid binding;
YSB_LS_CL9921Contig1	2252	aurora kinase B-like [Bombyx mori]	NP_001274773	0	94	539.65	287	EC:2.7.11	3	P:protein phosphorylation; F:ATP binding; F:protein serine/threonine kinase activity	protein phosphorylation;	---NA---	ATP binding; protein serine/threonine kinase activity;
YSB_LS_c33376_g1_i3	1459	autophagy 5-like [Bombyx mori]	NP_001135959	9.83953e-177	96	504.982	263	---NA---	2	C:cytoplasm; P:autophagy	autophagy;	cytoplasm;	---NA---
YSB_LS_CL10732Contig1	1612	autophagy related protein Atg3-like protein [Spodoptera litura]	AFS31123	0	92	546.969	326	---NA---	3	P:protein transport; C:cytoplasm; P:autophagy	protein transport; autophagy;	cytoplasm;	---NA---
YSB_LS_c41581_g1_i1	3125	autophagy related protein Atg6 [Galleria mellonella]	AFP66875	0	96	717.227	426	---NA---	1	P:autophagy	autophagy;	---NA---	---NA---
YSB_LS_CL4894Contig1	899	B36329hypothetical protein 2 - cabbage looper transposon TED (fragment)	B36329	3.82985e-79	80	266.929	210	---NA---	0	---NA---	---NA---	---NA---	---NA---
YSB_LS_CL528Contig1	6797	B36329hypothetical protein 2 - cabbage looper transposon TED (fragment)	B36329	0	85	1865.12	1217	---NA---	0	---NA---	---NA---	---NA---	---NA---
YSB_LS_c16278_g1_i1	690	B36329hypothetical protein 2 - cabbage looper transposon TED (fragment)	B36329	6.79803e-51	77	184.496	133	---NA---	0	---NA---	---NA---	---NA---	---NA---
YSB_LS_c26262_g1_i1	1023	B36329hypothetical protein 2 - cabbage looper transposon TED (fragment)	B36329	9.48557e-180	83	539.265	363	---NA---	0	---NA---	---NA---	---NA---	---NA---
YSB_LS_c29899_g2_i1	2433	B36329hypothetical protein 2 - cabbage looper transposon TED (fragment)	B36329	0	84	942.569	637	---NA---	0	---NA---	---NA---	---NA---	---NA---
YSB_LS_c43535_g6_i1	1262	B36329hypothetical protein 2 - cabbage looper transposon TED (fragment)	B36329	1.38986e-50	84	182.956	122	---NA---	0	---NA---	---NA---	---NA---	---NA---
YSB_LS_c4388_g1_i1	385	B36329hypothetical protein 2 - cabbage looper transposon TED (fragment)	B36329	8.1226e-74	95	244.588	126	---NA---	0	---NA---	---NA---	---NA---	---NA---
YSB_LS_c44333_g5_i1	427	B36329hypothetical protein 2 - cabbage looper transposon TED (fragment)	B36329	8.32898e-65	76	219.935	164	---NA---	0	---NA---	---NA---	---NA---	---NA---
YSB_LS_c48372_g1_i1	663	B36329hypothetical protein 2 - cabbage looper transposon TED (fragment)	B36329	3.16245e-25	81	109.768	85	---NA---	0	---NA---	---NA---	---NA---	---NA---
YSB_LS_c60592_g1_i1	348	B36329hypothetical protein 2 - cabbage looper transposon TED (fragment)	B36329	3.29881e-54	86	188.734	115	---NA---	0	---NA---	---NA---	---NA---	---NA---
YSB_LS_c62241_g1_i1	325	B36329hypothetical protein 2 - cabbage looper transposon TED (fragment)	B36329	7.96782e-62	96	209.92	107	---NA---	0	---NA---	---NA---	---NA---	---NA---
YSB_LS_c6920_g1_i1	321	B36329hypothetical protein 2 - cabbage looper transposon TED (fragment)	B36329	1.80866e-49	88	174.866	108	---NA---	0	---NA---	---NA---	---NA---	---NA---
YSB_LS_c73932_g1_i1	402	B36329hypothetical protein 2 - cabbage looper transposon TED (fragment)	B36329	1.0547e-59	82	205.297	133	---NA---	0	---NA---	---NA---	---NA---	---NA---
YSB_LS_c7713_g1_i1	305	B36329hypothetical protein 2 - cabbage looper transposon TED (fragment)	B36329	1.99179e-40	85	148.673	101	---NA---	0	---NA---	---NA---	---NA---	---NA---
YSB_LS_c81023_g1_i1	415	B36329hypothetical protein 2 - cabbage looper transposon TED (fragment)	B36329	7.04536e-56	80	194.512	138	---NA---	0	---NA---	---NA---	---NA---	---NA---
YSB_LS_c8651_g2_i1	370	B36329hypothetical protein 2 - cabbage looper transposon TED (fragment)	B36329	1.58321e-24	78	103.99	85	---NA---	0	---NA---	---NA---	---NA---	---NA---
YSB_LS_c38871_g1_i7	1878	BAG domain-containing protein Samui [Bombyx mori]	NP_001036843	6.65117e-174	70	518.85	542	---NA---	1	F:Hsp70 protein binding	---NA---	---NA---	Hsp70 protein binding;
YSB_LS_c37863_g1_i1	3757	band 4.1-like protein 5 [Danaus plexippus]	EHJ68544	0	86	930.628	630	---NA---	4	C:cytoskeleton; C:cytoplasm; F:cytoskeletal protein binding; C:extrinsic component of membrane	---NA---	cytoskeleton; cytoplasm; extrinsic component of membrane;	cytoskeletal protein binding;
YSB_LS_CL2064Contig1	2073	basic helix-loop-helix type transcription factor HLH54F [Danaus plexippus]	EHJ68160	1.00012e-62	82	214.927	183	---NA---	1	F:protein dimerization activity	---NA---	---NA---	protein dimerization activity;
YSB_LS_c33460_g1_i1	1327	Bax inhibitor-1-like protein [Danaus plexippus]	EHJ67115	3.1548e-132	93	388.652	234	---NA---	1	C:integral component of membrane	---NA---	integral component of membrane;	---NA---
YSB_LS_c33740_g1_i1	1838	beadex/dLMO protein [Danaus plexippus]	EHJ74198	3.89837e-131	90	396.741	247	---NA---	1	F:zinc ion binding	---NA---	---NA---	zinc ion binding;
YSB_LS_CL771Contig1	1395	BEL12_AG transposon polyprotein [Anopheles gambiae]	CAJ14165	3.1016e-40	55	161.384	291	---NA---	8	F:RNA binding; F:nucleic acid binding; P:proteolysis; P:DNA integration; P:RNA-dependent DNA replication; F:aspartic-type endopeptidase activity; F:zinc ion binding; F:RNA-directed DNA polymerase activity	---NA---	---NA---	---NA---
YSB_LS_c54303_g1_i1	347	BEL12_AG transposon polyprotein [Anopheles gambiae]	CAJ14165	1.2524e-28	67	115.931	116	---NA---	3	F:binding; P:macromolecule metabolic process; P:primary metabolic process	macromolecule metabolic process; primary metabolic process;	---NA---	binding;
YSB_LS_c42427_g1_i2	1525	Bem46-like protein [Bombyx mori]	NP_001040377	5.33113e-145	75	427.943	340	---NA---	0	---NA---	---NA---	---NA---	---NA---
YSB_LS_c39863_g3_i2	2224	bestrophin 1b [Spodoptera littoralis]	AFN57624	0	91	1050.04	628	---NA---	0	---NA---	---NA---	---NA---	---NA---
YSB_LS_c39863_g3_i1	1500	bestrophin 1b [Spodoptera littoralis]	AFN57624	0	95	590.112	331	---NA---	0	---NA---	---NA---	---NA---	---NA---
YSB_LS_CL3847Contig1	432	beta 1,3-galactosyltransferase [Danaus plexippus]	EHJ77504	3.77182e-39	68	139.813	138	---NA---	1	F:transferase activity	---NA---	---NA---	transferase activity;
YSB_LS_c37558_g1_i1	459	beta 1,3-galactosyltransferase [Danaus plexippus]	EHJ77504	6.53922e-46	75	157.918	117	---NA---	2	F:transferase activity, transferring glycosyl groups; C:membrane	---NA---	membrane;	transferase activity, transferring glycosyl groups;
YSB_LS_c36042_g2_i2	2218	beta 1,4-N-acetylgalactosaminyltransferase [Trichoplusia ni]	AAT11926	0	80	541.191	399	---NA---	2	F:transferase activity, transferring glycosyl groups; P:carbohydrate metabolic process	carbohydrate metabolic process;	---NA---	transferase activity, transferring glycosyl groups;
YSB_LS_CL5167Contig1	2545	beta strand repeat-containing protein [Danaus plexippus]	EHJ69772	2.37497e-62	51	234.958	498	---NA---	0	---NA---	---NA---	---NA---	---NA---
YSB_LS_c61791_g1_i1	396	beta tubulin chain, partial [Culex pipiens complex sp. YL-2011]	ADV57685	5.19576e-76	100	230.335	132	---NA---	4	F:structural constituent of cytoskeleton; F:GTP binding; P:microtubule-based process; C:microtubule	microtubule-based process;	microtubule;	structural constituent of cytoskeleton; GTP binding;
YSB_LS_c38089_g1_i2	1861	beta-1,3-galactosyltransferase [Helicoverpa armigera]	ADK56127	5.42308e-137	74	411.764	334	---NA---	2	F:transferase activity, transferring glycosyl groups; C:membrane	---NA---	membrane;	transferase activity, transferring glycosyl groups;
YSB_LS_c37067_g1_i6	1903	beta-1,3-glucan recognition protein precursor [Galleria mellonella]	CAK22401	0	78	680.248	494	---NA---	2	F:hydrolase activity, hydrolyzing O-glycosyl compounds; P:carbohydrate metabolic process	---NA---	---NA---	---NA---
YSB_LS_c37067_g1_i3	1672	beta-1,3-glucan recognition protein precursor [Galleria mellonella]	CAK22401	0	78	680.248	494	---NA---	2	F:hydrolase activity, hydrolyzing O-glycosyl compounds; P:carbohydrate metabolic process	---NA---	---NA---	---NA---
YSB_LS_c40417_g1_i4	997	beta-1,3-glucanase [Euphydryas aurinia]	AEV66277	1.20287e-169	85	484.952	305	---NA---	2	P:carbohydrate metabolic process; F:hydrolase activity, hydrolyzing O-glycosyl compounds	carbohydrate metabolic process;	---NA---	hydrolase activity, hydrolyzing O-glycosyl compounds;
YSB_LS_c40417_g1_i2	1572	beta-1,3-glucanase [Manduca sexta]	AEV66276	0	86	610.912	376	---NA---	2	P:carbohydrate metabolic process; F:hydrolase activity, hydrolyzing O-glycosyl compounds	carbohydrate metabolic process;	---NA---	hydrolase activity, hydrolyzing O-glycosyl compounds;
YSB_LS_c40417_g1_i5	1257	beta-1,3-glucanase [Manduca sexta]	AEV66276	0	84	590.497	376	---NA---	2	P:carbohydrate metabolic process; F:hydrolase activity, hydrolyzing O-glycosyl compounds	carbohydrate metabolic process;	---NA---	hydrolase activity, hydrolyzing O-glycosyl compounds;
YSB_LS_c40417_g1_i3	1317	beta-1,3-glucanase [Plutella xylostella]	ACI32820	0	87	568.926	345	---NA---	2	P:carbohydrate metabolic process; F:hydrolase activity, hydrolyzing O-glycosyl compounds	carbohydrate metabolic process;	---NA---	hydrolase activity, hydrolyzing O-glycosyl compounds;
YSB_LS_c32927_g1_i1	1190	beta1-3 glucan recognition protein [Ostrinia furnacalis]	AGT95925	5.77642e-170	81	492.656	355	---NA---	2	P:carbohydrate metabolic process; F:hydrolase activity, hydrolyzing O-glycosyl compounds	carbohydrate metabolic process;	---NA---	hydrolase activity, hydrolyzing O-glycosyl compounds;
YSB_LS_c38230_g3_i5	1054	beta-actin, partial [Microplitis mediator]	AGG18260	1.30444e-160	100	457.603	218	---NA---	3	C:cytoskeleton; C:cytoplasm; F:ATP binding	---NA---	cytoskeleton; cytoplasm;	ATP binding;
YSB_LS_c11387_g1_i1	894	beta-actin, partial [Propylea japonica]	AHZ20853	0	99	526.554	255	---NA---	0	---NA---	---NA---	---NA---	---NA---
YSB_LS_c34401_g2_i2	1054	beta-arrestin-1-like [Bombyx mori]	NP_001266347	1.13678e-105	81	323.939	220	---NA---	1	P:signal transduction	signal transduction;	---NA---	---NA---
YSB_LS_c37970_g2_i1	2390	beta-fructofuranosidase 2 [Manduca sexta]	ACX49763	0	79	617.461	463	EC:3.2.1.26	3	F:beta-fructofuranosidase activity; C:cytoplasm; P:carbohydrate metabolic process	carbohydrate metabolic process;	cytoplasm;	beta-fructofuranosidase activity;
YSB_LS_c37970_g2_i2	2200	beta-fructofuranosidase 2 [Manduca sexta]	ACX49763	0	79	575.859	445	EC:3.2.1.26	3	F:beta-fructofuranosidase activity; C:cytoplasm; P:carbohydrate metabolic process	carbohydrate metabolic process;	cytoplasm;	beta-fructofuranosidase activity;
YSB_LS_c38600_g1_i1	838	beta-fructofuranosidase 2 [Manduca sexta]	ACX49763	4.08877e-124	79	370.933	254	EC:3.2.1.26	3	F:beta-fructofuranosidase activity; C:cytoplasm; P:carbohydrate metabolic process	carbohydrate metabolic process;	cytoplasm;	beta-fructofuranosidase activity;
YSB_LS_c38600_g1_i2	1354	beta-fructofuranosidase 2 [Manduca sexta]	ACX49763	0	78	565.074	425	---NA---	2	P:metabolic process; F:hydrolase activity, hydrolyzing O-glycosyl compounds	metabolic process;	---NA---	hydrolase activity, hydrolyzing O-glycosyl compounds;
YSB_LS_c38600_g1_i4	1738	beta-fructofuranosidase 2 [Manduca sexta]	ACX49763	0	78	608.216	462	---NA---	2	P:metabolic process; F:hydrolase activity, hydrolyzing O-glycosyl compounds	metabolic process;	---NA---	hydrolase activity, hydrolyzing O-glycosyl compounds;
YSB_LS_c38600_g2_i1	388	beta-fructofuranosidase 2 [Manduca sexta]	ACX49763	6.84216e-38	69	139.428	129	---NA---	1	F:hydrolase activity, acting on glycosyl bonds	---NA---	---NA---	hydrolase activity, acting on glycosyl bonds;
YSB_LS_c38600_g1_i3	1639	beta-fructofuranosidase 2 [Manduca sexta]	ACX49763	0	78	608.601	462	---NA---	2	P:metabolic process; F:hydrolase activity, hydrolyzing O-glycosyl compounds	metabolic process;	---NA---	hydrolase activity, hydrolyzing O-glycosyl compounds;
YSB_LS_c37721_g1_i10	2099	beta-galactosidase [Bombyx mori]	NP_001157373	0	77	722.62	550	---NA---	2	P:metabolic process; F:hydrolase activity, hydrolyzing O-glycosyl compounds	metabolic process;	---NA---	hydrolase activity, hydrolyzing O-glycosyl compounds;
YSB_LS_CL2909Contig1	3916	beta-glucosidase precursor [Danaus plexippus]	EHJ66257	0	83	685.256	450	---NA---	2	P:carbohydrate metabolic process; F:hydrolase activity, hydrolyzing O-glycosyl compounds	carbohydrate metabolic process;	---NA---	hydrolase activity, hydrolyzing O-glycosyl compounds;
YSB_LS_CL687Contig1	2374	beta-hexosaminidase [Ostrinia furnacalis]	ABO65045	0	75	736.873	565	---NA---	2	P:metabolic process; F:hydrolase activity, hydrolyzing O-glycosyl compounds	metabolic process;	---NA---	hydrolase activity, hydrolyzing O-glycosyl compounds;
YSB_LS_c10420_g1_i1	591	beta-NAC-like protein [Reticulitermes flavipes]	AAP33157	4.6175e-78	95	239.195	149	---NA---	0	---NA---	---NA---	---NA---	---NA---
YSB_LS_c28560_g1_i1	1050	beta-tubulin [Bombyx mori]	NP_001093079	0	96	554.673	296	---NA---	8	C:microtubule; P:protein polymerization; P:GTP catabolic process; P:microtubule-based process; F:GTPase activity; F:structural constituent of cytoskeleton; C:cytoplasm; F:GTP binding	protein polymerization; GTP catabolic process; microtubule-based process;	microtubule; cytoplasm;	GTPase activity; structural constituent of cytoskeleton; GTP binding;
YSB_LS_c37797_g3_i1	1903	beta-tubulin [Danaus plexippus]	EHJ73579	0	99	904.049	457	---NA---	8	C:microtubule; P:protein polymerization; P:GTP catabolic process; P:microtubule-based process; F:GTPase activity; F:structural constituent of cytoskeleton; C:cytoplasm; F:GTP binding	protein polymerization; GTP catabolic process; microtubule-based process;	microtubule; cytoplasm;	GTPase activity; structural constituent of cytoskeleton; GTP binding;
YSB_LS_c28560_g2_i1	533	beta-tubulin [Heliothis virescens]	AAC47425	2.12302e-90	100	278.87	133	---NA---	8	C:microtubule; P:protein polymerization; P:GTP catabolic process; P:microtubule-based process; F:GTPase activity; F:structural constituent of cytoskeleton; C:cytoplasm; F:GTP binding	protein polymerization; GTP catabolic process; microtubule-based process;	microtubule; cytoplasm;	GTPase activity; structural constituent of cytoskeleton; GTP binding;
YSB_LS_c33031_g1_i1	1015	beta-tubulin [Mythimna separata]	ABY47891	0	100	607.831	309	---NA---	8	C:microtubule; P:protein polymerization; P:GTP catabolic process; P:microtubule-based process; F:GTPase activity; F:structural constituent of cytoskeleton; C:cytoplasm; F:GTP binding	protein polymerization; GTP catabolic process; microtubule-based process;	microtubule; cytoplasm;	GTPase activity; structural constituent of cytoskeleton; GTP binding;
YSB_LS_c37797_g4_i1	2006	beta-tubulin [Papilio polytes]	BAM18978	0	100	853.203	425	---NA---	8	C:microtubule; P:protein polymerization; P:GTP catabolic process; P:microtubule-based process; F:GTPase activity; F:structural constituent of cytoskeleton; C:cytoplasm; F:GTP binding	protein polymerization; GTP catabolic process; microtubule-based process;	microtubule; cytoplasm;	GTPase activity; structural constituent of cytoskeleton; GTP binding;
YSB_LS_c58890_g1_i1	691	beta-tubulin, partial [Papilio machaon]	BAN92309	9.89379e-154	99	436.802	230	---NA---	7	C:microtubule; P:protein polymerization; P:GTP catabolic process; P:microtubule-based process; F:GTPase activity; F:structural constituent of cytoskeleton; F:GTP binding	protein polymerization; GTP catabolic process; microtubule-based process;	microtubule;	GTPase activity; structural constituent of cytoskeleton; GTP binding;
YSB_LS_c38846_g1_i1	1646	BGBP_PLOINRecName: Full=Beta-1,3-glucan-binding protein; Short=BGBP; AltName: Full=Beta-1,3-glucan recognition protein; Short=BetaGRP; Flags: Precursor [Plodia interpunctella]	Q8MU95	0	83	680.633	489	---NA---	5	F:hydrolase activity, hydrolyzing O-glycosyl compounds; P:carbohydrate metabolic process; C:extracellular region; P:innate immune response; P:regulation of innate immune response	carbohydrate metabolic process; innate immune response; regulation of innate immune response;	extracellular region;	hydrolase activity, hydrolyzing O-glycosyl compounds;
YSB_LS_CL1667Contig1	2151	B-H1 [Danaus plexippus]	EHJ65768	9.6432e-84	98	273.863	240	---NA---	4	P:regulation of transcription, DNA-templated; F:sequence-specific DNA binding transcription factor activity; F:transcription regulatory region sequence-specific DNA binding; C:nucleus	regulation of transcription, DNA-templated;	nucleus;	sequence-specific DNA binding transcription factor activity; transcription regulatory region sequence-specific DNA binding;
YSB_LS_c30544_g1_i1	646	biogenesis of lysosome-related organelles complex 1 subunit 2 [Danaus plexippus]	EHJ74054	5.13327e-68	91	213.001	143	---NA---	0	---NA---	---NA---	---NA---	---NA---
YSB_LS_c32459_g1_i1	1965	black [Biston betularia]	AEP43793	0	93	921.383	511	---NA---	3	F:pyridoxal phosphate binding; P:carboxylic acid metabolic process; F:carboxy-lyase activity	carboxylic acid metabolic process;	---NA---	pyridoxal phosphate binding; carboxy-lyase activity;
YSB_LS_CL7673Contig1	4410	blastopia polyprotein [Drosophila melanogaster]	CAA81643	0	62	879.782	1127	---NA---	0	---NA---	---NA---	---NA---	---NA---
YSB_LS_CL6104Contig1	4484	blastopia polyprotein [Drosophila melanogaster]	CAA81643	0	61	875.544	1140	---NA---	0	---NA---	---NA---	---NA---	---NA---
YSB_LS_c20212_g2_i1	869	blastopia polyprotein [Drosophila melanogaster]	CAA81643	2.69028e-60	66	187.578	199	---NA---	0	---NA---	---NA---	---NA---	---NA---
YSB_LS_c28699_g1_i1	1665	bloated tubules [Danaus plexippus]	EHJ66657	3.89103e-74	59	255.373	438	---NA---	6	F:symporter activity; C:integral component of membrane; F:neurotransmitter:sodium symporter activity; C:membrane; P:neurotransmitter transport; P:transport	---NA---	---NA---	---NA---
YSB_LS_c39173_g1_i4	3289	blood vessel epicardial substance-like protein [Heliconius erato]	AGC92724	0	91	577.785	350	---NA---	1	C:membrane	---NA---	membrane;	---NA---
YSB_LS_c33970_g1_i1	1377	blue opsin [Chilo suppressalis]	AHA48176	0	98	699.123	362	---NA---	0	---NA---	---NA---	---NA---	---NA---
YSB_LS_c37671_g1_i1	3445	Bm8 interacting protein [Danaus plexippus]	EHJ74299	0	76	577.785	499	---NA---	0	---NA---	---NA---	---NA---	---NA---
YSB_LS_c37866_g4_i1	440	Bm8 interacting protein 2-5, partial [Bombyx mori]	BAJ07612	2.62215e-63	91	207.223	132	---NA---	0	---NA---	---NA---	---NA---	---NA---
YSB_LS_c11130_g1_i1	797	Bm8 interacting protein 2d-2 [Danaus plexippus]	EHJ74534	1.36415e-87	83	266.544	192	---NA---	1	F:DNA binding	---NA---	---NA---	DNA binding;
YSB_LS_c38560_g3_i1	1070	Bm8 interacting protein 2d-2 [Danaus plexippus]	EHJ64824	3.12918e-79	68	249.98	237	---NA---	0	---NA---	---NA---	---NA---	---NA---
YSB_LS_CL8231Contig1	1963	Bm-brown protein [Bombyx mori]	BAN66702	0	73	642.884	584	EC:3.6.1.15	2	F:nucleoside-triphosphatase activity; F:nucleotide binding	---NA---	---NA---	nucleoside-triphosphatase activity; nucleotide binding;
YSB_LS_CL3420Contig1	1034	BmGATA beta isoform 3, partial [Bombyx mori]	AAC13781	1.91147e-25	87	110.538	82	---NA---	6	P:regulation of transcription, DNA-templated; F:sequence-specific DNA binding transcription factor activity; F:sequence-specific DNA binding; P:transcription, DNA-templated; C:nucleus; F:zinc ion binding	regulation of transcription, DNA-templated; transcription, DNA-templated;	nucleus;	sequence-specific DNA binding transcription factor activity; sequence-specific DNA binding; zinc ion binding;
YSB_LS_CL4668Contig1	933	Bm-ok protein [Bombyx mori]	BAN66699	0	89	523.087	296	EC:3.6.1.3	4	P:ATP catabolic process; F:ATP binding; F:ATPase activity; C:membrane	ATP catabolic process;	membrane;	ATP binding; ATPase activity;
YSB_LS_c42893_g2_i1	3076	bmp-induced factor [Danaus plexippus]	EHJ70961	0	92	597.045	390	---NA---	1	F:metal ion binding	---NA---	---NA---	metal ion binding;
YSB_LS_c35909_g4_i1	1010	boca protein [Papilio xuthus]	BAM18307	9.41284e-83	89	256.529	182	---NA---	0	---NA---	---NA---	---NA---	---NA---
YSB_LS_c29377_g1_i1	612	bolA-like 3 [Bombyx mori]	NP_001040378	3.10348e-47	78	158.303	115	---NA---	0	---NA---	---NA---	---NA---	---NA---
YSB_LS_c15259_g1_i1	535	Bombyxin A3-like protein [Danaus plexippus]	EHJ66194	6.53524e-11	48	61.2326	116	---NA---	2	F:hormone activity; C:extracellular region	---NA---	---NA---	---NA---
YSB_LS_c38330_g3_i1	743	boule protein [Bombyx mori]	NP_001106740	5.556e-103	95	305.064	170	---NA---	2	F:nucleic acid binding; F:nucleotide binding	---NA---	---NA---	nucleic acid binding; nucleotide binding;
YSB_LS_CL1120Contig1	1108	Bphl-like protein [Bombyx mori]	NP_001239350	5.85225e-119	81	352.829	243	---NA---	0	---NA---	---NA---	---NA---	---NA---
YSB_LS_c40117_g1_i3	1435	brasiliensin precursor [Triatoma brasiliensis]	ABI96910	1.1579e-54	45	196.438	469	---NA---	0	---NA---	---NA---	---NA---	---NA---
YSB_LS_c31016_g1_i4	1253	BRCA1-A complex subunit BRE [Danaus plexippus]	EHJ76150	2.68491e-146	85	376.326	246	---NA---	0	---NA---	---NA---	---NA---	---NA---
YSB_LS_CL10695Contig1	1842	broad complex isoform 7 [Helicoverpa armigera]	AGW25457	0	85	748.043	477	---NA---	0	---NA---	---NA---	---NA---	---NA---
YSB_LS_c31688_g1_i2	1463	broad-complex isoform Z1 [Bombyx mori]	NP_001104804	1.92708e-174	82	505.753	422	---NA---	1	F:metal ion binding	---NA---	---NA---	metal ion binding;
YSB_LS_c31688_g1_i3	1475	broad-complex isoform Z2 [Bombyx mori]	NP_001104803	2.15124e-147	81	436.802	382	---NA---	1	F:metal ion binding	---NA---	---NA---	metal ion binding;
YSB_LS_c46656_g1_i1	585	Broad-Complex isoform Z4 [Bombyx mori]	BAD24052	3.10557e-40	85	141.354	83	---NA---	1	F:metal ion binding	---NA---	---NA---	metal ion binding;
YSB_LS_c31688_g1_i1	1172	broad-complex Z4-isoform [Danaus plexippus]	EHJ77002	1.49948e-125	70	377.867	385	---NA---	1	F:metal ion binding	---NA---	---NA---	---NA---
YSB_LS_c33272_g1_i4	1576	BTB/POZ domain containing protein [Bombyx mori]	NP_001040171	0	92	689.108	386	---NA---	0	---NA---	---NA---	---NA---	---NA---
YSB_LS_c33272_g1_i3	1468	BTB/POZ domain containing protein [Bombyx mori]	NP_001040171	0	92	745.732	417	---NA---	0	---NA---	---NA---	---NA---	---NA---
YSB_LS_c43755_g2_i1	4226	BTB/POZ domain-containing protein KCTD16 [Zootermopsis nevadensis]	KDR23376	6.5352e-92	73	303.523	246	---NA---	0	---NA---	---NA---	---NA---	---NA---
YSB_LS_c44031_g1_i4	2547	Bub1 [Danaus plexippus]	EHJ70037	0	97	686.797	347	EC:2.7.11	3	P:protein phosphorylation; F:ATP binding; F:protein serine/threonine kinase activity	protein phosphorylation;	---NA---	ATP binding; protein serine/threonine kinase activity;
YSB_LS_c27297_g1_i1	761	BURS_MANSERecName: Full=Bursicon; AltName: Full=Bursicon subunit alpha; AltName: Full=Cuticle-tanning hormone; Flags: Precursor [Manduca sexta]	Q4FCM6	1.42742e-80	90	246.899	144	---NA---	2	C:extracellular region; F:hormone activity	---NA---	extracellular region;	hormone activity;
YSB_LS_c52107_g1_i1	626	BVpp17b protein [Chelonus inanitus]	CBA62654	2.15906e-96	99	285.419	140	EC:2.7.4.6	6	P:nucleoside diphosphate phosphorylation; F:nucleoside diphosphate kinase activity; P:UTP biosynthetic process; F:ATP binding; P:GTP biosynthetic process; P:CTP biosynthetic process	nucleoside diphosphate phosphorylation; UTP biosynthetic process; GTP biosynthetic process; CTP biosynthetic process;	---NA---	nucleoside diphosphate kinase activity; ATP binding;
YSB_LS_CL8135Contig1	3834	BWK-1-like protein [Bombyx mori]	NP_001040311	4.63731e-111	98	355.525	207	---NA---	0	---NA---	---NA---	---NA---	---NA---
YSB_LS_c18090_g1_i1	366	BXA1_SAMCYRecName: Full=Bombyxin A-1 homolog; Contains: RecName: Full=Bombyxin A-1 homolog B chain; Contains: RecName: Full=Bombyxin A-1 homolog A chain; Flags: Precursor [Samia cynthia]	P33718	1.96652e-15	56	72.4034	94	---NA---	4	F:hormone activity; F:growth factor activity; C:extracellular space; C:extracellular region	---NA---	---NA---	---NA---
YSB_LS_c27075_g1_i1	388	BXA3_SAMCYRecName: Full=Bombyxin A-3 homolog; Contains: RecName: Full=Bombyxin A-3 homolog B chain; Contains: RecName: Full=Bombyxin A-3 homolog A chain; Flags: Precursor [Samia cynthia]	P33720	1.27549e-17	61	78.5666	101	---NA---	4	F:hormone activity; F:growth factor activity; C:extracellular space; C:extracellular region	---NA---	---NA---	---NA---
YSB_LS_c35839_g4_i1	1493	bystin [Bombyx mori]	NP_001138800	0	85	643.269	430	---NA---	0	---NA---	---NA---	---NA---	---NA---
YSB_LS_CL7837Contig1	2993	C1TC_SPOFRRecName: Full=C-1-tetrahydrofolate synthase, cytoplasmic; Short=C1-THF synthase; Includes: RecName: Full=Methylenetetrahydrofolate dehydrogenase; Includes: RecName: Full=Methenyltetrahydrofolate cyclohydrolase; Includes: RecName: Full=Formyltetrahydrofolate synthetase [Spodoptera frugiperda]	Q27772	0	90	1464.13	923	EC:1.5.1.5; EC:3.5.4.9; EC:6.3.4.3	11	P:methionine biosynthetic process; P:oxidation-reduction process; P:purine nucleotide biosynthetic process; P:histidine biosynthetic process; F:methylenetetrahydrofolate dehydrogenase (NADP+) activity; P:folic acid-containing compound biosynthetic process; F:methenyltetrahydrofolate cyclohydrolase activity; P:tetrahydrofolate interconversion; F:ATP binding; F:formate-tetrahydrofolate ligase activ…	methionine biosynthetic process; oxidation-reduction process; purine nucleotide biosynthetic process; histidine biosynthetic process; folic acid-containing compound biosynthetic process; tetrahydrofolate interconversion;	cytoplasm;	methylenetetrahydrofolate dehydrogenase (NADP+) activity; methenyltetrahydrofolate cyclohydrolase activity; ATP binding; formate-tetrahydrofolate ligase activity;
YSB_LS_c28387_g3_i1	1139	C36329hypothetical protein 3 - cabbage looper transposon TED (fragment)	C36329	4.71474e-81	68	266.544	259	---NA---	0	---NA---	---NA---	---NA---	---NA---
YSB_LS_c39325_g2_i3	2423	C36329hypothetical protein 3 - cabbage looper transposon TED (fragment)	C36329	7.508e-139	62	431.409	586	---NA---	0	---NA---	---NA---	---NA---	---NA---
YSB_LS_c43618_g1_i4	1531	C36329hypothetical protein 3 - cabbage looper transposon TED (fragment)	C36329	3.47725e-96	66	310.457	354	---NA---	0	---NA---	---NA---	---NA---	---NA---
YSB_LS_c56289_g1_i1	304	C36329hypothetical protein 3 - cabbage looper transposon TED (fragment)	C36329	2.29793e-29	76	115.546	102	---NA---	0	---NA---	---NA---	---NA---	---NA---
YSB_LS_CL7751Contig1	3018	C5197 [Bicyclus anynana]	AGT62472	0	72	726.472	843	---NA---	0	---NA---	---NA---	---NA---	---NA---
YSB_LS_CL2949Contig1	4008	Ca [Danaus plexippus]	EHJ72174	0	89	1969.13	1260	---NA---	4	F:voltage-gated calcium channel activity; P:regulation of ion transmembrane transport; P:calcium ion transmembrane transport; C:voltage-gated calcium channel complex	regulation of ion transmembrane transport; calcium ion transmembrane transport;	voltage-gated calcium channel complex;	voltage-gated calcium channel activity;
YSB_LS_c43666_g1_i1	2903	Ca [Danaus plexippus]	EHJ78058	0	86	641.343	399	---NA---	4	C:integral component of membrane; F:ion channel activity; P:ion transport; P:transmembrane transport	ion transport; transmembrane transport;	integral component of membrane;	ion channel activity;
YSB_LS_c38165_g1_i1	7325	Ca2+/calmodulin-dependent protein kinase II [Helicoverpa armigera]	AID54518	0	99	1009.98	510	---NA---	0	---NA---	---NA---	---NA---	---NA---
YSB_LS_c43438_g1_i4	427	caboxypeptidase 4 [Mamestra configurata]	ACN69214	1.09944e-33	67	127.872	134	---NA---	1	F:peptidase activity, acting on L-amino acid peptides	---NA---	---NA---	peptidase activity, acting on L-amino acid peptides;
YSB_LS_c17907_g2_i2	800	cacophony, partial [Bombyx mori]	ACV86996	6.08479e-95	96	204.142	151	---NA---	5	F:voltage-gated calcium channel activity; P:regulation of ion transmembrane transport; P:calcium ion transmembrane transport; F:calcium ion binding; C:voltage-gated calcium channel complex	regulation of ion transmembrane transport; calcium ion transmembrane transport;	voltage-gated calcium channel complex;	voltage-gated calcium channel activity; calcium ion binding;
YSB_LS_c35992_g2_i1	2881	cactus [Antheraea pernyi]	AHH80649	1.48409e-91	69	301.212	297	---NA---	0	---NA---	---NA---	---NA---	---NA---
YSB_LS_CL3830Contig1	850	cadherin [Danaus plexippus]	EHJ74393	6.94157e-127	86	405.986	284	---NA---	4	C:integral component of membrane; P:homophilic cell adhesion; F:calcium ion binding; C:plasma membrane	homophilic cell adhesion;	integral component of membrane; plasma membrane;	calcium ion binding;
YSB_LS_CL7932Contig1	6154	cadherin [Danaus plexippus]	EHJ69604	0	84	2482.98	1807	---NA---	4	C:integral component of membrane; P:homophilic cell adhesion; F:calcium ion binding; C:plasma membrane	homophilic cell adhesion;	integral component of membrane; plasma membrane;	calcium ion binding;
YSB_LS_c39153_g1_i1	5765	cadherin [Danaus plexippus]	EHJ66921	0	84	2443.69	1824	---NA---	4	C:integral component of membrane; P:homophilic cell adhesion; F:calcium ion binding; C:plasma membrane	homophilic cell adhesion;	integral component of membrane; plasma membrane;	calcium ion binding;
YSB_LS_c37475_g1_i1	1987	cadherin 96Ca [Danaus plexippus]	EHJ77601	0	82	800.816	570	EC:2.7.10	6	P:homophilic cell adhesion; F:protein tyrosine kinase activity; P:peptidyl-tyrosine phosphorylation; F:calcium ion binding; F:ATP binding; C:integral component of membrane	homophilic cell adhesion; peptidyl-tyrosine phosphorylation;	integral component of membrane;	protein tyrosine kinase activity; calcium ion binding; ATP binding;
YSB_LS_c37475_g1_i2	1879	cadherin 96Ca [Danaus plexippus]	EHJ77601	0	78	731.48	570	---NA---	5	F:ion binding; F:protein kinase activity; P:protein phosphorylation; C:membrane; F:nucleotide binding	protein phosphorylation;	membrane;	ion binding; protein kinase activity; nucleotide binding;
YSB_LS_c25177_g1_i1	3234	calcineurin A [Bombyx mori]	NP_001037025	0	100	1023.85	489	EC:3.1.3.16	1	F:phosphoprotein phosphatase activity	---NA---	---NA---	phosphoprotein phosphatase activity;
YSB_LS_c19698_g1_i1	1083	calcium/calmodulin-dependent protein kinase kinase [Danaus plexippus]	EHJ78991	1.61555e-100	84	315.079	246	EC:2.7.11	3	P:protein phosphorylation; F:ATP binding; F:protein serine/threonine kinase activity	protein phosphorylation;	---NA---	ATP binding; protein serine/threonine kinase activity;
YSB_LS_c78978_g1_i1	258	calcium/calmodulin-dependent protein kinase kinase [Danaus plexippus]	EHJ78991	1.07245e-34	94	128.642	73	EC:2.7.11	3	P:protein phosphorylation; F:ATP binding; F:protein serine/threonine kinase activity	protein phosphorylation;	---NA---	ATP binding; protein serine/threonine kinase activity;
YSB_LS_c42773_g2_i1	3271	calcium/calmodulin-dependent protein kinase type 1 [Danaus plexippus]	EHJ78543	0	98	669.848	344	EC:2.7.11	3	P:protein phosphorylation; F:ATP binding; F:protein serine/threonine kinase activity	protein phosphorylation;	---NA---	ATP binding; protein serine/threonine kinase activity;
YSB_LS_c38911_g2_i4	2460	calcium-activated potassium channel alpha subunit [Danaus plexippus]	EHJ66336	0	84	1127.46	712	---NA---	3	C:membrane; P:potassium ion transport; F:large conductance calcium-activated potassium channel activity	potassium ion transport;	membrane;	large conductance calcium-activated potassium channel activity;
YSB_LS_c58566_g1_i1	534	calcium-transporting ATPase type 2C member, putative [Pediculus humanus corporis]	XP_002429714	1.05202e-08	47	58.5362	178	---NA---	10	P:calcium ion transport; C:integral component of membrane; C:membrane; P:cation transport; F:hydrolase activity; F:nucleotide binding; F:ATP binding; F:cation-transporting ATPase activity; F:calcium-transporting ATPase activity; F:metal ion binding	---NA---	---NA---	---NA---
YSB_LS_c45818_g1_i1	630	Calmodulin [Cerapachys biroi]	EZA53913	4.30359e-24	55	99.3673	153	---NA---	0	---NA---	---NA---	---NA---	---NA---
YSB_LS_c35698_g1_i3	2300	CALNUC [Spodoptera frugiperda]	AAF63957	0	89	548.125	371	---NA---	1	F:calcium ion binding	---NA---	---NA---	calcium ion binding;
YSB_LS_c41506_g1_i1	790	calponin/transgelin [Papilio polytes]	BAM19055	3.5121e-112	95	328.176	169	---NA---	2	F:actin binding; P:actomyosin structure organization	actomyosin structure organization;	---NA---	actin binding;
YSB_LS_c37191_g1_i2	1825	calreticulin [Papilio xuthus]	BAM17778	0	91	583.948	399	---NA---	4	P:protein folding; C:endoplasmic reticulum; F:unfolded protein binding; F:calcium ion binding	protein folding;	endoplasmic reticulum;	unfolded protein binding; calcium ion binding;
YSB_LS_c58292_g1_i1	406	calreticulin precursor [Nasonia vitripennis]	NP_001155151	8.58258e-29	73	113.62	134	---NA---	0	---NA---	---NA---	---NA---	---NA---
YSB_LS_c36155_g1_i1	519	Cameo2 [Bombyx mori]	BAI66273	5.36085e-18	75	83.9593	72	---NA---	1	C:membrane	---NA---	membrane;	---NA---
YSB_LS_CL943Contig1	3529	cAMP responsive element binding protein [Danaus plexippus]	EHJ73000	1.0042e-116	87	371.318	287	---NA---	4	P:regulation of transcription, DNA-templated; F:sequence-specific DNA binding transcription factor activity; F:sequence-specific DNA binding; C:nucleus	regulation of transcription, DNA-templated;	nucleus;	sequence-specific DNA binding transcription factor activity; sequence-specific DNA binding;
YSB_LS_c43043_g1_i1	4692	cAMP-dependent protein kinase C1 [Danaus plexippus]	EHJ78671	0	99	700.664	353	EC:2.7.11	3	P:protein phosphorylation; F:ATP binding; F:protein serine/threonine kinase activity	protein phosphorylation;	---NA---	ATP binding; protein serine/threonine kinase activity;
YSB_LS_c45381_g1_i1	682	cAMP-dependent protein kinase catalytic subunit, putative [Pediculus humanus corporis]	XP_002422817	1.65909e-28	52	116.701	208	---NA---	1	F:transferase activity, transferring phosphorus-containing groups	---NA---	---NA---	transferase activity, transferring phosphorus-containing groups;
YSB_LS_c65889_g1_i1	413	cAMP-dependent protein kinase catalytic subunit, putative [Pediculus humanus corporis]	XP_002424596	4.50712e-67	88	214.542	135	EC:2.7.11.11	3	P:protein phosphorylation; F:ATP binding; F:cAMP-dependent protein kinase activity	protein phosphorylation;	---NA---	ATP binding; cAMP-dependent protein kinase activity;
YSB_LS_c37085_g2_i5	1575	cAMP-dependent protein kinase R1 [Bombyx mori]	NP_001093295	0	95	691.419	370	---NA---	5	F:kinase activity; P:regulation of protein phosphorylation; P:phosphorylation; F:cAMP-dependent protein kinase regulator activity; C:cAMP-dependent protein kinase complex	regulation of protein phosphorylation; phosphorylation;	cAMP-dependent protein kinase complex;	kinase activity; cAMP-dependent protein kinase regulator activity;
YSB_LS_c41743_g2_i1	1860	cAMP-dependent protein kinase R2 [Bombyx mori]	NP_001104823	0	98	760.755	382	---NA---	5	F:kinase activity; P:regulation of protein phosphorylation; P:phosphorylation; F:cAMP-dependent protein kinase regulator activity; C:cAMP-dependent protein kinase complex	regulation of protein phosphorylation; phosphorylation;	cAMP-dependent protein kinase complex;	kinase activity; cAMP-dependent protein kinase regulator activity;
YSB_LS_c21062_g1_i1	2745	camp-specific 3,5-cyclic phosphodiesterase [Aedes aegypti]	XP_001663656	0	62	605.134	715	---NA---	1	F:catalytic activity	---NA---	---NA---	catalytic activity;
YSB_LS_c40538_g1_i2	2618	carboxyl/choline esterase CCE001d [Helicoverpa armigera]	ADF43460	2.23311e-176	71	529.25	479	---NA---	1	F:hydrolase activity	---NA---	---NA---	---NA---
YSB_LS_CL2698Contig1	2244	carboxyl/choline esterase CCE006a [Helicoverpa armigera]	ADF43469	1.90545e-159	71	481.485	521	---NA---	1	F:hydrolase activity	---NA---	---NA---	---NA---
YSB_LS_c24682_g1_i1	502	carboxyl/choline esterase CCE006a [Helicoverpa armigera]	ADF43469	2.15747e-49	75	173.326	145	---NA---	1	F:hydrolase activity	---NA---	---NA---	---NA---
YSB_LS_c37423_g2_i1	2191	carboxyl/choline esterase CCE006d [Helicoverpa armigera]	ADF43473	0	71	612.453	533	---NA---	0	---NA---	---NA---	---NA---	---NA---
YSB_LS_c38894_g2_i2	2704	carboxyl/choline esterase CCE014a [Helicoverpa armigera]	ADF43475	0	77	934.48	740	---NA---	1	F:hydrolase activity	---NA---	---NA---	---NA---
YSB_LS_CL1375Contig1	1851	carboxyl/choline esterase CCE025a [Helicoverpa armigera]	ADF43491	0	81	782.326	565	---NA---	2	P:metabolic process; F:hydrolase activity	metabolic process;	---NA---	hydrolase activity;
YSB_LS_CL10330Contig1	1304	carboxyl/cholinesterase 3 precursor [Bombyx mori]	NP_001165391	5.29225e-73	72	245.743	218	---NA---	1	F:hydrolase activity	---NA---	---NA---	---NA---
YSB_LS_c81675_g1_i1	790	carboxyl/cholinesterase 3 precursor [Bombyx mori]	NP_001165391	7.64092e-116	77	350.517	263	---NA---	1	F:hydrolase activity	---NA---	---NA---	---NA---
YSB_LS_c39397_g1_i1	2369	carboxyl/cholinesterase 7 precursor [Bombyx mori]	NP_001182393	0	85	822.002	538	---NA---	1	F:hydrolase activity	---NA---	---NA---	hydrolase activity;
YSB_LS_c60391_g1_i1	363	carboxylase:pyruvate/acetyl-coa/propionyl-coa [Anopheles darlingi]	ETN65296	3.8133e-31	67	122.479	116	---NA---	0	---NA---	---NA---	---NA---	---NA---
YSB_LS_CL8077Contig1	4080	carboxylesterase [Helicoverpa armigera]	AFH40334	0	80	557.37	539	---NA---	2	F:hydrolase activity; F:carboxylic ester hydrolase activity	---NA---	---NA---	---NA---
YSB_LS_c40234_g2_i1	1981	carboxylesterase [Helicoverpa armigera]	ADD97149	0	68	551.592	543	---NA---	1	F:hydrolase activity	---NA---	---NA---	---NA---
YSB_LS_c41108_g1_i1	1234	carboxylesterase [Helicoverpa armigera]	ADA83700	5.36756e-130	75	388.652	324	---NA---	3	F:metal ion binding; F:metallopeptidase activity; F:carboxypeptidase activity	---NA---	---NA---	metal ion binding; metallopeptidase activity; carboxypeptidase activity;
YSB_LS_c42479_g4_i1	2148	carboxylesterase [Helicoverpa armigera]	AFH40334	0	75	655.596	537	---NA---	1	F:hydrolase activity	---NA---	---NA---	hydrolase activity;
YSB_LS_CL7690Contig1	2561	carboxylesterase [Melitaea cinxia]	AEJ18172	0	83	647.121	543	---NA---	1	F:hydrolase activity	---NA---	---NA---	hydrolase activity;
YSB_LS_c34124_g1_i1	2568	carboxylesterase [Spodoptera litura]	ABE01157	0	76	616.305	539	---NA---	1	F:hydrolase activity	---NA---	---NA---	---NA---
YSB_LS_c40022_g2_i2	2127	carboxylesterase [Spodoptera litura]	ABE01157	0	81	588.571	537	---NA---	1	F:hydrolase activity	---NA---	---NA---	---NA---
YSB_LS_c37640_g1_i1	2049	carboxylesterase CarE-11 precursor [Bombyx mori]	NP_001116815	0	68	570.852	544	---NA---	1	F:hydrolase activity	---NA---	---NA---	---NA---
YSB_LS_CL2028Contig1	2705	carboxylesterase clade H, member 1 precursor [Bombyx mori]	NP_001040411	0	75	731.095	632	---NA---	0	---NA---	---NA---	---NA---	---NA---
YSB_LS_c62142_g1_i1	255	carboxylesterase, partial [Laodelphax striatella]	AFN66417	1.09773e-46	94	156.762	79	---NA---	0	---NA---	---NA---	---NA---	---NA---
YSB_LS_c29458_g1_i1	1262	carboxypeptidase [Bombyx mori]	NP_001091798	3.63195e-158	85	455.677	274	EC:3.4.17	3	P:proteolysis; F:metallocarboxypeptidase activity; F:zinc ion binding	proteolysis;	---NA---	metallocarboxypeptidase activity; zinc ion binding;
YSB_LS_CL5759Contig1	1901	carboxypeptidase [Spodoptera frugiperda]	ADB96010	3.37044e-171	75	503.056	427	---NA---	3	F:metal ion binding; F:metallopeptidase activity; F:carboxypeptidase activity	---NA---	---NA---	metal ion binding; metallopeptidase activity; carboxypeptidase activity;
YSB_LS_c36300_g1_i1	1920	carboxypeptidase B precursor [Helicoverpa zea]	CAJ30028	3.46702e-167	71	493.041	425	---NA---	1	F:peptidase activity, acting on L-amino acid peptides	---NA---	---NA---	peptidase activity, acting on L-amino acid peptides;
YSB_LS_c26028_g1_i1	1591	carboxypeptidase B-like precursor [Bombyx mori]	NP_001153673	0	84	557.755	417	EC:3.4.17	3	P:proteolysis; F:metallocarboxypeptidase activity; F:zinc ion binding	proteolysis;	---NA---	metallocarboxypeptidase activity; zinc ion binding;
YSB_LS_c38782_g1_i6	2301	carotenoid-binding protein isoform 1 [Bombyx mori]	NP_001036998	0	81	658.292	467	---NA---	4	P:cholesterol transport; P:steroid biosynthetic process; F:cholesterol transporter activity; F:cholesterol binding	cholesterol transport; steroid biosynthetic process;	---NA---	cholesterol transporter activity; cholesterol binding;
YSB_LS_c39925_g1_i6	2916	casein kinase I alpha [Bombyx mori]	NP_001037287	0	93	617.461	360	EC:2.7.11	3	P:protein phosphorylation; F:ATP binding; F:protein serine/threonine kinase activity	protein phosphorylation;	---NA---	ATP binding; protein serine/threonine kinase activity;
YSB_LS_CL2642Contig1	1030	casein kinase II beta subunit [Danaus plexippus]	ABU49713	5.09106e-137	96	396.741	221	---NA---	5	F:protein kinase regulator activity; P:regulation of protein kinase activity; F:kinase activity; P:phosphorylation; C:protein kinase CK2 complex	regulation of protein kinase activity; phosphorylation;	protein kinase CK2 complex;	protein kinase regulator activity; kinase activity;
YSB_LS_CL400Contig1	2256	caspase 3 [Spodoptera litura]	AFJ04534	2.61521e-55	61	197.593	241	---NA---	1	F:hydrolase activity	---NA---	---NA---	hydrolase activity;
YSB_LS_c36843_g1_i3	1094	caspase 3 [Spodoptera litura]	AFJ04534	1.91269e-91	69	283.493	282	---NA---	1	F:peptidase activity	---NA---	---NA---	peptidase activity;
YSB_LS_c37226_g1_i4	985	caspase 3 [Spodoptera litura]	AFJ04534	4.37545e-76	66	242.662	248	---NA---	1	F:peptidase activity	---NA---	---NA---	peptidase activity;
YSB_LS_c39170_g1_i1	3121	caspase-1 [Chilo suppressalis]	AFJ97219	0	97	587.415	295	EC:3.4.22	3	P:apoptotic process; P:proteolysis; F:cysteine-type endopeptidase activity	apoptotic process; proteolysis;	---NA---	cysteine-type endopeptidase activity;
YSB_LS_c35059_g1_i5	1607	caspase-4 [Bombyx mori]	NP_001243935	6.35478e-108	65	339.347	387	---NA---	4	P:apoptotic process; P:proteolysis; F:cysteine-type peptidase activity; F:cysteine-type endopeptidase activity	---NA---	---NA---	---NA---
YSB_LS_c12521_g1_i1	280	caspase-5 [Pieris rapae]	AEK20836	3.55011e-40	86	139.813	83	EC:3.4.22	3	P:apoptotic process; P:proteolysis; F:cysteine-type endopeptidase activity	apoptotic process; proteolysis;	---NA---	cysteine-type endopeptidase activity;
YSB_LS_c37182_g1_i1	3305	caspase-6 [Galleria mellonella]	AEK20837	6.19398e-166	67	508.834	531	---NA---	4	P:apoptotic process; P:proteolysis; F:cysteine-type peptidase activity; F:cysteine-type endopeptidase activity	---NA---	---NA---	---NA---
YSB_LS_c28202_g1_i1	1233	caspase-6 [Heliothis virescens]	AEK20839	5.09197e-29	53	123.25	292	---NA---	4	P:apoptotic process; P:proteolysis; F:cysteine-type peptidase activity; F:cysteine-type endopeptidase activity	---NA---	---NA---	---NA---
YSB_LS_c33759_g1_i1	1948	catalase [Bombyx mori]	NP_001036912	0	96	982.245	506	EC:1.11.1.6	5	F:metal ion binding; P:hydrogen peroxide catabolic process; F:heme binding; F:catalase activity; P:oxidation-reduction process	hydrogen peroxide catabolic process; oxidation-reduction process;	---NA---	metal ion binding; heme binding; catalase activity;
YSB_LS_c37160_g2_i1	1656	cathepsin B-like cysteine proteinase [Helicoverpa assulta]	ABM05925	0	88	573.548	335	EC:3.4.22	3	P:proteolysis; P:regulation of catalytic activity; F:cysteine-type endopeptidase activity	proteolysis; regulation of catalytic activity;	---NA---	cysteine-type endopeptidase activity;
YSB_LS_c65629_g1_i1	706	cathepsin B-like protease [Nilaparvata lugens]	CAC87118	2.32225e-93	100	285.419	150	EC:3.4.22	3	P:proteolysis; P:regulation of catalytic activity; F:cysteine-type endopeptidase activity	proteolysis; regulation of catalytic activity;	---NA---	cysteine-type endopeptidase activity;
YSB_LS_CL4981Contig1	438	cathepsin L1-like protease, partial [Chilo suppressalis]	AFQ01134	3.64288e-18	57	85.5001	147	---NA---	3	P:proteolysis; F:cysteine-type peptidase activity; F:peptidase activity	---NA---	---NA---	---NA---
YSB_LS_c29545_g1_i1	1140	cathepsin L1-like protease, partial [Chilo suppressalis]	AFQ01134	5.80745e-103	65	323.168	333	---NA---	3	P:proteolysis; F:cysteine-type peptidase activity; F:peptidase activity	---NA---	---NA---	---NA---
YSB_LS_c43419_g6_i2	4733	cathepsin L2-like protease, partial [Chilo suppressalis]	AFQ01137	1.08573e-158	74	495.352	402	---NA---	1	F:peptidase activity	---NA---	---NA---	peptidase activity;
YSB_LS_c41109_g1_i1	1427	cathepsin L-like proteinase [Spodoptera frugiperda]	ADN19567	5.63862e-159	90	462.611	269	EC:3.4	2	F:cysteine-type peptidase activity; P:proteolysis	proteolysis;	---NA---	cysteine-type peptidase activity;
YSB_LS_CL5150Contig1	1130	cathepsin O1-like protease [Chilo suppressalis]	AFQ01135	8.73023e-109	64	331.643	336	---NA---	3	P:proteolysis; F:cysteine-type peptidase activity; F:peptidase activity	---NA---	---NA---	---NA---
YSB_LS_c38593_g1_i1	1864	cathepsin O2-like protease [Chilo suppressalis]	AFQ01136	0	82	575.474	378	EC:3.4	2	F:cysteine-type peptidase activity; P:proteolysis	proteolysis;	---NA---	cysteine-type peptidase activity;
YSB_LS_CL9309Contig1	3448	cationic amino acid transporter 4 [Danaus plexippus]	EHJ75954	0	93	1092.8	656	---NA---	3	C:integral component of membrane; F:amino acid transmembrane transporter activity; P:amino acid transmembrane transport	amino acid transmembrane transport;	integral component of membrane;	amino acid transmembrane transporter activity;
YSB_LS_c34903_g1_i1	2266	caudal-like [Bombyx mori]	NP_001037514	7.12347e-72	74	241.891	208	---NA---	1	F:sequence-specific DNA binding	---NA---	---NA---	sequence-specific DNA binding;
YSB_LS_CL7158Contig1	2440	c-Cbl-associated protein isoform A [Bombyx mori]	NP_001166801	0	88	1283.47	806	---NA---	3	P:actin filament organization; P:cell migration; P:cell adhesion	actin filament organization; cell migration; cell adhesion;	---NA---	---NA---
YSB_LS_CL1791Contig1	1575	c-Cbl-associated protein isoform A [Bombyx mori]	NP_001166801	0	89	641.728	402	---NA---	3	P:actin filament organization; P:cell migration; P:cell adhesion	actin filament organization; cell migration; cell adhesion;	---NA---	---NA---
YSB_LS_c41047_g3_i2	1212	c-Cbl-associated protein isoform A [Bombyx mori]	NP_001166801	0	86	623.624	413	---NA---	3	P:actin filament organization; P:cell migration; P:cell adhesion	actin filament organization; cell migration; cell adhesion;	---NA---	---NA---
YSB_LS_CL7906Contig1	4734	c-Cbl-associated protein isoform A [Danaus plexippus]	EHJ78402	0	62	605.905	946	---NA---	0	---NA---	---NA---	---NA---	---NA---
YSB_LS_CL1368Contig1	2274	c-Cbl-associated protein isoform A [Danaus plexippus]	EHJ76670	0	74	698.738	593	---NA---	1	P:single-organism cellular process	single-organism cellular process;	---NA---	---NA---
YSB_LS_c33229_g1_i1	1008	CCHamide [Helicoverpa armigera]	AGH25550	3.79699e-59	82	194.512	142	---NA---	0	---NA---	---NA---	---NA---	---NA---
YSB_LS_CL8477Contig1	2107	CDA2 isoform A [Choristoneura fumiferana]	AGT28748	0	97	1064.29	543	---NA---	5	P:carbohydrate metabolic process; C:extracellular region; F:chitin binding; F:hydrolase activity, acting on carbon-nitrogen (but not peptide) bonds; P:chitin metabolic process	carbohydrate metabolic process; chitin metabolic process;	extracellular region;	chitin binding; hydrolase activity, acting on carbon-nitrogen (but not peptide) bonds;
YSB_LS_c33133_g1_i1	1009	cdc2-related kinase [Danaus plexippus]	EHJ70924	2.93266e-126	92	375.941	209	EC:2.7.11	3	P:protein phosphorylation; F:ATP binding; F:protein serine/threonine kinase activity	protein phosphorylation;	---NA---	ATP binding; protein serine/threonine kinase activity;
YSB_LS_c30896_g2_i1	2758	CDT1 [Bombyx mori]	AGB51151	0	79	666.766	614	---NA---	0	---NA---	---NA---	---NA---	---NA---
YSB_LS_c41049_g1_i3	1716	ced-6 protein [Bombyx mori]	NP_001171330	0	81	568.926	505	---NA---	0	---NA---	---NA---	---NA---	---NA---
YSB_LS_CL7658Contig1	2818	cell cycle checkpoint kinase 2 [Danaus plexippus]	EHJ74862	0	87	802.357	498	EC:2.7.11	3	P:protein phosphorylation; F:ATP binding; F:protein serine/threonine kinase activity	protein phosphorylation;	---NA---	ATP binding; protein serine/threonine kinase activity;
YSB_LS_c36379_g2_i2	1180	cell cycle-associated protein Mob1-1 [Danaus plexippus]	EHJ75486	3.5707e-77	94	252.292	141	---NA---	0	---NA---	---NA---	---NA---	---NA---
YSB_LS_c36379_g2_i6	703	cell cycle-associated protein Mob1-1 [Danaus plexippus]	EHJ75486	1.67819e-87	93	273.092	155	---NA---	0	---NA---	---NA---	---NA---	---NA---
YSB_LS_c36379_g2_i7	717	cell cycle-associated protein Mob1-1 [Danaus plexippus]	EHJ75486	4.28805e-67	92	173.326	101	---NA---	0	---NA---	---NA---	---NA---	---NA---
YSB_LS_c33629_g1_i1	1668	cell differentiation protein RCD1 homolog [Bombyx mori]	NP_001170796	0	98	568.926	297	---NA---	0	---NA---	---NA---	---NA---	---NA---
YSB_LS_c33629_g1_i3	1378	cell differentiation protein RCD1 homolog [Bombyx mori]	NP_001170796	0	98	568.926	297	---NA---	0	---NA---	---NA---	---NA---	---NA---
YSB_LS_c39882_g1_i1	1225	cell division control protein [Danaus plexippus]	EHJ70141	0	99	536.184	312	---NA---	4	C:nucleus; F:DNA binding; F:chromatin binding; P:cell division	cell division;	nucleus;	DNA binding; chromatin binding;
YSB_LS_c38452_g5_i2	3193	cell division cycle 2 [Bombyx mori]	NP_001037512	0	97	598.586	304	EC:2.7.11	3	P:protein phosphorylation; F:ATP binding; F:protein serine/threonine kinase activity	protein phosphorylation;	---NA---	ATP binding; protein serine/threonine kinase activity;
YSB_LS_c42078_g1_i3	3280	cell division cycle 2 like-1 transcript variant A [Bombyx mori]	AFB82436	0	94	743.806	407	EC:2.7.11	4	P:protein phosphorylation; F:ATP binding; F:protein serine/threonine kinase activity; P:cell division	protein phosphorylation; cell division;	---NA---	ATP binding; protein serine/threonine kinase activity;
YSB_LS_c21704_g1_i1	719	cell division cycle 25 [Danaus plexippus]	EHJ73565	5.19487e-55	73	192.971	235	---NA---	1	P:protein dephosphorylation	protein dephosphorylation;	---NA---	---NA---
YSB_LS_c21704_g2_i1	351	cell division cycle 25 [Danaus plexippus]	EHJ73565	7.69815e-19	83	86.6557	117	EC:3.1.3.48	4	F:protein tyrosine phosphatase activity; C:intracellular; P:peptidyl-tyrosine dephosphorylation; P:cell division	peptidyl-tyrosine dephosphorylation; cell division;	intracellular;	protein tyrosine phosphatase activity;
YSB_LS_c74518_g1_i1	599	cell division cycle 25 [Danaus plexippus]	EHJ73565	1.23915e-69	78	231.106	183	---NA---	1	P:protein dephosphorylation	protein dephosphorylation;	---NA---	---NA---
YSB_LS_c34406_g1_i1	1629	cell division-like protein [Danaus plexippus]	EHJ64181	0	95	553.132	292	EC:2.1.1	4	F:tRNA methyltransferase activity; P:RNA methylation; P:tRNA processing; P:cell division	RNA methylation; tRNA processing; cell division;	---NA---	tRNA methyltransferase activity;
YSB_LS_CL6564Contig1	1353	cellular repressor of E1A-stimulated genes [Papilio xuthus]	BAM17966	7.60395e-108	88	326.635	184	---NA---	3	F:oxidoreductase activity; P:oxidation-reduction process; F:FMN binding	oxidation-reduction process;	---NA---	oxidoreductase activity; FMN binding;
YSB_LS_c30956_g1_i3	798	cellular retinoic acid binding protein [Danaus plexippus]	EHJ79039	1.11486e-84	97	256.914	132	---NA---	3	F:transporter activity; F:lipid binding; P:transport	transport;	---NA---	transporter activity; lipid binding;
YSB_LS_c9554_g1_i1	790	cellulase (glycosyl hydrolase family 5), partial [Coptotermes formosanus]	AGM32613	9.52107e-07	40	53.5286	243	---NA---	3	F:hydrolase activity, hydrolyzing O-glycosyl compounds; F:hydrolase activity; P:carbohydrate metabolic process	---NA---	---NA---	---NA---
YSB_LS_c38886_g3_i1	1628	CG1785-like protein [Helicoverpa armigera]	AGC39036	4.30645e-135	85	341.658	306	---NA---	0	---NA---	---NA---	---NA---	---NA---
YSB_LS_c20600_g1_i2	493	CG9646, isoform B [Drosophila melanogaster]	NP_001286517	1.50055e-26	78	108.612	73	---NA---	0	---NA---	---NA---	---NA---	---NA---
YSB_LS_c20600_g1_i1	453	CG9646, isoform B [Drosophila melanogaster]	NP_001286517	6.65665e-27	78	109.383	73	---NA---	0	---NA---	---NA---	---NA---	---NA---
YSB_LS_c41225_g4_i1	2288	chaperonin [Bombyx mori]	NP_001073348	0	94	928.702	545	---NA---	4	C:cytoplasm; P:protein folding; F:ATP binding; F:unfolded protein binding	protein folding;	cytoplasm;	ATP binding; unfolded protein binding;
YSB_LS_c40928_g1_i1	2055	chaperonin [Danaus plexippus]	EHJ64371	0	96	970.689	527	---NA---	4	C:cytoplasm; P:protein folding; F:ATP binding; F:unfolded protein binding	protein folding;	cytoplasm;	ATP binding; unfolded protein binding;
YSB_LS_CL6801Contig1	2462	chaperonin containing t-complex polypeptide 1 beta subunit [Bombyx mori]	NP_001040109	0	97	815.839	525	---NA---	4	C:cytoplasm; P:protein folding; F:ATP binding; F:unfolded protein binding	protein folding;	cytoplasm;	ATP binding; unfolded protein binding;
YSB_LS_c30315_g1_i1	1383	chaperonin subunit 4 delta [Danaus plexippus]	EHJ68032	0	97	781.941	418	---NA---	4	C:cytoplasm; P:protein folding; F:ATP binding; F:unfolded protein binding	protein folding;	cytoplasm;	ATP binding; unfolded protein binding;
YSB_LS_c30336_g1_i1	1948	chaperonin subunit 6a zeta [Bombyx mori]	NP_001040108	0	97	944.88	532	---NA---	4	C:cytoplasm; P:protein folding; F:ATP binding; F:unfolded protein binding	protein folding;	cytoplasm;	ATP binding; unfolded protein binding;
YSB_LS_c42912_g2_i1	2395	charged multivesicular body protein 2b [Papilio polytes]	BAM20561	1.58202e-76	93	253.832	209	---NA---	1	P:protein transport	protein transport;	---NA---	---NA---
YSB_LS_c43630_g1_i1	2776	charged multivesicular body protein 3 [Papilio xuthus]	BAM18377	2.13543e-93	95	301.597	217	---NA---	1	P:protein transport	protein transport;	---NA---	---NA---
YSB_LS_CL6698Contig1	1781	checkpoint protein [Danaus plexippus]	EHJ71216	4.99729e-142	94	420.239	253	---NA---	3	P:DNA damage checkpoint; C:nucleus; P:DNA repair	DNA damage checkpoint; DNA repair;	nucleus;	---NA---
YSB_LS_c42290_g5_i3	229	chemosensory protein [Danaus plexippus]	EHJ70186	1.76257e-14	74	68.9366	54	---NA---	0	---NA---	---NA---	---NA---	---NA---
YSB_LS_c34154_g1_i1	776	chemosensory protein [Helicoverpa armigera]	AIW65099	1.5111e-54	86	179.489	107	---NA---	0	---NA---	---NA---	---NA---	---NA---
YSB_LS_c43299_g2_i1	992	chemosensory protein [Helicoverpa armigera]	AIW65104	1.17749e-77	77	247.284	196	---NA---	0	---NA---	---NA---	---NA---	---NA---
YSB_LS_c28078_g1_i1	598	chemosensory protein [Nilaparvata lugens]	ADN06871	3.17013e-79	100	240.35	131	---NA---	0	---NA---	---NA---	---NA---	---NA---
YSB_LS_CL1615Contig1	449	chemosensory protein 1 precursor [Bombyx mori]	NP_001037065	1.42559e-51	89	167.548	105	---NA---	0	---NA---	---NA---	---NA---	---NA---
YSB_LS_c29612_g1_i3	349	chemosensory protein 1 precursor [Bombyx mori]	NP_001037065	1.76482e-25	88	98.9821	61	---NA---	0	---NA---	---NA---	---NA---	---NA---
YSB_LS_c30149_g1_i1	676	chemosensory protein 13 [Papilio xuthus]	BAG71921	3.73832e-67	89	210.305	124	---NA---	0	---NA---	---NA---	---NA---	---NA---
YSB_LS_c8801_g1_i1	517	chemosensory protein 3 [Cnaphalocrocis medinalis]	AGI37365	2.47429e-63	85	198.364	119	---NA---	0	---NA---	---NA---	---NA---	---NA---
YSB_LS_CL5649Contig1	618	chemosensory protein, partial [Chilo suppressalis]	AHC05677	3.00805e-59	84	190.66	133	---NA---	0	---NA---	---NA---	---NA---	---NA---
YSB_LS_c39237_g1_i5	782	chemosensory protein, partial [Chilo suppressalis]	AHC05672	3.33897e-47	84	160.229	120	---NA---	0	---NA---	---NA---	---NA---	---NA---
YSB_LS_c39237_g1_i2	578	chemosensory protein, partial [Chilo suppressalis]	AHC05672	8.49879e-49	85	162.155	104	---NA---	0	---NA---	---NA---	---NA---	---NA---
YSB_LS_c30480_g1_i1	630	chemosensory proteins [Dendrolimus kikuchii]	AII01042	1.1519e-52	95	172.17	88	---NA---	0	---NA---	---NA---	---NA---	---NA---
YSB_LS_c38563_g2_i3	1641	chilling-inducible protein, putative [Papilio polytes]	BAM19331	1.90075e-57	87	202.216	126	---NA---	1	P:regulation of signal transduction	regulation of signal transduction;	---NA---	---NA---
YSB_LS_CL5355Contig1	1979	chimerin [Danaus plexippus]	EHJ79050	0	91	786.563	452	---NA---	3	F:metal ion binding; C:intracellular; P:intracellular signal transduction	intracellular signal transduction;	intracellular;	metal ion binding;
YSB_LS_c38525_g1_i3	2172	chitin binding peritrophin-A, putative [Papilio polytes]	BAM18895	1.95311e-177	96	515.768	262	---NA---	3	C:extracellular region; P:chitin metabolic process; F:chitin binding	chitin metabolic process;	extracellular region;	chitin binding;
YSB_LS_CL1645Contig1	1485	chitin binding PM protein [Helicoverpa armigera]	ABU98616	8.60189e-178	78	513.072	357	---NA---	1	F:catalytic activity	---NA---	---NA---	catalytic activity;
YSB_LS_c35611_g3_i1	1114	chitin binding PM protein [Helicoverpa armigera]	ABU98616	1.18575e-170	80	489.96	342	---NA---	2	F:hydrolase activity, acting on carbon-nitrogen (but not peptide) bonds; P:carbohydrate metabolic process	carbohydrate metabolic process;	---NA---	hydrolase activity, acting on carbon-nitrogen (but not peptide) bonds;
YSB_LS_c35611_g3_i2	1149	chitin binding PM protein [Helicoverpa armigera]	ABU98616	1.91471e-147	80	431.409	291	---NA---	2	F:hydrolase activity, acting on carbon-nitrogen (but not peptide) bonds; P:carbohydrate metabolic process	carbohydrate metabolic process;	---NA---	hydrolase activity, acting on carbon-nitrogen (but not peptide) bonds;
YSB_LS_c36919_g1_i5	1511	chitin deacetylase [Helicoverpa armigera]	ACB54935	3.27527e-150	81	442.965	292	---NA---	2	F:hydrolase activity, acting on carbon-nitrogen (but not peptide) bonds; P:carbohydrate metabolic process	carbohydrate metabolic process;	---NA---	hydrolase activity, acting on carbon-nitrogen (but not peptide) bonds;
YSB_LS_c42259_g1_i2	2933	chitin deacetylase 4 [Danaus plexippus]	EHJ78544	0	92	843.573	467	---NA---	5	P:carbohydrate metabolic process; C:extracellular region; F:chitin binding; F:hydrolase activity, acting on carbon-nitrogen (but not peptide) bonds; P:chitin metabolic process	carbohydrate metabolic process; chitin metabolic process;	extracellular region;	chitin binding; hydrolase activity, acting on carbon-nitrogen (but not peptide) bonds;
YSB_LS_CL8295Contig1	5892	chitin deacetylase-like 5, partial [Papilio polytes]	BAM20495	0	95	943.34	498	---NA---	2	F:hydrolase activity, acting on carbon-nitrogen (but not peptide) bonds; P:carbohydrate metabolic process	carbohydrate metabolic process;	---NA---	hydrolase activity, acting on carbon-nitrogen (but not peptide) bonds;
YSB_LS_c38405_g1_i9	5574	chitin synthase [Ostrinia furnacalis]	ABB97082	0	88	2102.41	1354	EC:2.4.1.16	1	F:chitin synthase activity	---NA---	---NA---	chitin synthase activity;
YSB_LS_c42131_g1_i1	2402	chitin synthase [Ostrinia furnacalis]	ACB13821	0	95	724.161	411	EC:2.4.1.16	1	F:chitin synthase activity	---NA---	---NA---	chitin synthase activity;
YSB_LS_c42131_g2_i1	3202	chitin synthase [Ostrinia furnacalis]	ACB13821	0	98	2090.85	1033	EC:2.4.1.16	1	F:chitin synthase activity	---NA---	---NA---	chitin synthase activity;
YSB_LS_CL7933Contig1	4840	chitin synthase [Ostrinia furnacalis]	ABB97082	0	88	1845.48	1191	EC:2.4.1.16	1	F:chitin synthase activity	---NA---	---NA---	chitin synthase activity;
YSB_LS_c38405_g1_i5	4009	chitin synthase [Ostrinia furnacalis]	ABB97082	0	88	1982.61	1275	EC:2.4.1.16	1	F:chitin synthase activity	---NA---	---NA---	chitin synthase activity;
YSB_LS_c42131_g3_i1	593	chitin synthase A variant 2 [Helicoverpa zea]	ADX66429	6.19993e-40	94	151.754	107	---NA---	1	F:transferase activity, transferring hexosyl groups	---NA---	---NA---	transferase activity, transferring hexosyl groups;
YSB_LS_c39743_g1_i3	2796	chitinase [Chilo suppressalis]	AAW30162	0	90	941.028	553	EC:3.2.1.14	5	P:carbohydrate metabolic process; F:chitinase activity; C:extracellular region; F:chitin binding; P:chitin catabolic process	carbohydrate metabolic process; chitin catabolic process;	extracellular region;	chitinase activity; chitin binding;
YSB_LS_CL8245Contig1	2053	chitinase [Danaus plexippus]	EHJ72826	5.51467e-142	73	432.18	375	---NA---	2	F:hydrolase activity, hydrolyzing O-glycosyl compounds; P:chitin metabolic process	chitin metabolic process;	---NA---	hydrolase activity, hydrolyzing O-glycosyl compounds;
YSB_LS_c38710_g2_i1	1845	chitinase [Danaus plexippus]	EHJ72826	1.05201e-157	78	470.315	374	---NA---	2	F:hydrolase activity, hydrolyzing O-glycosyl compounds; P:chitin metabolic process	chitin metabolic process;	---NA---	hydrolase activity, hydrolyzing O-glycosyl compounds;
YSB_LS_c38710_g4_i2	2251	chitinase [Danaus plexippus]	EHJ72826	8.88926e-150	75	454.521	377	---NA---	2	F:hydrolase activity, hydrolyzing O-glycosyl compounds; P:chitin metabolic process	chitin metabolic process;	---NA---	hydrolase activity, hydrolyzing O-glycosyl compounds;
YSB_LS_c43446_g1_i1	808	chitinase [Danaus plexippus]	EHJ72826	1.03469e-60	72	206.838	217	---NA---	2	F:hydrolase activity, hydrolyzing O-glycosyl compounds; P:chitin metabolic process	chitin metabolic process;	---NA---	hydrolase activity, hydrolyzing O-glycosyl compounds;
YSB_LS_c39852_g1_i1	1935	chitinase [Ostrinia furnacalis]	BAE16587	0	96	1016.53	534	EC:3.2.1.14	3	P:carbohydrate metabolic process; F:chitinase activity; P:chitin catabolic process	carbohydrate metabolic process; chitin catabolic process;	---NA---	chitinase activity;
YSB_LS_c43203_g1_i1	3061	chitinase [Ostrinia furnacalis]	AGX32025	0	96	1746.48	931	---NA---	0	---NA---	---NA---	---NA---	---NA---
YSB_LS_CL8548Contig1	3058	chitinase-related protein 1 [Danaus plexippus]	EHJ65741	0	73	741.88	646	---NA---	2	F:hydrolase activity, hydrolyzing O-glycosyl compounds; P:chitin metabolic process	chitin metabolic process;	---NA---	hydrolase activity, hydrolyzing O-glycosyl compounds;
YSB_LS_c41667_g1_i4	768	chitinase-related protein 1 [Danaus plexippus]	EHJ65741	6.30159e-87	77	290.426	239	---NA---	2	F:hydrolase activity, hydrolyzing O-glycosyl compounds; P:chitin metabolic process	chitin metabolic process;	---NA---	hydrolase activity, hydrolyzing O-glycosyl compounds;
YSB_LS_c11652_g1_i1	1695	chitinase-related protein 1 precursor [Bombyx mori]	NP_001036861	0	89	895.96	566	EC:3.2.1.14	5	P:carbohydrate metabolic process; C:extracellular region; F:chitinase activity; F:chitin binding; P:chitin catabolic process	carbohydrate metabolic process; chitin catabolic process;	extracellular region;	chitinase activity; chitin binding;
YSB_LS_c14646_g1_i1	441	chitinase-related protein 1 precursor [Bombyx mori]	NP_001036861	5.21023e-74	93	244.588	147	EC:3.2.1.14	5	P:carbohydrate metabolic process; C:extracellular region; F:chitinase activity; F:chitin binding; P:chitin catabolic process	carbohydrate metabolic process; chitin catabolic process;	extracellular region;	chitinase activity; chitin binding;
YSB_LS_c38698_g1_i2	1816	chloride intracellular channel isoform 1 [Bombyx mori]	NP_001040533	2.81862e-176	91	508.449	277	---NA---	0	---NA---	---NA---	---NA---	---NA---
YSB_LS_CL8205Contig1	2706	chlorophyllide A binding protein precursor [Bombyx mori]	NP_001037071	3.24065e-129	57	437.573	635	---NA---	2	F:pigment binding; C:extracellular region	---NA---	---NA---	---NA---
YSB_LS_c40789_g3_i4	1516	chlorophyllide A binding protein precursor [Bombyx mori]	NP_001037071	1.48123e-94	63	322.783	383	---NA---	2	F:pigment binding; C:extracellular region	---NA---	---NA---	---NA---
YSB_LS_c40789_g3_i5	1860	chlorophyllide A binding protein precursor [Bombyx mori]	AGM34046	0	73	602.438	541	---NA---	2	F:pigment binding; C:extracellular region	---NA---	---NA---	---NA---
YSB_LS_CL7688Contig1	3140	chlorophyllide A binding protein precursor [Danaus plexippus]	EHJ67806	0	65	880.552	939	---NA---	3	P:evasion or tolerance of host defense response; F:pigment binding; C:extracellular region	---NA---	---NA---	---NA---
YSB_LS_c79387_g1_i1	652	choline acetyltransferase, partial [Bombyx mori]	BAO23491	1.82183e-65	91	221.09	151	---NA---	0	---NA---	---NA---	---NA---	---NA---
YSB_LS_CL2630Contig1	1765	chondroitin 4-sulfotransferase [Danaus plexippus]	EHJ78351	1.03085e-131	82	395.971	292	---NA---	3	P:carbohydrate biosynthetic process; C:integral component of membrane; F:sulfotransferase activity	carbohydrate biosynthetic process;	integral component of membrane;	sulfotransferase activity;
YSB_LS_c43514_g1_i1	6210	chordin [Danaus plexippus]	EHJ64176	0	89	1331.62	866	---NA---	1	P:multicellular organismal development	multicellular organismal development;	---NA---	---NA---
YSB_LS_CL8104Contig1	3694	chorion b-ZIP transcription factor [Bombyx mori]	NP_001037099	2.93488e-76	64	256.914	420	---NA---	3	P:regulation of transcription, DNA-templated; F:sequence-specific DNA binding; F:sequence-specific DNA binding transcription factor activity	---NA---	---NA---	---NA---
YSB_LS_CL10100Contig1	1364	chorion b-ZIP transcription factor [Bombyx mori]	NP_001037099	7.01406e-59	59	208.379	306	---NA---	3	P:regulation of transcription, DNA-templated; F:sequence-specific DNA binding; F:sequence-specific DNA binding transcription factor activity	---NA---	---NA---	---NA---
YSB_LS_CL2309Contig1	909	chorion class CB protein M5H4 precursor [Danaus plexippus]	EHJ70182	3.0518e-09	74	61.2326	50	---NA---	2	P:multicellular organismal process; P:single-organism developmental process	multicellular organismal process; single-organism developmental process;	---NA---	---NA---
YSB_LS_CL5841Contig1	1520	chromatin modifying protein 1b [Bombyx mori]	NP_001040238	3.87548e-126	100	374.4	203	---NA---	1	P:protein transport	protein transport;	---NA---	---NA---
YSB_LS_c39077_g1_i1	3434	chromobox protein homolog 5-like [Bombyx mori]	NP_001272895	1.9641e-98	75	320.857	287	---NA---	0	---NA---	---NA---	---NA---	---NA---
YSB_LS_c40848_g1_i9	6605	chromodomain-helicase-DNA-binding protein 1 [Danaus plexippus]	EHJ63440	0	90	2320.43	1569	---NA---	4	F:ATP-dependent helicase activity; F:DNA binding; F:ATP binding; C:nucleus	---NA---	nucleus;	ATP-dependent helicase activity; DNA binding; ATP binding;
YSB_LS_CL2347Contig1	1477	chymotrypsin [Heliothis virescens]	AFM28249	1.77838e-98	72	306.22	261	---NA---	1	F:serine-type peptidase activity	---NA---	---NA---	serine-type peptidase activity;
YSB_LS_CL7298Contig1	997	chymotrypsin-like serine protease 16 [Ostrinia nubilalis]	AFM77775	2.92596e-81	67	256.144	283	---NA---	1	F:peptidase activity	---NA---	---NA---	peptidase activity;
YSB_LS_c35955_g1_i3	875	chymotrypsin-like serine protease 16 [Ostrinia nubilalis]	AFM77775	8.00745e-54	69	183.726	185	---NA---	1	F:peptidase activity	---NA---	---NA---	peptidase activity;
YSB_LS_c27788_g1_i1	983	chymotrypsin-like serine protease precursor [Spodoptera frugiperda]	AIR09773	3.91056e-110	82	330.102	222	---NA---	0	---NA---	---NA---	---NA---	---NA---
YSB_LS_c27532_g1_i2	955	chymotrypsin-like serine proteinase C3 [Ostrinia nubilalis]	ACI45417	9.77486e-119	77	351.673	283	---NA---	1	F:serine-type peptidase activity	---NA---	---NA---	serine-type peptidase activity;
YSB_LS_c37457_g1_i1	1120	chymotrypsinogen-like protein [Plodia interpunctella]	AAC36150	2.67218e-100	75	306.605	281	---NA---	1	F:serine-type peptidase activity	---NA---	---NA---	serine-type peptidase activity;
YSB_LS_CL4609Contig1	1945	chymotrypsinogen-like protein 3 [Manduca sexta]	CAM84318	2.93204e-79	62	260.381	278	---NA---	1	F:hydrolase activity	---NA---	---NA---	hydrolase activity;
YSB_LS_c38342_g2_i1	348	chymotrypsinogen-like protein 3 [Manduca sexta]	CAM84318	9.83578e-35	75	127.487	105	---NA---	1	F:serine-type peptidase activity	---NA---	---NA---	serine-type peptidase activity;
YSB_LS_c36443_g1_i1	1750	cis, cis-muconate transporter protein [Bombyx mori]	NP_001243989	0	94	853.973	513	---NA---	2	P:transmembrane transport; C:integral component of membrane	transmembrane transport;	integral component of membrane;	---NA---
YSB_LS_c8444_g2_i1	657	citrate synthase [Anopheles darlingi]	ETN60073	9.01849e-91	91	281.567	159	---NA---	0	---NA---	---NA---	---NA---	---NA---
YSB_LS_c8444_g1_i1	330	citrate synthase, mitochondrial [Culex quinquefasciatus]	XP_001870694	4.87952e-56	87	182.956	109	---NA---	2	F:transferase activity, transferring acyl groups, acyl groups converted into alkyl on transfer; P:cellular carbohydrate metabolic process	cellular carbohydrate metabolic process;	---NA---	transferase activity, transferring acyl groups, acyl groups converted into alkyl on transfer;
YSB_LS_CL6844Contig1	1957	c-Jun NH2-terminal kinase [Danaus plexippus]	EHJ68412	0	98	764.992	372	EC:2.7.11.24	4	F:MAP kinase activity; P:MAPK cascade; P:protein phosphorylation; F:ATP binding	MAPK cascade; protein phosphorylation;	---NA---	MAP kinase activity; ATP binding;
YSB_LS_c41716_g1_i2	1590	c-Jun NH2-terminal kinase [Danaus plexippus]	EHJ68412	0	98	764.992	372	EC:2.7.11.24	4	F:MAP kinase activity; P:MAPK cascade; P:protein phosphorylation; F:ATP binding	MAPK cascade; protein phosphorylation;	---NA---	MAP kinase activity; ATP binding;
YSB_LS_CL3334Contig1	8953	clathrin heavy chain [Danaus plexippus]	EHJ79063	0	98	3284.2	1681	---NA---	5	C:clathrin coat of trans-Golgi network vesicle; P:vesicle-mediated transport; P:intracellular protein transport; F:structural molecule activity; C:clathrin coat of coated pit	vesicle-mediated transport; intracellular protein transport;	clathrin coat of trans-Golgi network vesicle; clathrin coat of coated pit;	structural molecule activity;
YSB_LS_c33462_g1_i1	1895	cleavage and polyadenylation specific factor 4 [Bombyx mori]	NP_001040511	1.92792e-122	92	372.474	247	---NA---	2	F:zinc ion binding; F:nucleic acid binding	---NA---	---NA---	zinc ion binding; nucleic acid binding;
YSB_LS_c35669_g2_i2	1217	cleavage and polyadenylation specific factor 5 [Bombyx mori]	NP_001040354	7.4523e-148	95	426.787	227	---NA---	4	P:mRNA polyadenylation; F:mRNA binding; C:mRNA cleavage factor complex; F:hydrolase activity	mRNA polyadenylation;	mRNA cleavage factor complex;	mRNA binding; hydrolase activity;
YSB_LS_c35669_g2_i3	618	cleavage and polyadenylation specific factor 5 [Bombyx mori]	NP_001040354	1.29365e-61	91	199.134	115	---NA---	4	P:mRNA polyadenylation; F:mRNA binding; C:mRNA cleavage factor complex; F:hydrolase activity	mRNA polyadenylation;	mRNA cleavage factor complex;	mRNA binding; hydrolase activity;
YSB_LS_CL1520Contig1	1576	Cleavage and polyadenylation specificity factor subunit 3 [Zootermopsis nevadensis]	KDR22016	0	81	605.52	432	---NA---	0	---NA---	---NA---	---NA---	---NA---
YSB_LS_CL4909Contig1	1420	clip domain serine protease 4 precursor [Bombyx mori]	NP_001036891	6.3072e-172	81	497.278	368	EC:3.4.21	2	F:serine-type endopeptidase activity; P:proteolysis	proteolysis;	---NA---	serine-type endopeptidase activity;
YSB_LS_c35052_g2_i4	1690	clip-domain serine protease, family C [Papilio xuthus]	BAM18747	4.61134e-129	65	390.578	394	---NA---	1	F:peptidase activity	---NA---	---NA---	peptidase activity;
YSB_LS_c39499_g5_i2	1301	clip-domain serine protease, family C [Papilio xuthus]	BAM18747	1.96552e-110	70	338.191	301	---NA---	1	F:peptidase activity	---NA---	---NA---	peptidase activity;
YSB_LS_CL8617Contig1	2286	clock [Danaus plexippus]	EHJ69324	0	80	756.133	557	---NA---	10	F:signal transducer activity; C:transcription factor complex; P:regulation of transcription, DNA-templated; F:DNA binding; F:protein dimerization activity; F:sequence-specific DNA binding transcription factor activity; P:signal transduction; C:cytoplasm; C:nucleus; P:transcription, DNA-templated	regulation of transcription, DNA-templated; signal transduction; transcription, DNA-templated;	transcription factor complex; cytoplasm; nucleus;	signal transducer activity; DNA binding; protein dimerization activity; sequence-specific DNA binding transcription factor activity;
YSB_LS_c41644_g1_i2	4186	CncC [Spodoptera frugiperda]	AER37576	0	82	931.398	707	---NA---	4	P:regulation of transcription, DNA-templated; F:sequence-specific DNA binding transcription factor activity; F:sequence-specific DNA binding; C:nucleus	regulation of transcription, DNA-templated;	nucleus;	sequence-specific DNA binding transcription factor activity; sequence-specific DNA binding;
YSB_LS_c41644_g1_i5	2810	CncC [Spodoptera frugiperda]	AER37576	0	81	948.732	739	---NA---	4	P:regulation of transcription, DNA-templated; F:sequence-specific DNA binding transcription factor activity; F:sequence-specific DNA binding; C:nucleus	regulation of transcription, DNA-templated;	nucleus;	sequence-specific DNA binding transcription factor activity; sequence-specific DNA binding;
YSB_LS_c43222_g1_i1	3321	coatomer protein complex subunit alpha [Bombyx mori]	NP_001166192	0	90	1228	747	---NA---	4	P:vesicle-mediated transport; P:intracellular protein transport; C:COPI vesicle coat; F:structural molecule activity	vesicle-mediated transport; intracellular protein transport;	COPI vesicle coat;	structural molecule activity;
YSB_LS_c41852_g1_i2	2000	coatomer protein complex subunit beta [Bombyx mori]	NP_001166193	2.97181e-152	88	461.07	282	---NA---	4	P:vesicle-mediated transport; P:intracellular protein transport; C:COPI vesicle coat; F:structural molecule activity	vesicle-mediated transport; intracellular protein transport;	COPI vesicle coat;	structural molecule activity;
YSB_LS_c29258_g2_i1	3028	coatomer protein complex subunit beta 2 [Bombyx mori]	NP_001166610	0	88	1567.36	958	---NA---	4	F:structural molecule activity; P:vesicle-mediated transport; P:intracellular protein transport; C:membrane coat	vesicle-mediated transport; intracellular protein transport;	membrane coat;	structural molecule activity;
YSB_LS_c41197_g1_i1	1362	coatomer protein complex subunit delta [Bombyx mori]	NP_001166194	0	91	679.093	410	---NA---	4	P:retrograde vesicle-mediated transport, Golgi to ER; P:intracellular protein transport; C:clathrin adaptor complex; C:COPI vesicle coat	retrograde vesicle-mediated transport, Golgi to ER; intracellular protein transport;	clathrin adaptor complex; COPI vesicle coat;	---NA---
YSB_LS_CL2626Contig1	1815	coatomer protein complex subunit epsilon [Danaus plexippus]	EHJ68044	8.09263e-147	89	434.491	302	---NA---	2	P:retrograde vesicle-mediated transport, Golgi to ER; F:structural molecule activity	retrograde vesicle-mediated transport, Golgi to ER;	---NA---	structural molecule activity;
YSB_LS_c33805_g2_i1	1184	Co-chaperone protein HscB, mitochondrial precursor [Danaus plexippus]	EHJ79273	3.67665e-93	87	286.574	201	---NA---	3	P:protein folding; P:protein oligomerization; F:chaperone binding	protein folding; protein oligomerization;	---NA---	chaperone binding;
YSB_LS_c39241_g1_i1	2999	cockayne syndrome protein [Biston betularia]	ADO33005	0	78	1223.76	964	---NA---	1	F:nucleic acid binding	---NA---	---NA---	nucleic acid binding;
YSB_LS_c62083_g1_i1	779	cocoonase [Danaus plexippus]	EHJ74993	7.60902e-66	71	213.386	201	---NA---	3	P:proteolysis; F:serine-type endopeptidase activity; F:catalytic activity	---NA---	---NA---	---NA---
YSB_LS_c56920_g1_i1	335	cofilin/tropomyosin-type actin-binding protein [Coptotermes formosanus]	AGM32390	2.44167e-21	59	88.5817	110	---NA---	4	F:actin binding; P:actin filament depolymerization; C:actin cytoskeleton; C:intracellular	---NA---	---NA---	---NA---
YSB_LS_CL10137Contig1	1104	collagen [Danaus plexippus]	EHJ70311	8.60801e-52	74	192.971	155	---NA---	2	C:collagen; F:structural constituent of cuticle	---NA---	---NA---	---NA---
YSB_LS_c35933_g2_i1	1688	collagen precursor [Bombyx mori]	NP_001165114	3.39005e-57	77	214.542	194	---NA---	1	F:structural constituent of cuticle	---NA---	---NA---	---NA---
YSB_LS_c35283_g2_i1	3012	collagen, type IV [Bombyx mori]	NP_001103810	0	82	659.448	621	---NA---	2	C:collagen; F:extracellular matrix structural constituent	---NA---	collagen;	extracellular matrix structural constituent;
YSB_LS_c38950_g1_i1	2768	colmedin [Danaus plexippus]	EHJ72021	0	88	1058.9	726	---NA---	0	---NA---	---NA---	---NA---	---NA---
YSB_LS_c35770_g1_i1	1321	COMM domain containing 4 [Danaus plexippus]	EHJ73322	3.95483e-55	82	188.734	186	---NA---	0	---NA---	---NA---	---NA---	---NA---
YSB_LS_c55081_g1_i1	452	complement component [Riptortus pedestris]	BAN21443	2.29718e-60	77	194.897	154	---NA---	1	C:mitochondrial matrix	---NA---	---NA---	---NA---
YSB_LS_c81865_g1_i1	350	connector enhancer of ksr [Danaus plexippus]	EHJ70842	2.00595e-13	70	70.0922	67	---NA---	0	---NA---	---NA---	---NA---	---NA---
YSB_LS_CL4951Contig1	1595	conserved hypothetical protein [Culex quinquefasciatus]	XP_001853638	5.96638e-39	56	153.68	245	---NA---	3	P:transcription, DNA-templated; F:DNA-directed RNA polymerase activity; F:DNA binding	---NA---	---NA---	---NA---
YSB_LS_CL7828Contig1	1922	conserved hypothetical protein [Culex quinquefasciatus]	XP_001867575	4.49501e-69	52	130.183	182	---NA---	1	F:nucleic acid binding	---NA---	---NA---	---NA---
YSB_LS_c16182_g1_i1	552	conserved hypothetical protein [Culex quinquefasciatus]	XP_001863728	2.60108e-09	72	60.077	54	---NA---	0	---NA---	---NA---	---NA---	---NA---
YSB_LS_c25424_g1_i2	836	conserved hypothetical protein [Culex quinquefasciatus]	XP_001844319	9.40905e-17	56	80.8777	127	---NA---	0	---NA---	---NA---	---NA---	---NA---
YSB_LS_c25827_g1_i1	808	conserved hypothetical protein [Culex quinquefasciatus]	XP_001846122	2.06899e-08	46	59.3066	149	---NA---	0	---NA---	---NA---	---NA---	---NA---
YSB_LS_c32318_g1_i4	427	conserved hypothetical protein [Culex quinquefasciatus]	XP_001848187	8.28921e-19	51	85.1149	135	---NA---	0	---NA---	---NA---	---NA---	---NA---
YSB_LS_c33402_g1_i1	2042	conserved hypothetical protein [Culex quinquefasciatus]	XP_001868493	1.69695e-161	66	505.753	561	---NA---	0	---NA---	---NA---	---NA---	---NA---
YSB_LS_c344_g1_i1	410	conserved hypothetical protein [Culex quinquefasciatus]	XP_001863275	7.95058e-07	57	51.2174	117	---NA---	0	---NA---	---NA---	---NA---	---NA---
YSB_LS_c37646_g3_i1	1865	conserved hypothetical protein [Culex quinquefasciatus]	XP_001868493	9.67873e-146	72	310.457	271	---NA---	0	---NA---	---NA---	---NA---	---NA---
YSB_LS_c39041_g1_i1	1075	conserved hypothetical protein [Culex quinquefasciatus]	XP_001847655	3.44894e-07	58	56.6102	93	---NA---	3	P:transcription, DNA-templated; F:DNA-directed RNA polymerase activity; F:DNA binding	---NA---	---NA---	---NA---
YSB_LS_c39074_g4_i1	1203	conserved hypothetical protein [Culex quinquefasciatus]	XP_001868493	2.6368e-30	50	129.413	240	---NA---	0	---NA---	---NA---	---NA---	---NA---
YSB_LS_c42253_g5_i1	634	conserved hypothetical protein [Culex quinquefasciatus]	XP_001870393	1.18509e-19	54	90.5077	137	---NA---	0	---NA---	---NA---	---NA---	---NA---
YSB_LS_c42606_g1_i3	695	conserved hypothetical protein [Culex quinquefasciatus]	XP_001849446	3.42261e-08	44	57.7658	196	---NA---	0	---NA---	---NA---	---NA---	---NA---
YSB_LS_c47515_g1_i1	486	conserved hypothetical protein [Culex quinquefasciatus]	XP_001847655	7.32879e-18	50	85.1149	155	---NA---	3	P:transcription, DNA-templated; F:DNA-directed RNA polymerase activity; F:DNA binding	---NA---	---NA---	---NA---
YSB_LS_c55100_g1_i1	213	conserved hypothetical protein [Culex quinquefasciatus]	XP_001863728	2.02432e-08	59	54.299	71	---NA---	0	---NA---	---NA---	---NA---	---NA---
YSB_LS_c57906_g1_i1	521	conserved hypothetical protein [Culex quinquefasciatus]	XP_001847655	3.18917e-30	57	90.8929	111	---NA---	3	P:transcription, DNA-templated; F:DNA-directed RNA polymerase activity; F:DNA binding	---NA---	---NA---	---NA---
YSB_LS_c69151_g1_i1	319	conserved hypothetical protein [Culex quinquefasciatus]	XP_001867805	2.04483e-19	72	85.5001	73	---NA---	1	F:nucleic acid binding	---NA---	---NA---	---NA---
YSB_LS_c79321_g1_i1	397	conserved hypothetical protein [Culex quinquefasciatus]	XP_001868493	5.41345e-55	85	191.815	127	---NA---	0	---NA---	---NA---	---NA---	---NA---
YSB_LS_CL10382Contig1	2570	conserved hypothetical protein [Papilio polytes]	BAM19283	4.73941e-93	85	299.671	225	---NA---	5	P:protein folding; F:chaperone binding; C:mitochondrial matrix; F:adenyl-nucleotide exchange factor activity; F:protein homodimerization activity	protein folding;	mitochondrial matrix;	chaperone binding; adenyl-nucleotide exchange factor activity; protein homodimerization activity;
YSB_LS_c42326_g4_i1	1286	conserved hypothetical protein [Papilio polytes]	BAM20329	6.6453e-145	90	421.394	252	---NA---	0	---NA---	---NA---	---NA---	---NA---
YSB_LS_CL1627Contig1	1407	conserved hypothetical protein [Papilio xuthus]	BAM18316	4.01726e-121	97	360.918	217	---NA---	2	C:spliceosomal complex; P:mRNA splicing, via spliceosome	mRNA splicing, via spliceosome;	spliceosomal complex;	---NA---
YSB_LS_CL7169Contig1	1340	conserved hypothetical protein [Papilio xuthus]	BAM18551	3.15343e-81	78	258.84	246	---NA---	0	---NA---	---NA---	---NA---	---NA---
YSB_LS_CL9004Contig1	877	conserved hypothetical protein [Papilio xuthus]	BAM19417	1.24075e-65	91	209.92	129	---NA---	1	F:growth factor activity	---NA---	---NA---	growth factor activity;
YSB_LS_c29155_g1_i1	884	conserved hypothetical protein [Papilio xuthus]	BAM18221	3.5213e-147	95	421.394	247	---NA---	1	F:RNA binding	---NA---	---NA---	RNA binding;
YSB_LS_c29808_g1_i1	609	conserved hypothetical protein [Papilio xuthus]	BAM18691	6.59359e-65	91	203.756	120	---NA---	0	---NA---	---NA---	---NA---	---NA---
YSB_LS_c32178_g1_i1	3389	conserved hypothetical protein [Papilio xuthus]	BAM17732	0	91	1298.88	769	---NA---	0	---NA---	---NA---	---NA---	---NA---
YSB_LS_c33059_g2_i1	1687	conserved hypothetical protein [Papilio xuthus]	BAM17895	4.54803e-117	92	355.91	280	---NA---	1	C:endoplasmic reticulum	---NA---	endoplasmic reticulum;	---NA---
YSB_LS_c35932_g1_i1	1889	conserved hypothetical protein [Papilio xuthus]	BAM17973	0	88	526.939	323	---NA---	0	---NA---	---NA---	---NA---	---NA---
YSB_LS_c36068_g2_i1	3159	conserved hypothetical protein [Papilio xuthus]	BAM18025	4.58251e-134	88	419.853	285	---NA---	0	---NA---	---NA---	---NA---	---NA---
YSB_LS_c38960_g2_i2	842	conserved hypothetical protein [Papilio xuthus]	BAM18409	4.96602e-102	81	305.064	222	---NA---	0	---NA---	---NA---	---NA---	---NA---
YSB_LS_c19141_g2_i1	1421	conserved hypothetical protein [Pediculus humanus corporis]	XP_002431488	9.41676e-124	62	380.948	478	---NA---	2	P:transcription, DNA-templated; F:transcription corepressor activity	---NA---	---NA---	---NA---
YSB_LS_c27202_g1_i1	528	conserved hypothetical protein [Pediculus humanus corporis]	XP_002427797	4.68431e-09	55	60.077	65	---NA---	8	F:GTP binding; F:ATP binding; F:protein kinase activity; P:small GTPase mediated signal transduction; P:protein phosphorylation; F:transferase activity, transferring phosphorus-containing groups; C:intracellular; F:protein serine/threonine kinase activity	---NA---	---NA---	---NA---
YSB_LS_c32193_g1_i2	2347	conserved hypothetical protein [Pediculus humanus corporis]	XP_002424332	1.03575e-35	46	147.902	486	---NA---	0	---NA---	---NA---	---NA---	---NA---
YSB_LS_c32654_g3_i1	737	conserved hypothetical protein [Pediculus humanus corporis]	XP_002430573	6.61462e-89	94	268.085	159	---NA---	0	---NA---	---NA---	---NA---	---NA---
YSB_LS_c33276_g1_i2	1502	conserved hypothetical protein [Pediculus humanus corporis]	XP_002427187	1.43923e-48	65	177.563	188	---NA---	1	F:nucleic acid binding	---NA---	---NA---	---NA---
YSB_LS_c37727_g1_i3	1415	conserved hypothetical protein [Pediculus humanus corporis]	XP_002427187	2.14385e-74	69	204.527	197	---NA---	1	F:nucleic acid binding	---NA---	---NA---	---NA---
YSB_LS_c38893_g1_i2	935	conserved hypothetical protein [Pediculus humanus corporis]	XP_002429621	1.44561e-23	57	102.834	201	---NA---	0	---NA---	---NA---	---NA---	---NA---
YSB_LS_c46292_g1_i1	318	conserved hypothetical protein [Pediculus humanus corporis]	XP_002425163	2.37407e-22	64	94.7449	104	---NA---	1	F:lipid binding	---NA---	---NA---	---NA---
YSB_LS_c48995_g1_i1	220	conserved hypothetical protein [Pediculus humanus corporis]	XP_002425193	8.86129e-43	100	152.91	71	EC:3.6.1.15	2	F:nucleoside-triphosphatase activity; F:ATP binding	---NA---	---NA---	nucleoside-triphosphatase activity; ATP binding;
YSB_LS_c68278_g1_i1	386	conserved hypothetical protein [Pediculus humanus corporis]	XP_002423935	5.0811e-11	55	62.3882	83	---NA---	0	---NA---	---NA---	---NA---	---NA---
YSB_LS_c75450_g1_i1	374	conserved hypothetical protein [Pediculus humanus corporis]	XP_002432955	9.82538e-08	50	54.299	108	---NA---	0	---NA---	---NA---	---NA---	---NA---
YSB_LS_c411_g1_i1	508	conserved hypothetical protein [Riptortus pedestris]	BAN21244	1.94671e-63	80	202.216	131	---NA---	3	C:extracellular region; P:chitin metabolic process; F:chitin binding	chitin metabolic process;	extracellular region;	chitin binding;
YSB_LS_c46888_g1_i1	252	conserved hypothetical protein [Riptortus pedestris]	BAN20822	1.08641e-22	85	93.9745	62	---NA---	0	---NA---	---NA---	---NA---	---NA---
YSB_LS_c77049_g1_i1	318	conserved hypothetical protein [Riptortus pedestris]	BAN20910	2.72859e-12	72	67.781	55	---NA---	1	F:metal ion binding	---NA---	---NA---	metal ion binding;
YSB_LS_c81045_g1_i1	318	conserved hypothetical protein [Riptortus pedestris]	BAN21244	7.55279e-44	92	149.058	81	---NA---	3	C:extracellular region; P:chitin metabolic process; F:chitin binding	chitin metabolic process;	extracellular region;	chitin binding;
YSB_LS_c81635_g1_i1	206	conserved hypothetical protein [Riptortus pedestris]	BAN20481	9.62983e-18	79	76.6406	64	---NA---	1	C:mitochondrial ribosome	---NA---	mitochondrial ribosome;	---NA---
YSB_LS_c82313_g1_i1	309	conserved hypothetical protein [Riptortus pedestris]	BAN21089	4.95241e-16	87	75.0998	66	---NA---	0	---NA---	---NA---	---NA---	---NA---
YSB_LS_CL2673Contig1	2616	conserved hypothetical protein, partial [Papilio xuthus]	BAM19443	0	80	643.269	496	---NA---	2	C:intracellular; P:signal transduction	signal transduction;	intracellular;	---NA---
YSB_LS_c37114_g1_i3	3101	conserved hypothetical protein, partial [Papilio xuthus]	BAM19787	1.99198e-71	93	241.891	125	---NA---	3	C:cytoplasm; C:nucleus; F:GTP binding	---NA---	cytoplasm; nucleus;	GTP binding;
YSB_LS_c39608_g1_i5	2299	conserved hypothetical protein, partial [Papilio xuthus]	BAM19443	4.28179e-141	76	434.491	392	---NA---	2	P:signal transduction; C:intracellular	---NA---	---NA---	---NA---
YSB_LS_c37260_g1_i1	4824	contactin [Papilio xuthus]	BAG30765	0	90	2204.48	1301	---NA---	1	F:carbohydrate binding	---NA---	---NA---	carbohydrate binding;
YSB_LS_CL2865Contig1	1934	COP9 complex homolog subunit 6 [Papilio xuthus]	BAM18335	0	95	534.643	332	---NA---	0	---NA---	---NA---	---NA---	---NA---
YSB_LS_CL2859Contig1	2734	Copia protein [Cerapachys biroi]	EZA59689	3.57027e-120	61	383.645	471	---NA---	0	---NA---	---NA---	---NA---	---NA---
YSB_LS_CL3922Contig1	465	Copia protein [Cerapachys biroi]	EZA55654	3.88793e-19	64	83.5741	89	---NA---	0	---NA---	---NA---	---NA---	---NA---
YSB_LS_c10338_g1_i1	710	Copia protein [Cerapachys biroi]	EZA59689	2.6471e-23	53	86.6557	143	---NA---	0	---NA---	---NA---	---NA---	---NA---
YSB_LS_c18897_g1_i1	654	Copia protein [Cerapachys biroi]	EZA59689	7.47091e-30	75	120.553	97	---NA---	0	---NA---	---NA---	---NA---	---NA---
YSB_LS_c19671_g1_i1	874	Copia protein [Cerapachys biroi]	EZA59689	7.04271e-41	50	154.451	279	---NA---	0	---NA---	---NA---	---NA---	---NA---
YSB_LS_c20635_g2_i1	596	Copia protein [Cerapachys biroi]	EZA59689	1.64834e-19	52	90.8929	167	---NA---	0	---NA---	---NA---	---NA---	---NA---
YSB_LS_c24899_g2_i1	754	Copia protein [Cerapachys biroi]	EZA59689	8.99212e-23	50	101.679	258	---NA---	0	---NA---	---NA---	---NA---	---NA---
YSB_LS_c25066_g3_i1	270	Copia protein [Cerapachys biroi]	EZA50979	4.95434e-15	66	71.633	78	---NA---	0	---NA---	---NA---	---NA---	---NA---
YSB_LS_c25725_g1_i1	513	Copia protein [Cerapachys biroi]	EZA59689	2.2086e-47	67	167.933	171	---NA---	0	---NA---	---NA---	---NA---	---NA---
YSB_LS_c26220_g1_i1	905	Copia protein [Cerapachys biroi]	EZA47339	2.48249e-17	44	85.1149	306	---NA---	0	---NA---	---NA---	---NA---	---NA---
YSB_LS_c29282_g1_i1	2481	Copia protein [Cerapachys biroi]	EZA59689	7.37596e-141	62	435.261	540	---NA---	0	---NA---	---NA---	---NA---	---NA---
YSB_LS_c40681_g10_i1	441	Copia protein [Cerapachys biroi]	EZA47339	9.4222e-26	67	105.145	128	---NA---	0	---NA---	---NA---	---NA---	---NA---
YSB_LS_c41382_g3_i1	4401	Copia protein [Cerapachys biroi]	EZA59689	2.72801e-131	61	424.861	542	---NA---	0	---NA---	---NA---	---NA---	---NA---
YSB_LS_c4167_g1_i1	309	Copia protein [Cerapachys biroi]	EZA49228	7.21864e-11	72	59.6918	51	---NA---	0	---NA---	---NA---	---NA---	---NA---
YSB_LS_c44088_g1_i1	2275	Copia protein [Cerapachys biroi]	EZA59689	8.85879e-91	56	301.982	465	---NA---	0	---NA---	---NA---	---NA---	---NA---
YSB_LS_c44299_g2_i2	1541	Copia protein [Cerapachys biroi]	EZA59689	3.68711e-88	67	288.115	292	---NA---	0	---NA---	---NA---	---NA---	---NA---
YSB_LS_c45829_g1_i1	395	Copia protein [Cerapachys biroi]	EZA59689	1.43459e-33	68	127.487	131	---NA---	0	---NA---	---NA---	---NA---	---NA---
YSB_LS_c48893_g1_i1	369	Copia protein [Cerapachys biroi]	EZA59689	3.49111e-28	63	112.464	122	---NA---	0	---NA---	---NA---	---NA---	---NA---
YSB_LS_c58769_g1_i1	417	Copia protein [Cerapachys biroi]	EZA59689	1.92017e-20	55	91.6633	134	---NA---	0	---NA---	---NA---	---NA---	---NA---
YSB_LS_c44299_g2_i4	1103	Copia protein [Cerapachys biroi]	EZA59689	1.41905e-32	78	132.494	100	---NA---	0	---NA---	---NA---	---NA---	---NA---
YSB_LS_c11802_g1_i1	479	Copia protein, partial [Cerapachys biroi]	EZA52811	5.46279e-44	68	149.828	135	---NA---	0	---NA---	---NA---	---NA---	---NA---
YSB_LS_c36027_g1_i2	2118	COPIA_DROMERecName: Full=Copia protein; AltName: Full=Gag-int-pol protein; Contains: RecName: Full=Copia VLP protein; Contains: RecName: Full=Copia protease [Drosophila melanogaster]	P04146	2.78803e-88	59	228.024	359	---NA---	0	---NA---	---NA---	---NA---	---NA---
YSB_LS_CL7204Contig1	1450	copper transporter [Papilio xuthus]	BAM18181	8.27387e-110	77	332.413	244	---NA---	3	P:copper ion transmembrane transport; C:integral component of membrane; F:copper ion transmembrane transporter activity	---NA---	---NA---	---NA---
YSB_LS_c26640_g1_i1	1786	cornetto [Danaus plexippus]	EHJ73976	1.77312e-133	80	413.69	519	---NA---	0	---NA---	---NA---	---NA---	---NA---
YSB_LS_c41582_g2_i1	576	cornetto [Danaus plexippus]	EHJ73976	1.57492e-16	66	82.4185	111	---NA---	0	---NA---	---NA---	---NA---	---NA---
YSB_LS_c53621_g1_i1	395	Counting factor associated protein D [Cerapachys biroi]	EZA49472	3.0742e-62	86	204.912	132	---NA---	0	---NA---	---NA---	---NA---	---NA---
YSB_LS_c40456_g1_i1	1986	cPLA2 [Spodoptera exigua]	AIN39481	2.52664e-168	91	483.026	294	---NA---	0	---NA---	---NA---	---NA---	---NA---
YSB_LS_c41723_g2_i3	329	CRAL/TRIO domain-containing protein [Danaus plexippus]	EHJ79292	1.33597e-09	55	59.3066	80	---NA---	3	P:transport; C:intracellular; F:transporter activity	---NA---	---NA---	---NA---
YSB_LS_c35389_g1_i2	487	CRAL/TRIO domain-containing protein [Danaus plexippus]	EHJ79292	2.0412e-26	66	108.227	118	---NA---	3	P:transport; C:intracellular; F:transporter activity	---NA---	---NA---	---NA---
YSB_LS_CL4165Contig1	563	crumbs [Danaus plexippus]	EHJ72435	2.72986e-37	65	144.05	159	---NA---	2	F:calcium ion binding; P:COPII vesicle coating	---NA---	---NA---	---NA---
YSB_LS_c51624_g1_i1	481	crumbs [Danaus plexippus]	EHJ72435	3.09214e-24	76	104.76	72	---NA---	2	F:calcium ion binding; P:COPII vesicle coating	---NA---	---NA---	---NA---
YSB_LS_c8298_g1_i1	760	crumbs [Danaus plexippus]	EHJ72435	1.24611e-99	73	323.939	230	---NA---	2	F:calcium ion binding; P:COPII vesicle coating	---NA---	---NA---	---NA---
YSB_LS_c33181_g1_i3	2000	cryptocephal [Papilio xuthus]	BAM17920	1.12105e-142	81	427.943	349	---NA---	3	F:sequence-specific DNA binding; F:sequence-specific DNA binding transcription factor activity; P:regulation of transcription, DNA-templated	regulation of transcription, DNA-templated;	---NA---	sequence-specific DNA binding; sequence-specific DNA binding transcription factor activity;
YSB_LS_CL37Contig2	2079	cryptochrome 1 [Chilo suppressalis]	CDK02014	0	94	985.712	526	---NA---	0	---NA---	---NA---	---NA---	---NA---
YSB_LS_CL652Contig1	4073	cryptochrome 2 [Chilo suppressalis]	AHL69753	0	81	990.719	754	---NA---	0	---NA---	---NA---	---NA---	---NA---
YSB_LS_c30187_g1_i2	2260	CSK2A_SPOFRRecName: Full=Casein kinase II subunit alpha; Short=CK II subunit alpha [Spodoptera frugiperda]	O76484	0	98	657.136	352	EC:2.7.11	4	P:Wnt signaling pathway; P:protein phosphorylation; F:ATP binding; F:protein serine/threonine kinase activity	Wnt signaling pathway; protein phosphorylation;	---NA---	ATP binding; protein serine/threonine kinase activity;
YSB_LS_CL183Contig1	1184	CSK2B_SPOFRRecName: Full=Casein kinase II subunit beta; Short=CK II beta [Spodoptera frugiperda]	O76485	4.33388e-125	97	368.237	220	---NA---	4	F:protein kinase regulator activity; P:Wnt signaling pathway; P:regulation of protein kinase activity; C:protein kinase CK2 complex	Wnt signaling pathway; regulation of protein kinase activity;	protein kinase CK2 complex;	protein kinase regulator activity;
YSB_LS_c43156_g1_i2	2235	CTP synthase [Danaus plexippus]	EHJ75708	1.10742e-180	95	537.724	313	EC:6.3.4.2	4	P:glutamine metabolic process; F:CTP synthase activity; F:ATP binding; P:'de novo' CTP biosynthetic process	glutamine metabolic process; 'de novo' CTP biosynthetic process;	---NA---	CTP synthase activity; ATP binding;
YSB_LS_CL9190Contig1	595	C-type lectin [Danaus plexippus]	EHJ66097	1.13988e-115	93	337.421	181	---NA---	1	F:carbohydrate binding	---NA---	---NA---	carbohydrate binding;
YSB_LS_c37961_g6_i1	1359	C-type lectin [Pieris rapae]	AEO52696	2.89627e-80	62	258.84	307	---NA---	1	F:carbohydrate binding	---NA---	---NA---	---NA---
YSB_LS_CL7641Contig1	2841	C-type lectin 17 [Danaus plexippus]	EHJ73504	7.03635e-130	92	411.764	236	---NA---	3	C:integral component of membrane; F:carbohydrate binding; P:transport	transport;	integral component of membrane;	carbohydrate binding;
YSB_LS_c34524_g1_i1	1151	C-type lectin 19 precursor [Bombyx mori]	NP_001165396	1.66836e-95	63	295.819	313	---NA---	1	F:carbohydrate binding	---NA---	---NA---	---NA---
YSB_LS_c27726_g1_i1	1170	C-type lectin 4 [Danaus plexippus]	EHJ70690	5.19617e-145	96	420.624	225	---NA---	1	F:carbohydrate binding	---NA---	---NA---	carbohydrate binding;
YSB_LS_CL7466Contig1	1506	C-type lectin 5 [Helicoverpa armigera]	AFI47450	1.97579e-87	65	278.485	295	---NA---	1	F:carbohydrate binding	---NA---	---NA---	---NA---
YSB_LS_c81595_g1_i1	339	C-type lectin 6 [Bombyx mori]	NP_001124373	9.05976e-40	81	139.813	107	---NA---	1	F:carbohydrate binding	---NA---	---NA---	carbohydrate binding;
YSB_LS_CL10627Contig1	2268	C-type lysozyme, partial [Papilio polytes]	BAM20731	3.46029e-76	71	253.062	217	---NA---	0	---NA---	---NA---	---NA---	---NA---
YSB_LS_c46842_g1_i1	458	CU67A_LOCMIRecName: Full=Cuticle protein 67, isoform A; AltName: Full=LM-ACP 67A; Short=LM-67A	P80231	8.72654e-17	100	77.0258	41	---NA---	1	F:structural constituent of cuticle	---NA---	---NA---	structural constituent of cuticle;
YSB_LS_c11796_g1_i1	2899	cullin [Danaus plexippus]	EHJ77888	0	96	1479.54	779	---NA---	3	F:ubiquitin protein ligase binding; C:cullin-RING ubiquitin ligase complex; P:ubiquitin-dependent protein catabolic process	ubiquitin-dependent protein catabolic process;	cullin-RING ubiquitin ligase complex;	ubiquitin protein ligase binding;
YSB_LS_c35280_g1_i1	950	CUP52_GALMERecName: Full=Pupal cuticle protein PCP52; AltName: Full=GMPCP52; Flags: Precursor [Galleria mellonella]	Q24998	3.70568e-34	69	134.035	137	---NA---	1	F:structural constituent of cuticle	---NA---	---NA---	---NA---
YSB_LS_c4966_g1_i1	811	cuticle protein [Bombyx mori]	BAB32480	2.53499e-43	65	155.992	187	---NA---	1	F:structural constituent of cuticle	---NA---	---NA---	---NA---
YSB_LS_c39879_g1_i1	2638	cuticle protein [Helicoverpa armigera]	AHX25879	5.19757e-151	85	456.447	317	---NA---	0	---NA---	---NA---	---NA---	---NA---
YSB_LS_c32630_g3_i3	806	cuticle protein 1 [Lonomia obliqua]	AAV91346	2.32188e-40	90	142.51	83	---NA---	1	F:structural constituent of cuticle	---NA---	---NA---	structural constituent of cuticle;
YSB_LS_c28213_g1_i1	974	cuticle protein 16.4 [Antheraea pernyi]	AAR15418	6.18441e-50	75	170.244	158	---NA---	0	---NA---	---NA---	---NA---	---NA---
YSB_LS_c19746_g1_i1	764	Cuticle protein 6 [Zootermopsis nevadensis]	KDR16642	9.2943e-31	81	119.783	93	---NA---	0	---NA---	---NA---	---NA---	---NA---
YSB_LS_c2751_g1_i1	997	Cuticle protein 6 [Zootermopsis nevadensis]	KDR16643	1.5564e-09	88	63.5438	36	---NA---	0	---NA---	---NA---	---NA---	---NA---
YSB_LS_c30097_g1_i1	368	Cuticle protein 7 [Zootermopsis nevadensis]	KDR19385	2.10468e-31	94	116.701	67	---NA---	0	---NA---	---NA---	---NA---	---NA---
YSB_LS_c30165_g1_i1	615	cuticular protein analogous to peritrophins 1-D [Danaus plexippus]	EHJ72033	1.32556e-46	83	156.377	95	---NA---	3	C:extracellular region; P:chitin metabolic process; F:chitin binding	chitin metabolic process;	extracellular region;	chitin binding;
YSB_LS_c40870_g1_i1	1420	cuticular protein analogous to peritrophins 3-D1 [Danaus plexippus]	EHJ72410	5.39057e-146	88	426.017	242	---NA---	3	C:extracellular region; P:chitin metabolic process; F:chitin binding	chitin metabolic process;	extracellular region;	chitin binding;
YSB_LS_c34313_g1_i1	558	cuticular protein CPG14 [Danaus plexippus]	EHJ68660	5.96766e-53	89	175.252	140	---NA---	0	---NA---	---NA---	---NA---	---NA---
YSB_LS_c21210_g1_i1	1214	cuticular protein CPG8 [Danaus plexippus]	EHJ65615	2.29412e-14	87	79.7221	88	---NA---	0	---NA---	---NA---	---NA---	---NA---
YSB_LS_c35746_g1_i2	1516	cuticular protein CPH42 [Papilio xuthus]	BAG30775	8.25366e-10	54	63.5438	103	---NA---	0	---NA---	---NA---	---NA---	---NA---
YSB_LS_c40514_g1_i1	1552	cuticular protein CPR54 [Papilio xuthus]	BAG30767	1.7886e-52	88	187.193	133	---NA---	1	F:structural constituent of cuticle	---NA---	---NA---	structural constituent of cuticle;
YSB_LS_c65620_g1_i1	490	cuticular protein CPR59A [Papilio xuthus]	BAG30749	5.19574e-31	98	117.857	61	---NA---	1	F:structural constituent of cuticle	---NA---	---NA---	structural constituent of cuticle;
YSB_LS_CL1789Contig1	860	cuticular protein CPR97Aa [Papilio xuthus]	BAG30759	4.70533e-38	66	139.813	172	---NA---	1	F:structural constituent of cuticle	---NA---	---NA---	---NA---
YSB_LS_c37975_g1_i2	704	cuticular protein CPR97Aa [Papilio xuthus]	BAG30759	1.65872e-39	66	142.124	172	---NA---	1	F:structural constituent of cuticle	---NA---	---NA---	---NA---
YSB_LS_c37975_g1_i5	751	cuticular protein CPR99 [Danaus plexippus]	EHJ70911	9.55938e-44	76	153.68	172	---NA---	1	F:structural constituent of cuticle	---NA---	---NA---	---NA---
YSB_LS_c31122_g1_i2	1582	cuticular protein CPT3 [Papilio xuthus]	BAG30717	4.74091e-34	99	136.346	103	---NA---	0	---NA---	---NA---	---NA---	---NA---
YSB_LS_c35149_g1_i4	2450	cuticular protein glycine-rich 10 precursor [Bombyx mori]	NP_001166792	1.13817e-22	79	103.605	110	---NA---	0	---NA---	---NA---	---NA---	---NA---
YSB_LS_c36824_g1_i2	1109	cuticular protein glycine-rich 13 [Danaus plexippus]	EHJ73970	2.65985e-27	84	116.316	126	---NA---	0	---NA---	---NA---	---NA---	---NA---
YSB_LS_c36824_g1_i1	1746	cuticular protein glycine-rich 13 [Danaus plexippus]	EHJ73970	2.67916e-26	84	116.316	126	---NA---	0	---NA---	---NA---	---NA---	---NA---
YSB_LS_c30977_g1_i1	911	cuticular protein glycine-rich 20 [Antheraea yamamai]	AET71142	1.14032e-33	77	127.102	135	---NA---	0	---NA---	---NA---	---NA---	---NA---
YSB_LS_c33543_g1_i1	491	cuticular protein hypothetical 11 precursor [Bombyx mori]	NP_001166766	1.74789e-33	75	122.094	114	---NA---	0	---NA---	---NA---	---NA---	---NA---
YSB_LS_c29838_g1_i1	859	cuticular protein hypothetical 12 [Danaus plexippus]	EHJ63507	1.13753e-15	61	78.5666	160	---NA---	0	---NA---	---NA---	---NA---	---NA---
YSB_LS_c25689_g1_i1	976	cuticular protein hypothetical 20 precursor [Bombyx mori]	NP_001166757	4.84831e-10	76	62.7734	51	---NA---	0	---NA---	---NA---	---NA---	---NA---
YSB_LS_c34951_g2_i1	704	cuticular protein hypothetical 22 [Danaus plexippus]	EHJ76566	1.40666e-16	50	81.6481	219	---NA---	0	---NA---	---NA---	---NA---	---NA---
YSB_LS_c42343_g1_i1	2624	cuticular protein hypothetical 28 precursor [Bombyx mori]	NP_001166749	1.28922e-175	78	526.168	432	---NA---	1	F:structural constituent of cuticle	---NA---	---NA---	---NA---
YSB_LS_CL4337Contig1	1040	cuticular protein hypothetical 30 precursor [Bombyx mori]	NP_001166748	7.90292e-36	77	135.961	213	---NA---	0	---NA---	---NA---	---NA---	---NA---
YSB_LS_c49223_g1_i1	345	cuticular protein hypothetical 5 [Danaus plexippus]	EHJ63607	3.59329e-51	85	176.022	114	---NA---	1	F:structural constituent of cuticle	---NA---	---NA---	structural constituent of cuticle;
YSB_LS_c83470_g1_i1	230	cuticular protein hypothetical 5 [Danaus plexippus]	EHJ63607	5.32828e-08	68	53.9138	73	---NA---	1	F:structural constituent of cuticle	---NA---	---NA---	---NA---
YSB_LS_c37403_g1_i2	689	cuticular protein hypothetical 6 precursor [Bombyx mori]	NP_001166771	4.6622e-10	58	60.8474	142	---NA---	0	---NA---	---NA---	---NA---	---NA---
YSB_LS_c32991_g2_i1	705	cuticular protein hypothetical 8 precursor [Bombyx mori]	NP_001166769	2.22316e-40	65	145.591	221	---NA---	0	---NA---	---NA---	---NA---	---NA---
YSB_LS_c33712_g1_i1	1535	cuticular protein hypothetical 8 precursor [Bombyx mori]	NP_001166769	4.43811e-32	65	128.642	182	---NA---	0	---NA---	---NA---	---NA---	---NA---
YSB_LS_c28812_g1_i1	748	cuticular protein hypothetical 9 precursor [Bombyx mori]	NP_001166768	6.63553e-27	81	108.227	74	---NA---	0	---NA---	---NA---	---NA---	---NA---
YSB_LS_c36203_g2_i1	753	cuticular protein PpolCPG12 [Papilio polytes]	BAM19127	1.42923e-08	94	58.9214	36	---NA---	0	---NA---	---NA---	---NA---	---NA---
YSB_LS_CL9109Contig1	1482	cuticular protein PpolCPG7 [Papilio polytes]	BAM18932	1.625e-13	89	75.8702	95	---NA---	0	---NA---	---NA---	---NA---	---NA---
YSB_LS_c33329_g1_i1	970	cuticular protein PpolCPG9 [Papilio polytes]	BAM19161	3.74434e-66	90	213.386	126	---NA---	0	---NA---	---NA---	---NA---	---NA---
YSB_LS_c32829_g1_i1	346	cuticular protein PpolCPH1 [Papilio polytes]	BAM19285	1.88661e-19	67	82.4185	68	---NA---	0	---NA---	---NA---	---NA---	---NA---
YSB_LS_c32829_g1_i2	404	cuticular protein PpolCPH1 [Papilio polytes]	BAM19285	2.61087e-18	65	80.1073	70	---NA---	0	---NA---	---NA---	---NA---	---NA---
YSB_LS_c4202_g1_i1	342	cuticular protein PpolCPH1 [Papilio polytes]	BAM19285	2.17813e-11	61	61.2326	63	---NA---	0	---NA---	---NA---	---NA---	---NA---
YSB_LS_CL9689Contig1	648	cuticular protein PpolCPH19 [Papilio polytes]	BAM19011	1.03152e-07	64	53.5286	59	---NA---	0	---NA---	---NA---	---NA---	---NA---
YSB_LS_c33796_g1_i2	1368	cuticular protein PpolCPH2 [Papilio polytes]	BAM19284	8.90611e-23	92	101.679	82	---NA---	0	---NA---	---NA---	---NA---	---NA---
YSB_LS_c37543_g1_i2	606	cuticular protein PpolCPR2 [Papilio polytes]	BAM18876	2.11262e-52	76	172.17	137	---NA---	1	F:structural constituent of cuticle	---NA---	---NA---	---NA---
YSB_LS_c37543_g1_i1	529	cuticular protein PpolCPR2 [Papilio polytes]	BAM18876	1.17295e-52	76	171.785	137	---NA---	1	F:structural constituent of cuticle	---NA---	---NA---	---NA---
YSB_LS_c38093_g1_i3	1145	cuticular protein PpolCPR41B [Papilio polytes]	BAM18891	1.45514e-39	55	148.673	293	---NA---	1	F:structural constituent of cuticle	---NA---	---NA---	---NA---
YSB_LS_c29290_g1_i1	599	cuticular protein PpolCPR69 [Papilio polytes]	BAM19291	3.12142e-36	77	130.183	98	---NA---	1	F:structural constituent of cuticle	---NA---	---NA---	---NA---
YSB_LS_CL7213Contig1	2122	cuticular protein PpolCPR70 [Papilio polytes]	BAM19027	9.7689e-36	77	140.198	109	---NA---	1	F:structural constituent of cuticle	---NA---	---NA---	---NA---
YSB_LS_c22909_g1_i1	1796	cuticular protein PpolCPT2 [Papilio polytes]	BAM18909	1.4896e-12	100	73.559	77	---NA---	0	---NA---	---NA---	---NA---	---NA---
YSB_LS_c36330_g2_i1	1586	cuticular protein PxutCPG21 [Papilio xuthus]	BAM17759	1.32545e-36	72	145.976	124	---NA---	0	---NA---	---NA---	---NA---	---NA---
YSB_LS_c14273_g1_i1	367	cuticular protein PxutCPH1 [Papilio xuthus]	BAM17976	7.19191e-35	74	122.479	91	---NA---	0	---NA---	---NA---	---NA---	---NA---
YSB_LS_c35311_g1_i1	1198	cuticular protein PxutCPR10 [Papilio xuthus]	BAM17800	7.02812e-111	80	334.339	273	---NA---	1	F:structural constituent of cuticle	---NA---	---NA---	structural constituent of cuticle;
YSB_LS_c30705_g1_i1	456	cuticular protein PxutCPR128 [Papilio xuthus]	BAM18041	2.28057e-58	84	185.267	121	---NA---	1	F:structural constituent of cuticle	---NA---	---NA---	structural constituent of cuticle;
YSB_LS_c29071_g1_i2	840	cuticular protein PxutCPR30 [Papilio xuthus]	BAM18044	1.8506e-53	90	176.792	115	---NA---	1	F:structural constituent of cuticle	---NA---	---NA---	structural constituent of cuticle;
YSB_LS_c42954_g5_i2	951	cuticular protein PxutCPR63B [Papilio xuthus]	BAM17871	1.88448e-37	92	139.813	78	---NA---	1	F:structural constituent of cuticle	---NA---	---NA---	structural constituent of cuticle;
YSB_LS_c38192_g1_i1	1521	cuticular protein PxutCPR78 [Papilio xuthus]	BAM17862	8.39773e-59	73	201.445	208	---NA---	1	F:structural constituent of cuticle	---NA---	---NA---	---NA---
YSB_LS_c31186_g1_i1	1621	cuticular protein PxutCPT1 [Papilio xuthus]	BAM17691	7.32662e-45	56	171.014	278	---NA---	0	---NA---	---NA---	---NA---	---NA---
YSB_LS_c42485_g1_i1	3771	cuticular protein RR-1 motif 11 precursor [Bombyx mori]	NP_001166737	1.20743e-68	73	237.654	258	---NA---	1	F:structural constituent of cuticle	---NA---	---NA---	---NA---
YSB_LS_c39941_g1_i2	2133	cuticular protein RR-1 motif 12 [Danaus plexippus]	EHJ66843	2.33663e-57	66	216.468	242	---NA---	1	F:structural constituent of cuticle	---NA---	---NA---	---NA---
YSB_LS_c36933_g1_i1	1178	cuticular protein RR-1 motif 13 precursor [Bombyx mori]	NP_001166735	4.07424e-73	63	236.498	306	---NA---	1	F:structural constituent of cuticle	---NA---	---NA---	---NA---
YSB_LS_c30393_g1_i1	771	cuticular protein RR-1 motif 15 [Danaus plexippus]	EHJ67689	5.84362e-64	98	208.379	108	---NA---	1	F:structural constituent of cuticle	---NA---	---NA---	structural constituent of cuticle;
YSB_LS_c71681_g1_i1	1338	cuticular protein RR-1 motif 20 [Danaus plexippus]	EHJ71269	3.895e-16	47	85.8853	227	---NA---	1	F:structural constituent of cuticle	---NA---	---NA---	---NA---
YSB_LS_c39110_g1_i1	1422	cuticular protein RR-1 motif 21 precursor [Bombyx mori]	NP_001036894	1.26294e-42	79	159.844	123	---NA---	1	F:structural constituent of cuticle	---NA---	---NA---	structural constituent of cuticle;
YSB_LS_c33713_g1_i2	556	cuticular protein RR-1 motif 24 [Danaus plexippus]	EHJ67541	1.1346e-37	74	132.88	115	---NA---	1	F:structural constituent of cuticle	---NA---	---NA---	---NA---
YSB_LS_c30631_g1_i1	788	cuticular protein RR-1 motif 27 [Danaus plexippus]	EHJ67548	4.36045e-11	62	63.1586	87	---NA---	1	F:structural constituent of cuticle	---NA---	---NA---	---NA---
YSB_LS_c40552_g1_i1	799	cuticular protein RR-1 motif 3 precursor [Bombyx mori]	NP_001166744	7.06567e-48	81	162.925	111	---NA---	1	F:structural constituent of cuticle	---NA---	---NA---	structural constituent of cuticle;
YSB_LS_c29092_g1_i1	880	cuticular protein RR-1 motif 32 precursor [Bombyx mori]	NP_001166719	6.64759e-56	84	184.882	128	---NA---	1	F:structural constituent of cuticle	---NA---	---NA---	structural constituent of cuticle;
YSB_LS_c59010_g1_i1	852	cuticular protein RR-1 motif 33 precursor [Bombyx mori]	NP_001166718	7.10894e-64	84	205.297	154	---NA---	1	F:structural constituent of cuticle	---NA---	---NA---	structural constituent of cuticle;
YSB_LS_c35542_g1_i1	1598	cuticular protein RR-1 motif 34 precursor [Bombyx mori]	NP_001166717	1.40739e-93	87	291.967	196	---NA---	1	F:structural constituent of cuticle	---NA---	---NA---	structural constituent of cuticle;
YSB_LS_CL4635Contig1	3457	cuticular protein RR-1 motif 36 precursor [Bombyx mori]	NP_001166716	4.09163e-39	85	154.836	116	---NA---	1	F:structural constituent of cuticle	---NA---	---NA---	structural constituent of cuticle;
YSB_LS_CL1813Contig1	1682	cuticular protein RR-1 motif 40 precursor [Bombyx mori]	NP_001166713	3.30789e-55	60	192.2	241	---NA---	1	F:structural constituent of cuticle	---NA---	---NA---	---NA---
YSB_LS_c32957_g1_i1	899	cuticular protein RR-1 motif 42 precursor [Bombyx mori]	NP_001166712	3.32236e-38	81	139.428	106	---NA---	1	F:structural constituent of cuticle	---NA---	---NA---	structural constituent of cuticle;
YSB_LS_c41161_g1_i1	595	cuticular protein RR-1 motif 43 precursor [Bombyx mori]	NP_001166711	5.83941e-61	91	193.741	113	---NA---	1	F:structural constituent of cuticle	---NA---	---NA---	structural constituent of cuticle;
YSB_LS_c19602_g1_i1	697	cuticular protein RR-1 motif 45 precursor [Bombyx mori]	NP_001036869	2.96668e-26	96	106.301	54	---NA---	1	F:structural constituent of cuticle	---NA---	---NA---	structural constituent of cuticle;
YSB_LS_c36146_g1_i2	1602	cuticular protein RR-1 motif 47 [Danaus plexippus]	EHJ69694	0	81	661.374	510	---NA---	1	F:structural constituent of cuticle	---NA---	---NA---	structural constituent of cuticle;
YSB_LS_c29923_g1_i1	1059	cuticular protein RR-1 motif 48 precursor [Bombyx mori]	NP_001166708	4.84902e-86	65	270.011	312	---NA---	1	F:structural constituent of cuticle	---NA---	---NA---	---NA---
YSB_LS_c32103_g1_i1	779	cuticular protein RR-1 motif 52 [Bombyx mori]	NP_001166705	3.85668e-65	74	208.379	190	---NA---	1	F:structural constituent of cuticle	---NA---	---NA---	---NA---
YSB_LS_CL1186Contig1	1229	cuticular protein RR-1 motif 53 precursor [Bombyx mori]	NP_001166704	1.57725e-40	71	150.984	156	---NA---	1	F:structural constituent of cuticle	---NA---	---NA---	---NA---
YSB_LS_c38897_g1_i1	764	cuticular protein RR-1 motif 53 precursor [Bombyx mori]	NP_001166704	4.291e-31	91	121.709	79	---NA---	1	F:structural constituent of cuticle	---NA---	---NA---	structural constituent of cuticle;
YSB_LS_CL7451Contig1	2121	cuticular protein RR-1 motif 55 [Danaus plexippus]	EHJ70791	1.26481e-83	71	273.863	294	---NA---	1	F:structural constituent of cuticle	---NA---	---NA---	---NA---
YSB_LS_c37763_g1_i2	1088	cuticular protein RR-1 motif 56 [Danaus plexippus]	EHJ71206	1.36575e-76	89	241.506	166	---NA---	1	F:structural constituent of cuticle	---NA---	---NA---	structural constituent of cuticle;
YSB_LS_c80102_g1_i1	579	cuticular protein RR-1 motif 57 precursor [Bombyx mori]	NP_001166700	2.58254e-29	76	115.546	93	---NA---	1	F:structural constituent of cuticle	---NA---	---NA---	---NA---
YSB_LS_CL4718Contig1	638	cuticular protein RR-1 motif 7 precursor [Bombyx mori]	NP_001166741	1.77023e-56	80	183.726	141	---NA---	1	F:structural constituent of cuticle	---NA---	---NA---	structural constituent of cuticle;
YSB_LS_c31303_g1_i1	570	cuticular protein RR-1 motif 8 precursor [Bombyx mori]	NP_001166740	5.51221e-53	79	174.096	144	---NA---	1	F:structural constituent of cuticle	---NA---	---NA---	structural constituent of cuticle;
YSB_LS_c31303_g2_i1	672	cuticular protein RR-1 motif 8 precursor [Bombyx mori]	NP_001166740	1.45447e-51	96	171.785	104	---NA---	1	F:structural constituent of cuticle	---NA---	---NA---	structural constituent of cuticle;
YSB_LS_c34120_g1_i1	1275	cuticular protein RR-1 motif 9 precursor [Bombyx mori]	NP_001166739	1.86878e-42	93	155.992	104	---NA---	1	F:structural constituent of cuticle	---NA---	---NA---	structural constituent of cuticle;
YSB_LS_c372_g1_i1	521	cuticular protein RR-2 motif 109 precursor [Bombyx mori]	NP_001166659	3.36094e-31	88	117.472	71	---NA---	1	F:structural constituent of cuticle	---NA---	---NA---	structural constituent of cuticle;
YSB_LS_c34077_g1_i1	612	cuticular protein RR-2 motif 111 precursor [Bombyx mori]	NP_001166657	1.90533e-52	60	174.096	194	---NA---	1	F:structural constituent of cuticle	---NA---	---NA---	---NA---
YSB_LS_c35114_g1_i3	601	cuticular protein RR-2 motif 118 [Antheraea yamamai]	AER27819	1.59832e-38	73	135.961	144	---NA---	1	F:structural constituent of cuticle	---NA---	---NA---	---NA---
YSB_LS_c35114_g1_i1	637	cuticular protein RR-2 motif 121 [Danaus plexippus]	EHJ78175	5.68732e-39	60	137.887	151	---NA---	1	F:structural constituent of cuticle	---NA---	---NA---	---NA---
YSB_LS_c35114_g1_i2	610	cuticular protein RR-2 motif 121 [Danaus plexippus]	EHJ78175	1.25244e-40	61	141.739	151	---NA---	1	F:structural constituent of cuticle	---NA---	---NA---	---NA---
YSB_LS_CL9297Contig1	642	cuticular protein RR-2 motif 121 precursor [Bombyx mori]	NP_001166647	1.01673e-34	70	126.331	125	---NA---	1	F:structural constituent of cuticle	---NA---	---NA---	---NA---
YSB_LS_c33326_g2_i1	644	cuticular protein RR-2 motif 121 precursor [Bombyx mori]	NP_001166647	2.42697e-29	70	112.464	125	---NA---	1	F:structural constituent of cuticle	---NA---	---NA---	---NA---
YSB_LS_c27973_g1_i1	872	cuticular protein RR-2 motif 123 precursor [Bombyx mori]	NP_001166646	1.05455e-54	58	186.037	291	---NA---	1	F:structural constituent of cuticle	---NA---	---NA---	---NA---
YSB_LS_c32820_g1_i1	698	cuticular protein RR-2 motif 126 precursor [Bombyx mori]	NP_001166644	1.95968e-40	78	142.51	130	---NA---	1	F:structural constituent of cuticle	---NA---	---NA---	---NA---
YSB_LS_c41291_g1_i5	501	cuticular protein RR-2 motif 127 [Danaus plexippus]	EHJ66137	3.26345e-44	77	151.369	159	---NA---	1	F:structural constituent of cuticle	---NA---	---NA---	---NA---
YSB_LS_c31570_g1_i1	759	cuticular protein RR-2 motif 128 [Danaus plexippus]	EHJ66136	8.73744e-37	69	140.584	135	---NA---	1	F:structural constituent of cuticle	---NA---	---NA---	---NA---
YSB_LS_c37528_g1_i2	465	cuticular protein RR-2 motif 131 precursor [Bombyx mori]	NP_001166639	9.88426e-59	81	187.193	138	---NA---	1	F:structural constituent of cuticle	---NA---	---NA---	structural constituent of cuticle;
YSB_LS_c36780_g1_i1	809	cuticular protein RR-2 motif 133 precursor [Bombyx mori]	NP_001166637	6.53099e-56	78	184.111	144	---NA---	1	F:structural constituent of cuticle	---NA---	---NA---	---NA---
YSB_LS_c71541_g1_i1	383	cuticular protein RR-2 motif 135 [Danaus plexippus]	EHJ65013	2.26937e-56	86	184.882	112	---NA---	1	F:structural constituent of cuticle	---NA---	---NA---	structural constituent of cuticle;
YSB_LS_c4880_g1_i1	655	cuticular protein RR-2 motif 135 precursor [Bombyx mori]	NP_001166635	2.85392e-07	89	54.299	39	---NA---	1	F:structural constituent of cuticle	---NA---	---NA---	structural constituent of cuticle;
YSB_LS_c30817_g1_i4	855	cuticular protein RR-2 motif 139 precursor [Bombyx mori]	NP_001166632	2.24471e-59	81	193.741	138	---NA---	1	F:structural constituent of cuticle	---NA---	---NA---	structural constituent of cuticle;
YSB_LS_c33428_g1_i3	1588	cuticular protein RR-2 motif 143 [Bombyx mori]	NP_001166630	3.2904e-64	56	228.794	386	---NA---	1	F:structural constituent of cuticle	---NA---	---NA---	---NA---
YSB_LS_CL8987Contig1	820	cuticular protein RR-2 motif 59 precursor [Bombyx mori]	NP_001166698	6.19205e-27	96	109.768	58	---NA---	1	F:structural constituent of cuticle	---NA---	---NA---	structural constituent of cuticle;
YSB_LS_c38836_g1_i1	689	cuticular protein RR-2 motif 63 precursor [Bombyx mori]	NP_001166694	3.34237e-38	97	137.887	69	---NA---	1	F:structural constituent of cuticle	---NA---	---NA---	structural constituent of cuticle;
YSB_LS_c38836_g1_i3	595	cuticular protein RR-2 motif 63 precursor [Bombyx mori]	NP_001166694	2.31513e-38	97	137.117	69	---NA---	1	F:structural constituent of cuticle	---NA---	---NA---	structural constituent of cuticle;
YSB_LS_c42954_g3_i3	745	cuticular protein RR-2 motif 63 precursor [Bombyx mori]	NP_001166694	3.25038e-27	67	109.383	114	---NA---	1	F:structural constituent of cuticle	---NA---	---NA---	---NA---
YSB_LS_c38836_g1_i2	668	cuticular protein RR-2 motif 63 precursor [Bombyx mori]	NP_001166694	2.72365e-38	97	137.887	69	---NA---	1	F:structural constituent of cuticle	---NA---	---NA---	structural constituent of cuticle;
YSB_LS_c30341_g1_i1	426	cuticular protein RR-2 motif 64 precursor [Bombyx mori]	NP_001166693	2.30882e-39	75	135.961	120	---NA---	1	F:structural constituent of cuticle	---NA---	---NA---	---NA---
YSB_LS_c29892_g1_i1	823	cuticular protein RR-2 motif 67 precursor [Bombyx mori]	NP_001166691	1.87459e-39	97	142.51	71	---NA---	1	F:structural constituent of cuticle	---NA---	---NA---	structural constituent of cuticle;
YSB_LS_c32688_g1_i2	1000	cuticular protein RR-2 motif 72 [Bombyx mori]	NP_001166688	4.95702e-21	52	93.2041	178	---NA---	1	F:structural constituent of cuticle	---NA---	---NA---	---NA---
YSB_LS_c34636_g1_i1	727	cuticular protein RR-2 motif 75 precursor [Bombyx mori]	NP_001166685	1.43038e-51	72	172.555	185	---NA---	1	F:structural constituent of cuticle	---NA---	---NA---	---NA---
YSB_LS_c31786_g1_i2	521	cuticular protein RR-2 motif 76 [Danaus plexippus]	EHJ78068	6.28372e-19	80	85.1149	60	---NA---	1	F:structural constituent of cuticle	---NA---	---NA---	structural constituent of cuticle;
YSB_LS_c34636_g2_i2	734	cuticular protein RR-2 motif 76 [Danaus plexippus]	EHJ78068	3.16412e-34	88	127.872	75	---NA---	1	F:structural constituent of cuticle	---NA---	---NA---	structural constituent of cuticle;
YSB_LS_c31786_g1_i1	516	cuticular protein RR-2 motif 76 [Danaus plexippus]	EHJ78068	8.07271e-20	80	87.4261	62	---NA---	1	F:structural constituent of cuticle	---NA---	---NA---	structural constituent of cuticle;
YSB_LS_c34636_g1_i2	647	cuticular protein RR-2 motif 76 precursor [Bombyx mori]	NP_001166684	2.78604e-58	81	189.504	187	---NA---	1	F:structural constituent of cuticle	---NA---	---NA---	structural constituent of cuticle;
YSB_LS_c52832_g1_i1	792	cuticular protein RR-2 motif 77 precursor [Bombyx mori]	NP_001166683	1.19253e-31	48	122.479	259	---NA---	1	F:structural constituent of cuticle	---NA---	---NA---	---NA---
YSB_LS_c33940_g2_i1	2014	cuticular protein RR-2 motif 79 [Danaus plexippus]	EHJ69406	1.5717e-110	58	348.206	506	---NA---	1	F:structural constituent of cuticle	---NA---	---NA---	---NA---
YSB_LS_c34670_g1_i1	830	cuticular protein RR-2 motif 87 [Danaus plexippus]	EHJ73500	3.32597e-41	55	146.362	187	---NA---	1	F:structural constituent of cuticle	---NA---	---NA---	---NA---
YSB_LS_c35417_g1_i4	693	cuticular protein RR-2 motif 87 [Danaus plexippus]	EHJ73499	1.53546e-36	98	139.813	69	---NA---	1	F:structural constituent of cuticle	---NA---	---NA---	structural constituent of cuticle;
YSB_LS_c44335_g1_i1	647	cuticular protein RR-2 motif 87 [Danaus plexippus]	EHJ73499	1.38737e-32	61	127.872	167	---NA---	1	F:structural constituent of cuticle	---NA---	---NA---	---NA---
YSB_LS_c34670_g1_i2	486	cuticular protein RR-2 motif 87 precursor [Bombyx mori]	NP_001166675	8.76308e-07	68	50.0618	50	---NA---	1	F:structural constituent of cuticle	---NA---	---NA---	---NA---
YSB_LS_c26576_g1_i1	808	cuticular protein RR-2 motif 91 precursor [Bombyx mori]	NP_001166671	1.66735e-56	90	184.882	133	---NA---	1	F:structural constituent of cuticle	---NA---	---NA---	structural constituent of cuticle;
YSB_LS_c37958_g1_i1	874	cuticular protein RR-2 motif 93 precursor [Bombyx mori]	NP_001036864	6.83642e-47	98	164.466	79	---NA---	1	F:structural constituent of cuticle	---NA---	---NA---	structural constituent of cuticle;
YSB_LS_c21494_g1_i1	804	cuticular protein RR-2 motif 94 precursor [Bombyx mori]	NP_001166670	1.50968e-50	67	174.481	169	---NA---	1	F:structural constituent of cuticle	---NA---	---NA---	---NA---
YSB_LS_c37839_g1_i4	473	cuticular protein RR-2 motif 96 precursor [Bombyx mori]	NP_001166669	4.67628e-42	82	144.821	110	---NA---	1	F:structural constituent of cuticle	---NA---	---NA---	structural constituent of cuticle;
YSB_LS_CL9263Contig1	703	cuticular protein RR-2 motif 97 precursor [Bombyx mori]	NP_001166668	8.79034e-38	65	137.117	141	---NA---	1	F:structural constituent of cuticle	---NA---	---NA---	---NA---
YSB_LS_c38659_g3_i3	1039	cuticular protein RR-3 motif 148 [Danaus plexippus]	EHJ76583	1.96761e-97	73	298.516	296	---NA---	1	F:structural constituent of cuticle	---NA---	---NA---	---NA---
YSB_LS_c31122_g1_i1	1785	cuticular protein tweedle motif 3 [Bombyx mori]	NP_001036951	3.21815e-33	99	134.42	103	---NA---	0	---NA---	---NA---	---NA---	---NA---
YSB_LS_c5853_g1_i1	2449	cycle [Danaus plexippus]	AAR13012	0	66	650.973	665	---NA---	1	C:intracellular part	---NA---	intracellular part;	---NA---
YSB_LS_c40351_g2_i4	395	cyclic nucleotide and voltage-activated ion channel [Danaus plexippus]	EHJ71280	7.58425e-38	98	131.339	64	---NA---	0	---NA---	---NA---	---NA---	---NA---
YSB_LS_c40351_g2_i6	404	cyclic nucleotide and voltage-activated ion channel [Heliothis virescens]	CAA10110	2.5977e-37	85	139.428	85	---NA---	4	F:voltage-gated potassium channel activity; P:transmembrane transport; P:potassium ion transport; C:integral component of membrane	transmembrane transport; potassium ion transport;	integral component of membrane;	voltage-gated potassium channel activity;
YSB_LS_c40390_g2_i1	1411	cyclic-nucleotide-gated cation channel [Aedes aegypti]	XP_001660683	0	92	764.222	441	---NA---	4	C:integral component of membrane; F:ion channel activity; P:ion transport; P:transmembrane transport	ion transport; transmembrane transport;	integral component of membrane;	ion channel activity;
YSB_LS_CL2879Contig1	2569	cyclin 3 [Bombyx mori]	NP_001103478	0	89	841.262	516	---NA---	6	P:cell cycle; P:regulation of cyclin-dependent protein serine/threonine kinase activity; P:regulation of G2/M transition of mitotic cell cycle; F:protein kinase binding; C:nucleus; P:cell division	cell cycle; regulation of cyclin-dependent protein serine/threonine kinase activity; regulation of G2/M transition of mitotic cell cycle; cell division;	nucleus;	protein kinase binding;
YSB_LS_c69076_g1_i1	205	cyclin 3 [Bombyx mori]	NP_001103478	1.07815e-07	57	52.373	59	---NA---	7	P:regulation of cell cycle; F:protein kinase binding; P:cell cycle; P:regulation of G2/M transition of mitotic cell cycle; P:cell division; P:regulation of cyclin-dependent protein serine/threonine kinase activity; C:nucleus	---NA---	---NA---	---NA---
YSB_LS_CL6688Contig1	2303	cyclin A [Bombyx mori]	BAI77429	0	85	754.207	508	---NA---	6	P:cell cycle; P:regulation of cyclin-dependent protein serine/threonine kinase activity; P:regulation of G2/M transition of mitotic cell cycle; F:protein kinase binding; C:nucleus; P:cell division	cell cycle; regulation of cyclin-dependent protein serine/threonine kinase activity; regulation of G2/M transition of mitotic cell cycle; cell division;	nucleus;	protein kinase binding;
YSB_LS_c32872_g1_i1	2460	cyclin B homolog [Bombyx mori]	NP_001037343	0	77	671.003	524	---NA---	2	P:single-organism cellular process; P:regulation of cell cycle	single-organism cellular process; regulation of cell cycle;	---NA---	---NA---
YSB_LS_c79005_g1_i1	312	cyclin D [Bombyx mori]	NP_001243936	2.42713e-45	90	154.836	99	---NA---	1	C:nucleus	---NA---	nucleus;	---NA---
YSB_LS_c15542_g1_i1	513	cyclin dependent kinase 12 transcript variant A [Bombyx mori]	AFB82434	1.28543e-32	87	129.413	93	EC:2.7.11	3	P:protein phosphorylation; F:ATP binding; F:protein serine/threonine kinase activity	protein phosphorylation;	---NA---	ATP binding; protein serine/threonine kinase activity;
YSB_LS_c31084_g1_i1	2020	cyclin dependent kinase 4 [Danaus plexippus]	EHJ75684	0	92	575.474	315	EC:2.7.11	3	P:protein phosphorylation; F:ATP binding; F:protein serine/threonine kinase activity	protein phosphorylation;	---NA---	ATP binding; protein serine/threonine kinase activity;
YSB_LS_c35292_g1_i2	3640	cyclin dependent kinase 5 [Bombyx mori]	NP_001162053	0	100	615.15	298	EC:2.7.11	3	P:protein phosphorylation; F:ATP binding; F:protein serine/threonine kinase activity	protein phosphorylation;	---NA---	ATP binding; protein serine/threonine kinase activity;
YSB_LS_c35292_g1_i4	2985	cyclin dependent kinase 5 [Bombyx mori]	NP_001162053	1.5758e-45	95	172.555	87	EC:2.7.11	3	P:protein phosphorylation; F:ATP binding; F:protein serine/threonine kinase activity	protein phosphorylation;	---NA---	ATP binding; protein serine/threonine kinase activity;
YSB_LS_c35990_g1_i2	1612	cyclin dependent kinase 7 [Bombyx mori]	NP_001166283	7.04006e-177	97	411.379	209	---NA---	3	F:protein kinase activity; P:protein phosphorylation; F:ATP binding	protein phosphorylation;	---NA---	protein kinase activity; ATP binding;
YSB_LS_c32843_g1_i1	1645	cyclin dependent kinase 8 [Bombyx mori]	NP_001162054	0	97	816.609	423	EC:2.7.11	3	P:protein phosphorylation; F:ATP binding; F:protein serine/threonine kinase activity	protein phosphorylation;	---NA---	ATP binding; protein serine/threonine kinase activity;
YSB_LS_c34847_g1_i1	1812	cyclin dependent kinase 9 [Bombyx mori]	NP_001166623	0	96	726.087	398	EC:2.7.11	3	P:protein phosphorylation; F:ATP binding; F:protein serine/threonine kinase activity	protein phosphorylation;	---NA---	ATP binding; protein serine/threonine kinase activity;
YSB_LS_c52166_g1_i1	763	cyclin E [Trichoplusia ni]	AGJ03628	7.39052e-106	84	323.553	233	---NA---	3	P:regulation of cyclin-dependent protein serine/threonine kinase activity; F:protein kinase binding; C:nucleus	regulation of cyclin-dependent protein serine/threonine kinase activity;	nucleus;	protein kinase binding;
YSB_LS_c79344_g1_i1	473	cyclin E splice variant 4 [Bombyx mori]	ADR30029	1.18989e-78	91	248.44	157	---NA---	5	P:cell cycle; P:regulation of cyclin-dependent protein serine/threonine kinase activity; F:protein kinase binding; C:nucleus; P:cell division	cell cycle; regulation of cyclin-dependent protein serine/threonine kinase activity; cell division;	nucleus;	protein kinase binding;
YSB_LS_CL1231Contig1	6068	cyclin g [Danaus plexippus]	EHJ73558	5.10599e-147	71	471.47	426	---NA---	0	---NA---	---NA---	---NA---	---NA---
YSB_LS_CL2339Contig1	1955	cyclin J [Danaus plexippus]	EHJ76357	0	83	573.163	440	---NA---	0	---NA---	---NA---	---NA---	---NA---
YSB_LS_c29798_g1_i1	780	cyclin L1 [Bombyx mori]	NP_001155189	5.34725e-106	89	321.242	187	---NA---	5	P:regulation of transcription, DNA-templated; P:regulation of cyclin-dependent protein serine/threonine kinase activity; F:protein kinase binding; C:nucleus; P:RNA processing	regulation of transcription, DNA-templated; regulation of cyclin-dependent protein serine/threonine kinase activity; RNA processing;	nucleus;	protein kinase binding;
YSB_LS_c29798_g3_i1	782	cyclin L1 [Danaus plexippus]	EHJ65129	5.75e-72	85	234.572	147	---NA---	5	P:regulation of transcription, DNA-templated; P:regulation of cyclin-dependent protein serine/threonine kinase activity; F:protein kinase binding; C:nucleus; P:RNA processing	regulation of transcription, DNA-templated; regulation of cyclin-dependent protein serine/threonine kinase activity; RNA processing;	nucleus;	protein kinase binding;
YSB_LS_c33133_g1_i2	1424	cyclin-dependent kinase 10 [Helicoverpa armigera]	AGT99005	0	97	783.482	404	---NA---	0	---NA---	---NA---	---NA---	---NA---
YSB_LS_c43021_g1_i3	3547	cyclin-dependent kinase 2 [Bombyx mori]	NP_001266420	4.35638e-124	85	391.734	291	EC:2.7.11	3	P:protein phosphorylation; F:ATP binding; F:protein serine/threonine kinase activity	protein phosphorylation;	---NA---	ATP binding; protein serine/threonine kinase activity;
YSB_LS_CL1916Contig1	3624	cyclophilin [Danaus plexippus]	EHJ70582	0	78	698.738	546	---NA---	2	P:cellular protein metabolic process; F:isomerase activity	cellular protein metabolic process;	---NA---	isomerase activity;
YSB_LS_c33861_g1_i3	2848	CYP18A1 [Chilo suppressalis]	AHW57292	0	90	895.96	541	---NA---	0	---NA---	---NA---	---NA---	---NA---
YSB_LS_c54979_g1_i1	750	CYP302A1, partial [Chilo suppressalis]	AHW57353	8.08647e-115	86	342.428	223	---NA---	0	---NA---	---NA---	---NA---	---NA---
YSB_LS_c33388_g1_i1	1593	CYP307A2 [Chilo suppressalis]	AHW57298	0	95	922.539	498	---NA---	0	---NA---	---NA---	---NA---	---NA---
YSB_LS_CL6845Contig1	3221	CYP321F2 [Chilo suppressalis]	AHW57323	0	78	605.134	495	---NA---	0	---NA---	---NA---	---NA---	---NA---
YSB_LS_c22571_g1_i1	812	CYP339A1, partial [Chilo suppressalis]	AHW57358	3.07306e-100	90	303.138	177	---NA---	0	---NA---	---NA---	---NA---	---NA---
YSB_LS_CL7063Contig1	3284	CYP341A15 [Chilo suppressalis]	AHW57340	0	83	679.863	507	---NA---	0	---NA---	---NA---	---NA---	---NA---
YSB_LS_CL7813Contig1	3208	CYP341A15 [Chilo suppressalis]	AHW57340	0	81	725.317	517	---NA---	0	---NA---	---NA---	---NA---	---NA---
YSB_LS_c39314_g1_i1	1403	CYP341A15 [Chilo suppressalis]	AHW57340	8.38178e-177	83	514.227	412	---NA---	0	---NA---	---NA---	---NA---	---NA---
YSB_LS_c39914_g2_i3	2165	CYP341A15 [Chilo suppressalis]	AHW57340	0	82	692.189	511	---NA---	0	---NA---	---NA---	---NA---	---NA---
YSB_LS_c39914_g2_i5	2156	CYP341A15 [Chilo suppressalis]	AHW57340	0	81	678.322	511	---NA---	0	---NA---	---NA---	---NA---	---NA---
YSB_LS_c40723_g2_i2	2992	CYP341A15 [Chilo suppressalis]	AHW57340	0	83	556.984	395	---NA---	0	---NA---	---NA---	---NA---	---NA---
YSB_LS_c40723_g2_i3	1647	CYP341A15 [Chilo suppressalis]	AHW57340	2.08614e-163	84	483.411	332	---NA---	0	---NA---	---NA---	---NA---	---NA---
YSB_LS_c40723_g2_i5	1633	CYP341A15 [Chilo suppressalis]	AHW57340	1.75686e-163	84	483.411	332	---NA---	0	---NA---	---NA---	---NA---	---NA---
YSB_LS_c37186_g1_i1	1813	CYP354A12, partial [Chilo suppressalis]	AHW57328	0	86	710.679	464	---NA---	0	---NA---	---NA---	---NA---	---NA---
YSB_LS_c42481_g1_i4	2711	CYP367A9 [Chilo suppressalis]	AHW57346	0	78	669.848	505	---NA---	0	---NA---	---NA---	---NA---	---NA---
YSB_LS_c42481_g1_i1	2498	CYP367A9 [Chilo suppressalis]	AHW57346	0	78	669.848	505	---NA---	0	---NA---	---NA---	---NA---	---NA---
YSB_LS_c37889_g1_i6	1151	CYP4AU10 [Chilo suppressalis]	AHW57336	0	83	523.472	374	---NA---	0	---NA---	---NA---	---NA---	---NA---
YSB_LS_c38586_g3_i1	2376	CYP4G90 [Chilo suppressalis]	AHW57329	0	96	989.949	559	---NA---	0	---NA---	---NA---	---NA---	---NA---
YSB_LS_CL2616Contig1	1904	CYP4L27 [Chilo suppressalis]	AHW57332	0	79	625.165	473	---NA---	0	---NA---	---NA---	---NA---	---NA---
YSB_LS_c38529_g2_i4	1822	CYP4L27 [Chilo suppressalis]	AHW57332	0	78	558.525	425	---NA---	0	---NA---	---NA---	---NA---	---NA---
YSB_LS_c41192_g2_i3	2841	CYP4M38 [Chilo suppressalis]	AHW57333	0	81	682.559	482	---NA---	0	---NA---	---NA---	---NA---	---NA---
YSB_LS_c35527_g1_i1	1946	CYP4M39 [Chilo suppressalis]	AHW57334	0	87	764.222	500	---NA---	0	---NA---	---NA---	---NA---	---NA---
YSB_LS_c38669_g1_i1	1927	CYP6AB46 [Chilo suppressalis]	AHW57300	0	87	771.541	495	---NA---	0	---NA---	---NA---	---NA---	---NA---
YSB_LS_c36732_g4_i1	1855	CYP6AB47 [Chilo suppressalis]	AHW57301	0	82	741.11	510	---NA---	0	---NA---	---NA---	---NA---	---NA---
YSB_LS_c36732_g5_i1	1956	CYP6AB47 [Chilo suppressalis]	AHW57301	0	82	712.605	512	---NA---	0	---NA---	---NA---	---NA---	---NA---
YSB_LS_c36732_g4_i2	2235	CYP6AB47 [Chilo suppressalis]	AHW57301	0	82	662.914	456	---NA---	0	---NA---	---NA---	---NA---	---NA---
YSB_LS_c36732_g5_i2	1897	CYP6AB47 [Chilo suppressalis]	AHW57301	0	83	638.647	456	---NA---	0	---NA---	---NA---	---NA---	---NA---
YSB_LS_CL10483Contig1	2006	CYP6AB49 [Chilo suppressalis]	AHW57360	0	83	700.664	493	---NA---	0	---NA---	---NA---	---NA---	---NA---
YSB_LS_c39987_g1_i1	2662	CYP6AB49 [Chilo suppressalis]	AHW57360	0	83	697.197	491	---NA---	0	---NA---	---NA---	---NA---	---NA---
YSB_LS_c35644_g1_i2	1957	CYP6AB51 [Chilo suppressalis]	AHW57304	0	77	581.637	500	---NA---	0	---NA---	---NA---	---NA---	---NA---
YSB_LS_c35644_g1_i3	2003	CYP6AB51 [Chilo suppressalis]	AHW57304	0	82	615.535	473	---NA---	0	---NA---	---NA---	---NA---	---NA---
YSB_LS_c35958_g1_i2	2428	CYP6AB51 [Chilo suppressalis]	AHW57304	0	82	722.62	510	---NA---	0	---NA---	---NA---	---NA---	---NA---
YSB_LS_c35958_g1_i4	2234	CYP6AB51 [Chilo suppressalis]	AHW57304	0	83	714.146	510	---NA---	0	---NA---	---NA---	---NA---	---NA---
YSB_LS_c40894_g1_i1	2156	CYP6AB52 [Chilo suppressalis]	AHW57305	0	81	557.37	422	---NA---	0	---NA---	---NA---	---NA---	---NA---
YSB_LS_c42139_g2_i2	1733	CYP6AB53 [Chilo suppressalis]	AHW57306	3.21494e-166	83	489.574	371	---NA---	0	---NA---	---NA---	---NA---	---NA---
YSB_LS_c38206_g1_i1	1695	CYP6AE28 protein [Cnaphalocrocis medinalis]	CAX94849	0	75	629.787	508	---NA---	2	F:metal ion binding; F:oxidoreductase activity	---NA---	---NA---	metal ion binding; oxidoreductase activity;
YSB_LS_c33174_g1_i1	2065	CYP6AW1 [Chilo suppressalis]	AHW57309	0	87	724.931	467	---NA---	0	---NA---	---NA---	---NA---	---NA---
YSB_LS_c35041_g1_i1	2226	CYP6CT1 [Chilo suppressalis]	AHW57310	0	83	448.743	296	---NA---	0	---NA---	---NA---	---NA---	---NA---
YSB_LS_c41618_g1_i1	1081	CYP6CV5 [Chilo suppressalis]	AHW57312	3.23775e-127	83	298.516	224	---NA---	0	---NA---	---NA---	---NA---	---NA---
YSB_LS_CL5295Contig1	6932	CYP9A69 [Chilo suppressalis]	AHW57316	1.8799e-134	80	348.591	269	---NA---	0	---NA---	---NA---	---NA---	---NA---
YSB_LS_c44340_g1_i3	2379	CYP9A69 [Chilo suppressalis]	AHW57316	0	78	503.827	390	---NA---	0	---NA---	---NA---	---NA---	---NA---
YSB_LS_c1758_g1_i1	297	cys-loop ligand-gated ion channel subunit [Danaus plexippus]	EHJ77211	4.01809e-20	73	86.2705	82	---NA---	0	---NA---	---NA---	---NA---	---NA---
YSB_LS_c74197_g1_i1	338	cys-loop ligand-gated ion channel subunit [Danaus plexippus]	EHJ77211	6.47327e-22	67	91.6633	104	---NA---	0	---NA---	---NA---	---NA---	---NA---
YSB_LS_CL725Contig1	2481	cystathionine gamma-lyase [Bombyx mori]	NP_001040113	0	88	620.928	386	---NA---	3	P:metabolic process; F:lyase activity; F:pyridoxal phosphate binding	metabolic process;	---NA---	lyase activity; pyridoxal phosphate binding;
YSB_LS_c25471_g1_i1	431	cystathionine gamma-lyase [Bombyx mori]	NP_001040113	1.53267e-55	89	185.652	113	---NA---	3	P:metabolic process; F:lyase activity; F:pyridoxal phosphate binding	metabolic process;	---NA---	lyase activity; pyridoxal phosphate binding;
YSB_LS_c43834_g1_i7	1615	cystathionine gamma-lyase [Bombyx mori]	NP_001040113	0	87	590.112	363	---NA---	3	P:metabolic process; F:lyase activity; F:pyridoxal phosphate binding	metabolic process;	---NA---	lyase activity; pyridoxal phosphate binding;
YSB_LS_c41109_g1_i2	2073	cysteine proteinase [Spodoptera litura]	AHG99253	0	91	564.688	321	---NA---	0	---NA---	---NA---	---NA---	---NA---
YSB_LS_c30381_g1_i1	2846	cysteine proteinase inhibitor precursor [Danaus plexippus]	EHJ70321	0	69	662.529	900	---NA---	1	F:cysteine-type endopeptidase inhibitor activity	---NA---	---NA---	---NA---
YSB_LS_CL3170Contig1	6850	cysteine proteinase inhibitor precursor [Manduca sexta]	BAI44279	0	64	1415.21	1583	---NA---	5	P:proteolysis; F:hydrolase activity; F:cysteine-type peptidase activity; F:cysteine-type endopeptidase inhibitor activity; F:peptidase activity	---NA---	---NA---	---NA---
YSB_LS_CL8597Contig1	1995	Cysteine-rich with EGF-like domain protein 2 [Zootermopsis nevadensis]	KDR15629	1.03184e-69	56	238.81	378	---NA---	0	---NA---	---NA---	---NA---	---NA---
YSB_LS_c42665_g1_i4	1287	cysteine-rich/pacifastin venom protein 2 [Danaus plexippus]	EHJ66762	3.95661e-63	78	211.46	162	---NA---	2	F:peptidase inhibitor activity; P:negative regulation of peptidase activity	---NA---	---NA---	---NA---
YSB_LS_c37124_g1_i1	2242	cysteine-type peptidase [Danaus plexippus]	EHJ64415	3.27289e-171	89	501.13	288	---NA---	1	F:metal ion binding	---NA---	---NA---	metal ion binding;
YSB_LS_c3728_g1_i1	684	cytadhesion [Heliconius erato favorinus]	ADF81282	9.19352e-11	62	63.929	102	---NA---	0	---NA---	---NA---	---NA---	---NA---
YSB_LS_c3728_g1_i2	657	cytadhesion [Heliconius erato favorinus]	ADF81282	7.78447e-11	62	63.929	102	---NA---	0	---NA---	---NA---	---NA---	---NA---
YSB_LS_c30913_g1_i1	1451	cytidylate kinase [Bombyx mori]	NP_001040356	4.19611e-113	89	340.502	203	---NA---	4	F:ATP binding; F:phosphotransferase activity, phosphate group as acceptor; F:nucleotide kinase activity; P:nucleotide phosphorylation	nucleotide phosphorylation;	---NA---	ATP binding; phosphotransferase activity, phosphate group as acceptor; nucleotide kinase activity;
YSB_LS_c81167_g1_i1	507	cytochrome b (mitochondrion) [Vespidae sp. MT-2014]	AIW06140	1.64907e-18	53	85.8853	135	---NA---	0	---NA---	---NA---	---NA---	---NA---
YSB_LS_c53678_g1_i1	432	Cytochrome b-c1 complex subunit 2, mitochondrial [Zootermopsis nevadensis]	KDR21194	1.50089e-30	70	119.013	124	---NA---	0	---NA---	---NA---	---NA---	---NA---
YSB_LS_c11715_g1_i1	612	cytochrome c [Riptortus pedestris]	BAN21106	9.58888e-65	96	202.986	108	---NA---	6	F:heme binding; C:respiratory chain; F:iron ion binding; F:electron carrier activity; C:mitochondrion; P:oxidation-reduction process	oxidation-reduction process;	respiratory chain; mitochondrion;	heme binding; iron ion binding; electron carrier activity;
YSB_LS_CL6395Contig1	2377	cytochrome c heme lyase [Papilio xuthus]	BAM18362	4.03479e-150	86	447.588	266	EC:4.4.1.17	2	F:holocytochrome-c synthase activity; C:mitochondrion	---NA---	mitochondrion;	holocytochrome-c synthase activity;
YSB_LS_c69285_g1_i1	446	Cytochrome c oxidase polypeptide 6A1, mitochondrial [Harpegnathos saltator]	EFN85469	1.73085e-30	66	112.849	107	---NA---	2	C:membrane; C:mitochondrion	---NA---	membrane; mitochondrion;	---NA---
YSB_LS_c74155_g1_i1	379	cytochrome c oxidase polypeptide IV [Bombyx mori]	NP_001073120	1.12823e-40	76	140.198	113	---NA---	1	F:cytochrome-c oxidase activity	---NA---	---NA---	---NA---
YSB_LS_c20137_g1_i1	537	cytochrome c oxidase polypeptide Vb [Bombyx mori]	NP_001106742	4.05307e-13	60	67.781	73	---NA---	2	C:mitochondrial envelope; F:cytochrome-c oxidase activity	---NA---	---NA---	---NA---
YSB_LS_c32545_g2_i1	657	cytochrome c oxidase polypeptide Vb [Bombyx mori]	NP_001106742	6.85992e-72	90	222.246	124	EC:1.9.3.1	2	C:mitochondrial envelope; F:cytochrome-c oxidase activity	---NA---	mitochondrial envelope;	cytochrome-c oxidase activity;
YSB_LS_c43055_g2_i1	358	cytochrome c oxidase subunit III [Megacrania alpheus adan]	YP_004021528	6.00314e-34	79	124.79	110	EC:1.9.3.1	4	P:aerobic electron transport chain; C:integral component of membrane; C:mitochondrion; F:cytochrome-c oxidase activity	aerobic electron transport chain;	integral component of membrane; mitochondrion;	cytochrome-c oxidase activity;
YSB_LS_CL5464Contig1	988	cytochrome c oxidase subunit iv [Papilio xuthus]	BAM18032	3.53252e-97	93	292.738	174	EC:1.9.3.1	1	F:cytochrome-c oxidase activity	---NA---	---NA---	cytochrome-c oxidase activity;
YSB_LS_c3051_g1_i1	573	cytochrome c oxidase subunit iv [Papilio xuthus]	BAM18032	6.04981e-58	76	187.193	139	---NA---	1	F:cytochrome-c oxidase activity	---NA---	---NA---	---NA---
YSB_LS_c29196_g1_i1	675	cytochrome c oxidase subunit Va [Bombyx mori]	NP_001106743	2.08787e-97	95	288.5	151	EC:1.9.3.1	2	C:mitochondrial inner membrane; F:cytochrome-c oxidase activity	---NA---	mitochondrial inner membrane;	cytochrome-c oxidase activity;
YSB_LS_c80978_g1_i1	506	cytochrome c oxidase, subunit VB [Danaus plexippus]	EHJ64642	1.22703e-49	78	163.31	112	---NA---	2	C:mitochondrial envelope; F:cytochrome-c oxidase activity	---NA---	---NA---	---NA---
YSB_LS_CL10604Contig1	1415	cytochrome c1 [Bombyx mori]	NP_001106230	2.79147e-163	94	471.855	308	---NA---	3	F:heme binding; F:electron carrier activity; F:iron ion binding	---NA---	---NA---	heme binding; electron carrier activity; iron ion binding;
YSB_LS_c36475_g1_i1	1777	cytochrome CYP338A2 [Spodoptera littoralis]	AFP20586	5.41169e-159	82	318.161	251	---NA---	5	F:heme binding; F:oxidoreductase activity, acting on paired donors, with incorporation or reduction of molecular oxygen; F:monooxygenase activity; F:iron ion binding; P:oxidation-reduction process	oxidation-reduction process;	---NA---	heme binding; oxidoreductase activity, acting on paired donors, with incorporation or reduction of molecular oxygen; monooxygenase activity; iron ion binding;
YSB_LS_c39067_g1_i1	1772	cytochrome CYP6B48 [Spodoptera littoralis]	AFP20587	1.67475e-179	75	525.398	491	---NA---	2	F:oxidoreductase activity; F:binding	---NA---	---NA---	oxidoreductase activity; binding;
YSB_LS_c54753_g1_i1	252	cytochrome oxidase subunit I, partial (mitochondrion) [Prestwichia aquatica]	AFH73732	1.55953e-22	95	86.2705	65	EC:1.9.3.1	9	P:aerobic respiration; C:mitochondrial inner membrane; C:respiratory chain; F:electron carrier activity; F:iron ion binding; P:oxidative phosphorylation; F:heme binding; C:integral component of membrane; F:cytochrome-c oxidase activity	aerobic respiration; oxidative phosphorylation;	mitochondrial inner membrane; respiratory chain; integral component of membrane;	electron carrier activity; iron ion binding; heme binding; cytochrome-c oxidase activity;
YSB_LS_CL6746Contig1	1925	cytochrome P450 [Bombyx mori]	BAM73846	0	94	1001.12	528	---NA---	5	F:heme binding; F:oxidoreductase activity, acting on paired donors, with incorporation or reduction of molecular oxygen; F:monooxygenase activity; F:iron ion binding; P:oxidation-reduction process	oxidation-reduction process;	---NA---	heme binding; oxidoreductase activity, acting on paired donors, with incorporation or reduction of molecular oxygen; monooxygenase activity; iron ion binding;
YSB_LS_c27396_g1_i1	1647	cytochrome P450 [Bombyx mori]	BAM73852	0	78	625.165	469	---NA---	2	F:metal ion binding; F:oxidoreductase activity	---NA---	---NA---	metal ion binding; oxidoreductase activity;
YSB_LS_CL5317Contig1	552	cytochrome P450 [Cnaphalocrocis medinalis]	CAZ65618	9.3562e-56	71	190.274	157	---NA---	2	F:oxidoreductase activity; F:binding	---NA---	---NA---	oxidoreductase activity; binding;
YSB_LS_c37939_g1_i1	3776	cytochrome P450 [Cnaphalocrocis medinalis]	CAZ65618	0	81	637.491	479	---NA---	5	F:heme binding; F:oxidoreductase activity, acting on paired donors, with incorporation or reduction of molecular oxygen; F:monooxygenase activity; F:iron ion binding; P:oxidation-reduction process	oxidation-reduction process;	---NA---	heme binding; oxidoreductase activity, acting on paired donors, with incorporation or reduction of molecular oxygen; monooxygenase activity; iron ion binding;
YSB_LS_c41618_g2_i1	1496	cytochrome P450 [Cnaphalocrocis medinalis]	CAZ65618	0	80	627.091	469	---NA---	5	F:heme binding; F:oxidoreductase activity, acting on paired donors, with incorporation or reduction of molecular oxygen; F:monooxygenase activity; F:iron ion binding; P:oxidation-reduction process	oxidation-reduction process;	---NA---	heme binding; oxidoreductase activity, acting on paired donors, with incorporation or reduction of molecular oxygen; monooxygenase activity; iron ion binding;
YSB_LS_c43819_g1_i6	2375	cytochrome P450 [Cnaphalocrocis medinalis]	CAZ65619	0	86	802.357	530	---NA---	5	F:heme binding; F:oxidoreductase activity, acting on paired donors, with incorporation or reduction of molecular oxygen; F:monooxygenase activity; F:iron ion binding; P:oxidation-reduction process	oxidation-reduction process;	---NA---	heme binding; oxidoreductase activity, acting on paired donors, with incorporation or reduction of molecular oxygen; monooxygenase activity; iron ion binding;
YSB_LS_CL1639Contig1	1571	cytochrome P450 [Danaus plexippus]	EHJ76441	0	79	617.461	465	---NA---	5	F:heme binding; F:oxidoreductase activity, acting on paired donors, with incorporation or reduction of molecular oxygen; F:monooxygenase activity; F:iron ion binding; P:oxidation-reduction process	oxidation-reduction process;	---NA---	heme binding; oxidoreductase activity, acting on paired donors, with incorporation or reduction of molecular oxygen; monooxygenase activity; iron ion binding;
YSB_LS_c32791_g1_i2	1045	cytochrome P450 [Danaus plexippus]	EHJ76441	5.48859e-104	77	322.013	251	---NA---	2	F:metal ion binding; F:oxidoreductase activity	---NA---	---NA---	metal ion binding; oxidoreductase activity;
YSB_LS_c79862_g1_i1	512	cytochrome P450 [Nilaparvata lugens]	CAZ65617	4.89257e-90	98	280.796	151	---NA---	5	F:heme binding; F:oxidoreductase activity, acting on paired donors, with incorporation or reduction of molecular oxygen; F:monooxygenase activity; F:iron ion binding; P:oxidation-reduction process	oxidation-reduction process;	---NA---	heme binding; oxidoreductase activity, acting on paired donors, with incorporation or reduction of molecular oxygen; monooxygenase activity; iron ion binding;
YSB_LS_c43088_g1_i5	1436	cytochrome P450 314A1 [Mamestra brassicae]	BAN66315	1.75165e-174	76	508.834	431	---NA---	0	---NA---	---NA---	---NA---	---NA---
YSB_LS_c24657_g1_i1	1320	cytochrome P450 333B11 [Manduca sexta]	ADE05592	4.60205e-154	75	454.907	379	---NA---	2	F:metal ion binding; F:oxidoreductase activity	---NA---	---NA---	metal ion binding; oxidoreductase activity;
YSB_LS_CL6885Contig1	1879	cytochrome P450 337B3v2 [Helicoverpa armigera]	AID50175	7.46758e-165	75	488.804	469	---NA---	0	---NA---	---NA---	---NA---	---NA---
YSB_LS_c25172_g1_i1	2093	cytochrome P450 4G49 [Manduca sexta]	ADE05583	0	84	796.964	525	---NA---	5	F:heme binding; F:oxidoreductase activity, acting on paired donors, with incorporation or reduction of molecular oxygen; F:monooxygenase activity; F:iron ion binding; P:oxidation-reduction process	oxidation-reduction process;	---NA---	heme binding; oxidoreductase activity, acting on paired donors, with incorporation or reduction of molecular oxygen; monooxygenase activity; iron ion binding;
YSB_LS_c38443_g1_i3	2148	cytochrome P450 4M1 [Manduca sexta]	ADE05575	0	78	671.003	504	---NA---	2	F:metal ion binding; F:oxidoreductase activity	---NA---	---NA---	metal ion binding; oxidoreductase activity;
YSB_LS_c38443_g1_i1	2122	cytochrome P450 4M1 [Manduca sexta]	ADE05575	0	78	671.003	504	---NA---	2	F:metal ion binding; F:oxidoreductase activity	---NA---	---NA---	metal ion binding; oxidoreductase activity;
YSB_LS_CL7437Contig1	1667	cytochrome P450 6AB13 [Manduca sexta]	ADE05584	2.1725e-150	83	449.899	314	---NA---	5	F:heme binding; F:oxidoreductase activity, acting on paired donors, with incorporation or reduction of molecular oxygen; F:monooxygenase activity; F:iron ion binding; P:oxidation-reduction process	oxidation-reduction process;	---NA---	heme binding; oxidoreductase activity, acting on paired donors, with incorporation or reduction of molecular oxygen; monooxygenase activity; iron ion binding;
YSB_LS_c38670_g1_i2	1617	cytochrome P450 6AN5 [Manduca sexta]	ADE05585	0	80	659.448	497	---NA---	5	F:heme binding; F:oxidoreductase activity, acting on paired donors, with incorporation or reduction of molecular oxygen; F:monooxygenase activity; F:iron ion binding; P:oxidation-reduction process	oxidation-reduction process;	---NA---	heme binding; oxidoreductase activity, acting on paired donors, with incorporation or reduction of molecular oxygen; monooxygenase activity; iron ion binding;
YSB_LS_c38670_g1_i5	3226	cytochrome P450 6AN5 [Manduca sexta]	ADE05585	0	79	658.677	499	---NA---	5	F:heme binding; F:oxidoreductase activity, acting on paired donors, with incorporation or reduction of molecular oxygen; F:monooxygenase activity; F:iron ion binding; P:oxidation-reduction process	oxidation-reduction process;	---NA---	heme binding; oxidoreductase activity, acting on paired donors, with incorporation or reduction of molecular oxygen; monooxygenase activity; iron ion binding;
YSB_LS_c38670_g1_i6	3217	cytochrome P450 6AN5 [Manduca sexta]	ADE05585	0	78	651.358	513	---NA---	2	F:metal ion binding; F:oxidoreductase activity	---NA---	---NA---	metal ion binding; oxidoreductase activity;
YSB_LS_c36936_g1_i2	3458	cytochrome P450 9G3 [Bombyx mori]	NP_001108456	0	76	633.254	502	---NA---	2	F:metal ion binding; F:oxidoreductase activity	---NA---	---NA---	metal ion binding; oxidoreductase activity;
YSB_LS_c74150_g1_i1	747	cytochrome P450 CYP302A1 [Helicoverpa armigera]	AID54852	5.57512e-114	81	344.354	244	---NA---	0	---NA---	---NA---	---NA---	---NA---
YSB_LS_CL6971Contig1	2402	cytochrome P450 CYP304F1 [Helicoverpa armigera]	AID54853	0	83	683.715	495	---NA---	0	---NA---	---NA---	---NA---	---NA---
YSB_LS_c38389_g1_i1	1491	cytochrome P450 CYP304F4 [Spodoptera littoralis]	AGU36300	2.78834e-136	80	409.453	284	---NA---	4	F:heme binding; F:oxidoreductase activity, acting on paired donors, with incorporation or reduction of molecular oxygen; F:iron ion binding; P:oxidation-reduction process	oxidation-reduction process;	---NA---	heme binding; oxidoreductase activity, acting on paired donors, with incorporation or reduction of molecular oxygen; iron ion binding;
YSB_LS_CL8556Contig1	1778	cytochrome P450 CYP306A1 [Spodoptera littoralis]	ACM45975	0	89	843.573	539	---NA---	5	F:heme binding; F:oxidoreductase activity, acting on paired donors, with incorporation or reduction of molecular oxygen; F:monooxygenase activity; F:iron ion binding; P:oxidation-reduction process	oxidation-reduction process;	---NA---	heme binding; oxidoreductase activity, acting on paired donors, with incorporation or reduction of molecular oxygen; monooxygenase activity; iron ion binding;
YSB_LS_c43088_g1_i6	2080	cytochrome P450 CYP314A1 [Manduca sexta]	ABD18735	0	89	805.438	516	---NA---	5	F:heme binding; F:oxidoreductase activity, acting on paired donors, with incorporation or reduction of molecular oxygen; F:monooxygenase activity; F:iron ion binding; P:oxidation-reduction process	oxidation-reduction process;	---NA---	heme binding; oxidoreductase activity, acting on paired donors, with incorporation or reduction of molecular oxygen; monooxygenase activity; iron ion binding;
YSB_LS_c39856_g1_i1	1967	cytochrome P450 CYP315A1 [Manduca sexta]	ABC96070	0	78	564.688	428	---NA---	2	F:metal ion binding; F:oxidoreductase activity	---NA---	---NA---	metal ion binding; oxidoreductase activity;
YSB_LS_c37929_g1_i1	1915	cytochrome P450 CYP324A1 [Helicoverpa armigera]	AID54859	4.73498e-179	73	526.168	482	---NA---	0	---NA---	---NA---	---NA---	---NA---
YSB_LS_c41390_g2_i2	1728	cytochrome P450 CYP324A1 [Helicoverpa armigera]	AID54859	1.27874e-166	70	491.886	482	---NA---	0	---NA---	---NA---	---NA---	---NA---
YSB_LS_CL1187Contig1	5370	cytochrome P450 CYP333B3 [Helicoverpa armigera]	AID54862	0	74	611.683	513	---NA---	0	---NA---	---NA---	---NA---	---NA---
YSB_LS_c75440_g1_i1	387	cytochrome P450 CYP339A1 [Bombyx mori]	NP_001121192	1.20252e-41	95	150.599	83	---NA---	5	F:heme binding; F:oxidoreductase activity, acting on paired donors, with incorporation or reduction of molecular oxygen; F:monooxygenase activity; F:iron ion binding; P:oxidation-reduction process	oxidation-reduction process;	---NA---	heme binding; oxidoreductase activity, acting on paired donors, with incorporation or reduction of molecular oxygen; monooxygenase activity; iron ion binding;
YSB_LS_CL457Contig1	2735	cytochrome P450 CYP367B2 [Helicoverpa armigera]	AID54872	0	78	632.484	500	---NA---	0	---NA---	---NA---	---NA---	---NA---
YSB_LS_CL4242Contig1	2504	cytochrome P450 CYP49A1 [Helicoverpa armigera]	AID54873	0	81	689.878	541	---NA---	0	---NA---	---NA---	---NA---	---NA---
YSB_LS_c37889_g1_i1	1695	cytochrome P450 CYP4AU1 [Helicoverpa armigera]	AID54874	0	82	701.434	484	---NA---	0	---NA---	---NA---	---NA---	---NA---
YSB_LS_c37889_g1_i2	1946	cytochrome P450 CYP4AU1 [Helicoverpa armigera]	AID54874	0	83	694.115	473	---NA---	0	---NA---	---NA---	---NA---	---NA---
YSB_LS_c42239_g1_i5	2334	cytochrome P450 CYP9A19 [Bombyx mandarina]	ABQ08710	0	77	647.121	529	---NA---	2	F:metal ion binding; F:oxidoreductase activity	---NA---	---NA---	metal ion binding; oxidoreductase activity;
YSB_LS_c31807_g1_i7	1637	cytochrome P450, partial [Bombyx mori]	BAM73883	7.41177e-62	52	218.009	490	---NA---	7	F:metal ion binding; P:oxidation-reduction process; F:oxidoreductase activity, acting on paired donors, with incorporation or reduction of molecular oxygen; F:heme binding; F:oxidoreductase activity; F:iron ion binding; F:monooxygenase activity	---NA---	---NA---	---NA---
YSB_LS_c11789_g1_i1	299	cytochrome P450, partial [Laodelphax striatella]	AGN52771	2.81909e-59	97	187.193	97	---NA---	4	F:heme binding; F:oxidoreductase activity, acting on paired donors, with incorporation or reduction of molecular oxygen; F:iron ion binding; P:oxidation-reduction process	oxidation-reduction process;	---NA---	heme binding; oxidoreductase activity, acting on paired donors, with incorporation or reduction of molecular oxygen; iron ion binding;
YSB_LS_c29671_g2_i1	771	cytoplasmic actin, partial [Trichoplusia ni]	AAU88193	2.94063e-138	92	396.356	216	---NA---	0	---NA---	---NA---	---NA---	---NA---
YSB_LS_c62337_g1_i1	445	Cytosol aminopeptidase [Camponotus floridanus]	EFN71588	2.48877e-14	66	74.3294	81	---NA---	7	P:proteolysis; C:cytoplasm; P:protein metabolic process; F:metalloexopeptidase activity; F:aminopeptidase activity; F:manganese ion binding; C:intracellular	---NA---	---NA---	---NA---
YSB_LS_c82397_g1_i1	636	cytosol aminopeptidase [Culex quinquefasciatus]	XP_001845179	4.9277e-47	63	168.703	180	---NA---	7	P:proteolysis; C:cytoplasm; P:protein metabolic process; F:metalloexopeptidase activity; F:aminopeptidase activity; F:manganese ion binding; C:intracellular	---NA---	---NA---	---NA---
YSB_LS_c19760_g1_i1	774	Cytosol aminopeptidase, putative [Pediculus humanus corporis]	XP_002431129	2.49541e-40	56	151.754	201	---NA---	8	P:proteolysis; C:cytoplasm; P:protein metabolic process; F:hydrolase activity; F:metalloexopeptidase activity; F:aminopeptidase activity; F:manganese ion binding; C:intracellular	---NA---	---NA---	---NA---
YSB_LS_c79595_g1_i1	460	Cytosol aminopeptidase, putative [Pediculus humanus corporis]	XP_002431078	3.73172e-29	57	115.546	142	---NA---	8	P:proteolysis; C:cytoplasm; P:protein metabolic process; F:hydrolase activity; F:metalloexopeptidase activity; F:aminopeptidase activity; F:manganese ion binding; C:intracellular	---NA---	---NA---	---NA---
YSB_LS_c31848_g1_i1	1255	cytosolic juvenile hormone binding protein 36 kDa subunit [Bombyx mori]	NP_001037668	0	95	533.102	284	---NA---	0	---NA---	---NA---	---NA---	---NA---
YSB_LS_CL6656Contig1	1923	d-amino acid oxidase [Danaus plexippus]	EHJ72030	1.42318e-156	81	463.381	349	---NA---	2	P:oxidation-reduction process; F:oxidoreductase activity, acting on the CH-NH2 group of donors, oxygen as acceptor	oxidation-reduction process;	---NA---	oxidoreductase activity, acting on the CH-NH2 group of donors, oxygen as acceptor;
YSB_LS_c42968_g1_i5	1724	d-amino acid oxidase, partial [Papilio xuthus]	BAM19909	5.50429e-103	71	320.857	274	---NA---	3	P:oxidation-reduction process; F:oxidoreductase activity; F:oxidoreductase activity, acting on the CH-NH2 group of donors, oxygen as acceptor	---NA---	---NA---	---NA---
YSB_LS_c22097_g1_i1	460	dappled [Danaus plexippus]	EHJ75948	2.66252e-98	98	306.99	153	---NA---	2	F:zinc ion binding; C:intracellular	---NA---	intracellular;	zinc ion binding;
YSB_LS_c22097_g2_i1	458	dappled [Danaus plexippus]	EHJ75948	1.80894e-65	87	219.164	150	---NA---	2	F:zinc ion binding; C:intracellular	---NA---	intracellular;	zinc ion binding;
YSB_LS_c23887_g1_i1	1033	dappled [Danaus plexippus]	EHJ75948	0	89	541.191	348	---NA---	2	F:zinc ion binding; C:intracellular	---NA---	intracellular;	zinc ion binding;
YSB_LS_c36522_g1_i1	1367	DCMP deaminase [Bombyx mori]	NP_001040508	3.97237e-84	84	264.233	176	---NA---	3	F:zinc ion binding; F:hydrolase activity, acting on carbon-nitrogen (but not peptide) bonds; P:metabolic process	metabolic process;	---NA---	zinc ion binding; hydrolase activity, acting on carbon-nitrogen (but not peptide) bonds;
YSB_LS_c28342_g1_i1	1144	DDRGK domain-containing protein 1 [Danaus plexippus]	EHJ69907	9.41296e-63	86	210.305	265	---NA---	0	---NA---	---NA---	---NA---	---NA---
YSB_LS_c16860_g1_i1	462	DEAD box ATP-dependent RNA helicase [Culex quinquefasciatus]	XP_001869798	2.06243e-75	91	231.876	132	---NA---	3	F:nucleic acid binding; F:ATP binding; F:helicase activity	---NA---	---NA---	nucleic acid binding; ATP binding; helicase activity;
YSB_LS_c81204_g1_i1	332	DEAD box ATP-dependent RNA helicase [Culex quinquefasciatus]	XP_001869798	4.12414e-65	96	203.756	102	---NA---	3	F:nucleic acid binding; F:ATP binding; F:helicase activity	---NA---	---NA---	nucleic acid binding; ATP binding; helicase activity;
YSB_LS_c32059_g1_i1	2967	DEAD box ATP-dependent RNA helicase [Danaus plexippus]	EHJ63818	7.63149e-146	68	452.595	463	---NA---	3	F:hydrolase activity; F:organic cyclic compound binding; F:heterocyclic compound binding	---NA---	---NA---	hydrolase activity; organic cyclic compound binding; heterocyclic compound binding;
YSB_LS_c37507_g1_i2	558	DEAD box ATP-dependent RNA helicase [Danaus plexippus]	EHJ68725	2.18389e-51	83	170.629	117	---NA---	3	F:nucleic acid binding; F:ATP binding; F:helicase activity	---NA---	---NA---	nucleic acid binding; ATP binding; helicase activity;
YSB_LS_c37383_g1_i3	604	DEAD box ATP-dependent RNA helicase, partial [Papilio polytes]	BAM20650	1.81632e-117	97	339.347	181	---NA---	1	F:helicase activity	---NA---	---NA---	helicase activity;
YSB_LS_CL7691Contig1	2618	DEAD box polypeptide 5 isoform 1 [Bombyx mori]	NP_001037582	0	96	861.292	442	---NA---	3	F:nucleic acid binding; F:ATP binding; F:ATP-dependent helicase activity	---NA---	---NA---	nucleic acid binding; ATP binding; ATP-dependent helicase activity;
YSB_LS_c37519_g1_i1	1648	DEAD box polypeptide 5 isoform 1 [Bombyx mori]	NP_001037582	0	94	722.62	381	---NA---	3	F:nucleic acid binding; F:ATP binding; F:ATP-dependent helicase activity	---NA---	---NA---	nucleic acid binding; ATP binding; ATP-dependent helicase activity;
YSB_LS_c42875_g1_i4	1269	death-associated LIM-only protein [Helicoverpa armigera]	ADQ86007	1.33245e-103	94	313.538	180	---NA---	1	F:zinc ion binding	---NA---	---NA---	zinc ion binding;
YSB_LS_c30247_g1_i1	1136	decapentaplegic [Danaus plexippus]	EHJ78539	6.51795e-126	97	250.366	133	---NA---	3	C:extracellular region; F:growth factor activity; P:growth	growth;	extracellular region;	growth factor activity;
YSB_LS_c34182_g1_i2	2286	defective in cullin neddylation protein [Bombyx mori]	NP_001040114	2.5741e-145	79	437.187	331	---NA---	0	---NA---	---NA---	---NA---	---NA---
YSB_LS_c19226_g1_i1	641	Deformed [Mamestra brassicae]	BAE44510	1.04352e-80	94	248.054	185	---NA---	4	P:regulation of transcription, DNA-templated; F:sequence-specific DNA binding transcription factor activity; F:sequence-specific DNA binding; C:nucleus	regulation of transcription, DNA-templated;	nucleus;	sequence-specific DNA binding transcription factor activity; sequence-specific DNA binding;
YSB_LS_c17372_g1_i1	2089	delta [Danaus plexippus]	EHJ73309	0	89	962.6	586	---NA---	4	C:integral component of membrane; P:multicellular organismal development; P:Notch signaling pathway; F:calcium ion binding	multicellular organismal development; Notch signaling pathway;	integral component of membrane;	calcium ion binding;
YSB_LS_c34363_g1_i1	1263	deoxyhypusine hydroxylase/monooxygenase [Danaus plexippus]	EHJ63855	3.40872e-179	89	510.375	305	EC:1.14.99.29	4	F:metal ion binding; P:peptidyl-lysine modification to hypusine; F:deoxyhypusine monooxygenase activity; P:oxidation-reduction process	peptidyl-lysine modification to hypusine; oxidation-reduction process;	---NA---	metal ion binding; deoxyhypusine monooxygenase activity;
YSB_LS_c27784_g1_i1	1372	deoxyhypusine synthase [Danaus plexippus]	EHJ66865	0	93	629.402	365	---NA---	1	P:peptidyl-lysine modification to hypusine	peptidyl-lysine modification to hypusine;	---NA---	---NA---
YSB_LS_CL9622Contig1	1310	deoxyribonuclease I [Danaus plexippus]	EHJ78842	5.3543e-45	50	166.777	379	---NA---	3	F:metal ion binding; F:nucleic acid binding; F:hydrolase activity	---NA---	---NA---	---NA---
YSB_LS_c43319_g1_i2	2334	deoxyribonuclease I [Papilio xuthus]	BAM19977	4.90491e-100	57	325.479	475	---NA---	3	F:metal ion binding; F:nucleic acid binding; F:hydrolase activity	---NA---	---NA---	---NA---
YSB_LS_c37768_g1_i2	1680	dermal papilla derived protein 13 [Bombyx mori]	NP_001040184	0	87	654.055	415	---NA---	2	F:catalytic activity; P:metabolic process	metabolic process;	---NA---	catalytic activity;
YSB_LS_c32824_g1_i5	1425	desaturase [Agrotis segetum]	AID66661	0	91	549.28	325	---NA---	0	---NA---	---NA---	---NA---	---NA---
YSB_LS_c37025_g1_i1	1828	desaturase [Agrotis segetum]	AID66662	2.63756e-132	74	402.905	342	---NA---	0	---NA---	---NA---	---NA---	---NA---
YSB_LS_CL2037Contig1	3012	desaturase [Spodoptera littoralis]	AAQ74260	0	85	600.127	368	EC:1.14.19	4	P:fatty acid biosynthetic process; F:oxidoreductase activity, acting on paired donors, with oxidation of a pair of donors resulting in the reduction of molecular oxygen to two molecules of water; C:integral component of membrane; P:oxidation-reduction process	fatty acid biosynthetic process; oxidation-reduction process;	integral component of membrane;	oxidoreductase activity, acting on paired donors, with oxidation of a pair of donors resulting in the reduction of molecular oxygen to two molecules of water;
YSB_LS_c54852_g1_i1	238	desaturase 1, partial [Sesamia inferens]	AII21940	4.73906e-28	81	105.531	79	---NA---	0	---NA---	---NA---	---NA---	---NA---
YSB_LS_c83011_g1_i1	320	desaturase 2 [Sesamia inferens]	AII21941	4.53385e-27	61	107.457	105	---NA---	0	---NA---	---NA---	---NA---	---NA---
YSB_LS_CL8217Contig1	2639	diapause hormone and pheromone biosynthesis activating neuropeptide precursor [Maruca vitrata]	AFX71575	2.47975e-71	78	240.35	186	---NA---	2	P:biological regulation; P:single-organism cellular process	biological regulation; single-organism cellular process;	---NA---	---NA---
YSB_LS_CL553Contig1	2462	diapause hormone receptor [Helicoverpa zea]	AGR34305	2.68232e-159	78	482.256	419	---NA---	2	P:signal transduction; F:G-protein coupled receptor activity	signal transduction;	---NA---	G-protein coupled receptor activity;
YSB_LS_CL1490Contig1	4221	dicer 1, partial [Spodoptera litura]	AHC98016	0	78	1347.8	1323	---NA---	0	---NA---	---NA---	---NA---	---NA---
YSB_LS_CL227Contig1	4203	dicer 2 [Spodoptera litura]	AHC98017	0	76	1646.33	1319	---NA---	0	---NA---	---NA---	---NA---	---NA---
YSB_LS_c39370_g1_i2	1795	DID protein [Bombyx mori]	NP_001040291	8.57843e-65	65	219.935	247	---NA---	2	F:nucleic acid binding; F:zinc ion binding	---NA---	---NA---	---NA---
YSB_LS_CL6072Contig1	1052	dihydrofolate reductase-like [Bombyx mori]	NP_001266320	5.10104e-96	87	291.197	185	EC:1.5.1.3	5	F:dihydrofolate reductase activity; F:NADP binding; P:nucleotide biosynthetic process; P:glycine biosynthetic process; P:oxidation-reduction process	nucleotide biosynthetic process; glycine biosynthetic process; oxidation-reduction process;	---NA---	dihydrofolate reductase activity; NADP binding;
YSB_LS_c36753_g1_i1	2024	dihydrolipoamide dehydrogenase [Bombyx mori]	NP_001037054	0	93	865.144	496	EC:1.8.1.4	5	F:flavin adenine dinucleotide binding; P:cell redox homeostasis; F:dihydrolipoyl dehydrogenase activity; C:mitochondrion; P:oxidation-reduction process	cell redox homeostasis; oxidation-reduction process;	mitochondrion;	flavin adenine dinucleotide binding; dihydrolipoyl dehydrogenase activity;
YSB_LS_c35044_g1_i1	1372	dihydropteridine reductase [Papilio polytes]	BAM20380	1.48631e-123	94	367.081	234	---NA---	2	P:oxidation-reduction process; F:oxidoreductase activity	oxidation-reduction process;	---NA---	oxidoreductase activity;
YSB_LS_c34111_g1_i1	1207	dihydrouridine synthase domain containing protein [Danaus plexippus]	EHJ68591	1.80737e-36	55	139.043	228	---NA---	1	F:DNA binding	---NA---	---NA---	---NA---
YSB_LS_c34184_g1_i1	1176	dihydrouridine synthase domain containing protein [Danaus plexippus]	EHJ74574	6.67041e-53	58	182.185	264	---NA---	1	F:DNA binding	---NA---	---NA---	---NA---
YSB_LS_c37376_g1_i5	1336	dim gamma-tubulin 3 [Danaus plexippus]	EHJ73528	1.98408e-110	70	344.739	404	---NA---	0	---NA---	---NA---	---NA---	---NA---
YSB_LS_c37376_g1_i1	1385	dim gamma-tubulin 3 [Danaus plexippus]	EHJ73528	1.07768e-54	62	197.978	306	---NA---	0	---NA---	---NA---	---NA---	---NA---
YSB_LS_c22439_g1_i1	1288	dim gamma-tubulin 6 [Bombyx mori]	BAM76584	2.42771e-63	63	224.557	411	---NA---	0	---NA---	---NA---	---NA---	---NA---
YSB_LS_c37841_g1_i1	1860	DIMBOA-induced cytochrome P450 [Ostrinia furnacalis]	ACF17813	0	73	625.55	522	---NA---	2	F:metal ion binding; F:oxidoreductase activity	---NA---	---NA---	metal ion binding; oxidoreductase activity;
YSB_LS_c37841_g2_i1	1902	DIMBOA-induced cytochrome P450 [Ostrinia furnacalis]	ACF17813	0	80	696.041	507	---NA---	5	F:heme binding; F:oxidoreductase activity, acting on paired donors, with incorporation or reduction of molecular oxygen; F:monooxygenase activity; F:iron ion binding; P:oxidation-reduction process	oxidation-reduction process;	---NA---	heme binding; oxidoreductase activity, acting on paired donors, with incorporation or reduction of molecular oxygen; monooxygenase activity; iron ion binding;
YSB_LS_c31315_g1_i1	1041	dimethyladenosine transferase [Danaus plexippus]	EHJ76049	0	98	561.607	306	EC:2.1.1	2	P:rRNA methylation; F:rRNA (adenine-N6,N6-)-dimethyltransferase activity	rRNA methylation;	---NA---	rRNA (adenine-N6,N6-)-dimethyltransferase activity;
YSB_LS_c36684_g1_i1	1439	dimethyladenosine transferase [Danaus plexippus]	EHJ73400	0	91	579.326	330	EC:2.1.1	2	P:rRNA methylation; F:rRNA (adenine-N6,N6-)-dimethyltransferase activity	rRNA methylation;	---NA---	rRNA (adenine-N6,N6-)-dimethyltransferase activity;
YSB_LS_CL1463Contig1	2318	dimethylallyltransferase [Agrotis ipsilon]	CAA08918	0	92	746.117	428	EC:2.5.1.1	2	P:isoprenoid biosynthetic process; F:dimethylallyltranstransferase activity	isoprenoid biosynthetic process;	---NA---	dimethylallyltranstransferase activity;
YSB_LS_c38131_g1_i3	1325	dimethylallyltransferase [Agrotis ipsilon]	CAA08918	0	91	550.821	324	EC:2.5.1.1	2	P:isoprenoid biosynthetic process; F:dimethylallyltranstransferase activity	isoprenoid biosynthetic process;	---NA---	dimethylallyltranstransferase activity;
YSB_LS_CL2588Contig1	2553	dipeptidyl-peptidase [Danaus plexippus]	EHJ72660	0	79	988.408	742	---NA---	3	F:serine-type peptidase activity; C:membrane; P:proteolysis	proteolysis;	membrane;	serine-type peptidase activity;
YSB_LS_c35339_g1_i2	2239	diphosphomevalonate decarboxylase [Bombyx mori]	NP_001093300	1.70452e-180	82	529.25	385	EC:4.1.1.33	3	F:diphosphomevalonate decarboxylase activity; P:isoprenoid biosynthetic process; F:ATP binding	isoprenoid biosynthetic process;	---NA---	diphosphomevalonate decarboxylase activity; ATP binding;
YSB_LS_c34015_g1_i1	1861	diphthamide synthesis protein [Bombyx mori]	NP_001040240	0	92	721.079	401	---NA---	2	P:peptidyl-diphthamide biosynthetic process from peptidyl-histidine; C:cytoplasm	peptidyl-diphthamide biosynthetic process from peptidyl-histidine;	cytoplasm;	---NA---
YSB_LS_CL4025Contig1	1889	diptheria toxin resistance protein [Bombyx mori]	NP_001040357	0	76	588.571	459	---NA---	2	C:cytoplasm; P:peptidyl-diphthamide biosynthetic process from peptidyl-histidine	---NA---	---NA---	---NA---
YSB_LS_c26966_g1_i1	2626	disco-related protein [Danaus plexippus]	EHJ69899	3.31477e-175	73	537.724	609	---NA---	1	F:metal ion binding	---NA---	---NA---	---NA---
YSB_LS_CL5985Contig1	2419	discs large 1, isoform L [Danaus plexippus]	EHJ78542	0	95	842.032	487	---NA---	0	---NA---	---NA---	---NA---	---NA---
YSB_LS_c74030_g1_i1	493	discs large 1, isoform L [Danaus plexippus]	EHJ78542	2.25142e-74	88	245.358	150	---NA---	0	---NA---	---NA---	---NA---	---NA---
YSB_LS_c38540_g2_i2	1993	discs large 1, isoform L [Danaus plexippus]	EHJ78542	0	95	823.543	481	---NA---	0	---NA---	---NA---	---NA---	---NA---
YSB_LS_c31439_g1_i2	1579	disulfide-isomerase TXNDC10 [Danaus plexippus]	EHJ71914	0	88	653.284	401	---NA---	4	P:cell redox homeostasis; F:isomerase activity; F:protein disulfide oxidoreductase activity; P:glycerol ether metabolic process	cell redox homeostasis; glycerol ether metabolic process;	---NA---	isomerase activity; protein disulfide oxidoreductase activity;
YSB_LS_c31439_g1_i3	1451	disulfide-isomerase TXNDC10 [Danaus plexippus]	EHJ71914	0	82	553.132	398	---NA---	4	P:cell redox homeostasis; F:isomerase activity; F:protein disulfide oxidoreductase activity; P:glycerol ether metabolic process	cell redox homeostasis; glycerol ether metabolic process;	---NA---	isomerase activity; protein disulfide oxidoreductase activity;
YSB_LS_CL10359Contig1	844	dj-1 protein [Papilio xuthus]	BAM19642	5.14743e-103	90	308.145	204	---NA---	0	---NA---	---NA---	---NA---	---NA---
YSB_LS_c17075_g1_i1	1107	Dmc1 homolog [Bombyx mori]	NP_001037552	0	97	645.58	328	---NA---	6	P:DNA repair; F:DNA binding; F:ATP binding; P:reciprocal meiotic recombination; F:DNA-dependent ATPase activity; C:nucleus	DNA repair; reciprocal meiotic recombination;	nucleus;	DNA binding; ATP binding; DNA-dependent ATPase activity;
YSB_LS_c44058_g2_i4	1618	DNA cytosine-5 methyltransferase [Bombyx mori]	NP_001036934	3.79231e-155	79	454.907	331	---NA---	3	P:DNA methylation; F:DNA binding; F:methyltransferase activity	DNA methylation;	---NA---	DNA binding; methyltransferase activity;
YSB_LS_c25592_g1_i1	1437	DNA fragmentation factor subunit beta-like protein [Heliconius erato]	AGC92696	0	85	551.977	353	---NA---	4	C:cytoplasm; P:apoptotic DNA fragmentation; F:hydrolase activity; C:nucleus	apoptotic DNA fragmentation;	cytoplasm; nucleus;	hydrolase activity;
YSB_LS_c39663_g2_i9	1610	DNA polymerase accessory subunit [Bombyx mori]	NP_001040137	1.00793e-74	63	246.899	308	---NA---	0	---NA---	---NA---	---NA---	---NA---
YSB_LS_c39663_g2_i1	1205	DNA polymerase accessory subunit [Bombyx mori]	NP_001040137	3.70944e-61	61	207.608	274	---NA---	0	---NA---	---NA---	---NA---	---NA---
YSB_LS_c35376_g1_i1	4719	DNA polymerase delta catalytic subunit [Papilio polytes]	BAJ78772	0	94	1951.79	1082	EC:2.7.7.7	4	F:DNA-directed DNA polymerase activity; P:DNA replication; F:DNA binding; F:nucleotide binding	DNA replication;	---NA---	DNA-directed DNA polymerase activity; DNA binding; nucleotide binding;
YSB_LS_CL8301Contig1	3113	DNA polymerase eta [Danaus plexippus]	EHJ75075	0	88	469.159	283	EC:2.7.7.7	3	F:DNA-directed DNA polymerase activity; F:damaged DNA binding; P:DNA repair	DNA repair;	---NA---	DNA-directed DNA polymerase activity; damaged DNA binding;
YSB_LS_CL6777Contig1	1578	DNA repair protein XRCC2 [Zootermopsis nevadensis]	KDR18012	1.03812e-20	53	97.4413	241	---NA---	0	---NA---	---NA---	---NA---	---NA---
YSB_LS_CL7545Contig1	1416	DNA supercoiling factor precursor [Bombyx mori]	NP_001037337	3.69677e-180	90	515.383	322	---NA---	1	F:calcium ion binding	---NA---	---NA---	calcium ion binding;
YSB_LS_c43014_g1_i2	6363	DNA topoisomerase 2 [Danaus plexippus]	EHJ77901	0	90	2319.27	1485	EC:5.99.1.3	4	F:DNA topoisomerase type II (ATP-hydrolyzing) activity; F:DNA binding; F:ATP binding; P:DNA topological change	DNA topological change;	---NA---	DNA topoisomerase type II (ATP-hydrolyzing) activity; DNA binding; ATP binding;
YSB_LS_c40024_g2_i1	5016	DNA-C5-methyltransferase-1 [Bombyx mori]	BAP86925	0	89	2097.78	1271	---NA---	0	---NA---	---NA---	---NA---	---NA---
YSB_LS_c41628_g1_i2	3667	DNA-damage inducible protein [Danaus plexippus]	EHJ64625	0	85	670.618	448	EC:3.4.23	2	F:aspartic-type endopeptidase activity; P:proteolysis	proteolysis;	---NA---	aspartic-type endopeptidase activity;
YSB_LS_c43093_g2_i4	1994	DNA-directed DNA polymerase alpha 2 [Danaus plexippus]	EHJ77759	0	82	776.163	589	EC:2.7.7.7	4	F:DNA-directed DNA polymerase activity; P:DNA replication; F:DNA binding; C:nucleus	DNA replication;	nucleus;	DNA-directed DNA polymerase activity; DNA binding;
YSB_LS_c29827_g1_i1	1066	DNA-directed RNA polymerase II polypeptide [Danaus plexippus]	EHJ78455	0	98	531.946	275	EC:2.7.7.6	4	F:DNA-directed RNA polymerase activity; F:DNA binding; P:transcription, DNA-templated; F:protein dimerization activity	transcription, DNA-templated;	---NA---	DNA-directed RNA polymerase activity; DNA binding; protein dimerization activity;
YSB_LS_c29949_g1_i2	1345	DNA-directed RNA polymerase III, 34kD-subunit, partial [Papilio xuthus]	BAM19835	1.60799e-168	93	483.411	280	EC:2.7.7.6	3	F:DNA-directed RNA polymerase activity; F:DNA binding; P:transcription, DNA-templated	transcription, DNA-templated;	---NA---	DNA-directed RNA polymerase activity; DNA binding;
YSB_LS_c38981_g1_i1	778	DNA-directed RNA polymerase subunit 6-like protein [Danaus plexippus]	EHJ72887	3.48303e-64	100	204.527	98	EC:2.7.7.6	4	F:DNA-directed RNA polymerase activity; C:DNA-directed RNA polymerase II, core complex; F:DNA binding; P:transcription, DNA-templated	transcription, DNA-templated;	DNA-directed RNA polymerase II, core complex;	DNA-directed RNA polymerase activity; DNA binding;
YSB_LS_CL3142Contig1	2348	DnaJ (Hsp40) homolog 13 [Bombyx mori]	NP_001040115	2.08012e-71	71	240.736	225	---NA---	0	---NA---	---NA---	---NA---	---NA---
YSB_LS_c42955_g1_i2	3155	DnaJ (Hsp40) homolog 4 [Bombyx mori]	NP_001157382	5.19474e-74	75	250.366	285	---NA---	0	---NA---	---NA---	---NA---	---NA---
YSB_LS_CL577Contig2	2557	DnaJ (Hsp40) homolog 6 [Bombyx mori]	NP_001157383	6.00399e-171	84	506.908	364	---NA---	0	---NA---	---NA---	---NA---	---NA---
YSB_LS_CL476Contig1	3026	DnaJ [Spodoptera frugiperda]	AHA86298	0	97	655.981	402	---NA---	0	---NA---	---NA---	---NA---	---NA---
YSB_LS_c35507_g1_i1	2013	DnaJ domain-containing protein [Heliconius erato]	AGC92723	5.62102e-166	92	487.649	318	---NA---	0	---NA---	---NA---	---NA---	---NA---
YSB_LS_CL10257Contig1	1747	DNA-J/hsp40 protein [Papilio xuthus]	BAM18277	0	96	640.573	349	---NA---	2	P:protein folding; F:unfolded protein binding	protein folding;	---NA---	unfolded protein binding;
YSB_LS_c36542_g2_i4	1004	DnaJ-11 [Bombyx mori]	AFC01225	5.31354e-72	73	229.95	206	---NA---	0	---NA---	---NA---	---NA---	---NA---
YSB_LS_c19042_g3_i1	939	DnaJ-22 [Bombyx mori]	AFC01236	3.81894e-88	72	288.5	297	---NA---	0	---NA---	---NA---	---NA---	---NA---
YSB_LS_c40040_g3_i1	1951	DnaJ-23 [Bombyx mori]	AFC01237	0	90	817.765	570	---NA---	3	C:nucleus; F:chromatin binding; F:DNA binding	---NA---	nucleus;	chromatin binding; DNA binding;
YSB_LS_c34720_g1_i1	1956	DnaJ-5 [Danaus plexippus]	EHJ65096	0	91	566.229	354	---NA---	2	P:protein folding; F:unfolded protein binding	protein folding;	---NA---	unfolded protein binding;
YSB_LS_c17231_g1_i1	444	DnaJ-like protein 1 [Danaus plexippus]	EHJ70691	1.05815e-22	71	97.0561	83	---NA---	1	F:binding	---NA---	---NA---	binding;
YSB_LS_c36384_g1_i1	1947	DnaJ-like protein 1 [Danaus plexippus]	EHJ70691	0	89	644.04	404	---NA---	6	P:protein folding; F:metal ion binding; F:heat shock protein binding; F:ATP binding; F:unfolded protein binding; P:response to heat	protein folding; response to heat;	---NA---	metal ion binding; heat shock protein binding; ATP binding; unfolded protein binding;
YSB_LS_c44883_g1_i1	573	DnaJ-like protein 1 [Danaus plexippus]	EHJ70691	4.82133e-44	73	105.531	86	---NA---	2	F:protein binding; F:ion binding	---NA---	---NA---	protein binding; ion binding;
YSB_LS_c39537_g1_i5	1000	DnaJ-like protein 7 [Danaus plexippus]	EHJ65047	6.54589e-100	88	301.212	199	---NA---	0	---NA---	---NA---	---NA---	---NA---
YSB_LS_c39537_g1_i1	858	DnaJ-like protein 7 [Danaus plexippus]	EHJ65047	1.09406e-102	87	306.22	205	---NA---	0	---NA---	---NA---	---NA---	---NA---
YSB_LS_CL2460Contig1	4953	DnaJ-like protein 9 [Danaus plexippus]	EHJ70687	0	91	746.888	487	---NA---	0	---NA---	---NA---	---NA---	---NA---
YSB_LS_CL9801Contig1	1842	DNA-repair protein complementing XP-A cell [Anopheles darlingi]	ETN67766	9.21557e-22	55	100.908	230	---NA---	0	---NA---	---NA---	---NA---	---NA---
YSB_LS_c36058_g1_i1	2323	dopa decarboxylase [Papilio machaon]	BAJ07588	0	95	906.746	472	---NA---	3	F:pyridoxal phosphate binding; F:carboxy-lyase activity; P:cellular amino acid metabolic process	cellular amino acid metabolic process;	---NA---	pyridoxal phosphate binding; carboxy-lyase activity;
YSB_LS_CL10560Contig1	2172	dopa decarboxylase 2 [Papilio xuthus]	BAM18274	0	88	784.252	497	---NA---	3	F:pyridoxal phosphate binding; F:carboxy-lyase activity; P:cellular amino acid metabolic process	cellular amino acid metabolic process;	---NA---	pyridoxal phosphate binding; carboxy-lyase activity;
YSB_LS_c44425_g3_i1	970	dorsal 1b [Spodoptera litura]	AIA24467	2.17646e-87	82	283.493	264	---NA---	0	---NA---	---NA---	---NA---	---NA---
YSB_LS_CL3388Contig1	1286	dorsal interacting protein 3 [Danaus plexippus]	EHJ69001	9.44731e-64	72	212.231	234	---NA---	1	F:DNA binding	---NA---	---NA---	---NA---
YSB_LS_c66044_g1_i1	657	doublesex protein female specific variant [Ostrinia scapulalis]	BAJ25851	9.287e-67	88	214.157	169	---NA---	4	P:regulation of transcription, DNA-templated; F:sequence-specific DNA binding transcription factor activity; F:sequence-specific DNA binding; C:nucleus	regulation of transcription, DNA-templated;	nucleus;	sequence-specific DNA binding transcription factor activity; sequence-specific DNA binding;
YSB_LS_c37756_g1_i7	1902	double-stranded RNA-binding zinc finger protein JAZ [Bombyx mori]	NP_001040195	5.20185e-69	73	238.039	223	---NA---	3	P:single-organism process; F:ion binding; F:nucleotide binding	single-organism process;	---NA---	ion binding; nucleotide binding;
YSB_LS_c37756_g1_i3	1361	double-stranded RNA-binding zinc finger protein JAZ [Bombyx mori]	NP_001040195	6.30976e-56	73	198.364	193	---NA---	3	P:single-organism process; F:ion binding; F:nucleotide binding	single-organism process;	---NA---	ion binding; nucleotide binding;
YSB_LS_c27672_g2_i1	1336	double-time [Spodoptera exigua]	AEJ38223	0	96	639.417	323	EC:2.7.11	3	P:protein phosphorylation; F:ATP binding; F:protein serine/threonine kinase activity	protein phosphorylation;	---NA---	ATP binding; protein serine/threonine kinase activity;
YSB_LS_c31235_g1_i4	1054	Down Syndrome adhesion molecule splice variant 3.12.3.1 [Tribolium castaneum]	AAZ85125	1.38287e-133	85	424.091	253	---NA---	0	---NA---	---NA---	---NA---	---NA---
YSB_LS_c8212_g1_i1	325	Down syndrome cell adhesion molecule [Danaus plexippus]	EHJ77867	1.5416e-58	92	184.111	100	---NA---	0	---NA---	---NA---	---NA---	---NA---
YSB_LS_c35853_g1_i1	1417	DRK protein [Bombyx mori]	NP_001243920	8.20143e-151	100	436.417	211	---NA---	0	---NA---	---NA---	---NA---	---NA---
YSB_LS_c24005_g1_i1	1126	dscam [Danaus plexippus]	EHJ77866	3.63809e-116	90	177.948	104	---NA---	0	---NA---	---NA---	---NA---	---NA---
YSB_LS_CL1288Contig1	4860	dual oxidase-like precursor [Bombyx mori]	NP_001266413	0	95	2831.2	1472	EC:1.11.1.7	6	F:heme binding; C:integral component of membrane; F:peroxidase activity; F:calcium ion binding; P:oxidation-reduction process; P:response to oxidative stress	oxidation-reduction process; response to oxidative stress;	integral component of membrane;	heme binding; peroxidase activity; calcium ion binding;
YSB_LS_c21862_g1_i1	385	dual serine/threonine and tyrosine protein kinase [Danaus plexippus]	EHJ77202	5.53561e-68	93	227.639	123	EC:2.7.11	3	P:protein phosphorylation; F:ATP binding; F:protein serine/threonine kinase activity	protein phosphorylation;	---NA---	ATP binding; protein serine/threonine kinase activity;
YSB_LS_CL6649Contig1	3086	dual specificity mitogen-activated protein kinase kinase 6-like protein [Heliconius erato]	AGC92692	0	95	603.208	336	EC:2.7.11	3	P:protein phosphorylation; F:ATP binding; F:protein serine/threonine kinase activity	protein phosphorylation;	---NA---	ATP binding; protein serine/threonine kinase activity;
YSB_LS_CL3337Contig1	2378	dullard-like protein [Bombyx mori]	NP_001040512	1.21465e-139	98	420.239	244	EC:3.1.3.41	2	P:dephosphorylation; F:phosphatase activity	dephosphorylation;	---NA---	phosphatase activity;
YSB_LS_CL3746Contig1	2614	dusky [Papilio polytes]	BAM18974	0	91	879.396	566	---NA---	0	---NA---	---NA---	---NA---	---NA---
YSB_LS_c31307_g1_i1	2655	dusky-like [Papilio xuthus]	BAM17753	0	96	980.319	565	---NA---	0	---NA---	---NA---	---NA---	---NA---
YSB_LS_CL7259Contig1	2386	dynactin [Danaus plexippus]	EHJ70083	0	90	543.502	369	---NA---	3	P:mitosis; C:dynactin complex; P:microtubule-based process	mitosis; microtubule-based process;	dynactin complex;	---NA---
YSB_LS_CL3877Contig1	335	dynamin-associated protein [Danaus plexippus]	EHJ69390	1.79798e-26	74	108.997	100	---NA---	1	F:calcium ion binding	---NA---	---NA---	---NA---
YSB_LS_CL3107Contig1	3205	dynamin-associated protein [Danaus plexippus]	EHJ69390	0	84	855.129	646	---NA---	1	F:calcium ion binding	---NA---	---NA---	calcium ion binding;
YSB_LS_CL932Contig1	2631	dynein heavy chain [Danaus plexippus]	EHJ67054	0	93	1278.08	724	---NA---	3	C:dynein complex; F:microtubule motor activity; P:microtubule-based movement	microtubule-based movement;	dynein complex;	microtubule motor activity;
YSB_LS_c12035_g1_i1	1329	dynein heavy chain [Danaus plexippus]	EHJ67692	0	97	873.618	442	EC:3.6.1.3	7	F:microtubule motor activity; C:dynein complex; P:intein-mediated protein splicing; P:ATP catabolic process; F:ATP binding; P:microtubule-based movement; F:ATPase activity	intein-mediated protein splicing; ATP catabolic process; microtubule-based movement;	dynein complex;	microtubule motor activity; ATP binding; ATPase activity;
YSB_LS_c20217_g1_i1	587	dynein heavy chain [Danaus plexippus]	EHJ73769	8.77858e-114	95	364.77	195	EC:3.6.1.3	6	F:microtubule motor activity; C:dynein complex; P:ATP catabolic process; F:ATP binding; P:microtubule-based movement; F:ATPase activity	ATP catabolic process; microtubule-based movement;	dynein complex;	microtubule motor activity; ATP binding; ATPase activity;
YSB_LS_c46966_g1_i1	775	dynein heavy chain [Danaus plexippus]	EHJ73769	5.73228e-100	97	328.176	258	EC:3.6.1.3	6	F:microtubule motor activity; C:dynein complex; P:ATP catabolic process; F:ATP binding; P:microtubule-based movement; F:ATPase activity	ATP catabolic process; microtubule-based movement;	dynein complex;	microtubule motor activity; ATP binding; ATPase activity;
YSB_LS_c61407_g1_i1	311	dynein heavy chain [Danaus plexippus]	EHJ67692	2.64918e-59	98	203.756	103	EC:3.6.1.3	7	F:microtubule motor activity; C:dynein complex; P:intein-mediated protein splicing; P:ATP catabolic process; F:ATP binding; P:microtubule-based movement; F:ATPase activity	intein-mediated protein splicing; ATP catabolic process; microtubule-based movement;	dynein complex;	microtubule motor activity; ATP binding; ATPase activity;
YSB_LS_c71648_g1_i1	699	dynein heavy chain [Danaus plexippus]	EHJ73769	5.19285e-147	98	461.455	232	EC:3.6.1.3	6	F:microtubule motor activity; C:dynein complex; P:ATP catabolic process; F:ATP binding; P:microtubule-based movement; F:ATPase activity	ATP catabolic process; microtubule-based movement;	dynein complex;	microtubule motor activity; ATP binding; ATPase activity;
YSB_LS_c75765_g1_i1	499	dynein heavy chain [Danaus plexippus]	EHJ73769	1.03341e-90	89	296.975	165	EC:3.6.1.3	6	F:microtubule motor activity; C:dynein complex; P:ATP catabolic process; F:ATP binding; P:microtubule-based movement; F:ATPase activity	ATP catabolic process; microtubule-based movement;	dynein complex;	microtubule motor activity; ATP binding; ATPase activity;
YSB_LS_c25307_g1_i1	1245	E(spl) region transcript mbeta [Papilio xuthus]	BAM18662	1.2441e-91	95	282.722	200	---NA---	5	P:regulation of transcription, DNA-templated; F:DNA binding; P:transcription, DNA-templated; F:protein dimerization activity; C:nucleus	regulation of transcription, DNA-templated; transcription, DNA-templated;	nucleus;	DNA binding; protein dimerization activity;
YSB_LS_c19448_g2_i1	518	E239.9-1, partial [Drosophila melanogaster]	AAA19905	6.25986e-10	52	62.3882	65	---NA---	0	---NA---	---NA---	---NA---	---NA---
YSB_LS_CL10553Contig1	2266	E2F family member 8 [Danaus plexippus]	EHJ75145	1.01651e-173	82	509.99	343	---NA---	6	P:regulation of transcription, DNA-templated; F:sequence-specific DNA binding transcription factor activity; F:DNA binding; P:transcription, DNA-templated; C:transcription factor complex; C:nucleus	regulation of transcription, DNA-templated; transcription, DNA-templated;	transcription factor complex; nucleus;	sequence-specific DNA binding transcription factor activity; DNA binding;
YSB_LS_c27781_g1_i1	958	E2F transcription factor 4-like protein [Danaus plexippus]	EHJ67877	1.58307e-93	80	286.189	244	---NA---	7	P:mitotic cell cycle; P:regulation of transcription, DNA-templated; F:sequence-specific DNA binding transcription factor activity; F:DNA binding; P:transcription, DNA-templated; C:transcription factor complex; C:nucleus	mitotic cell cycle; regulation of transcription, DNA-templated; transcription, DNA-templated;	transcription factor complex; nucleus;	sequence-specific DNA binding transcription factor activity; DNA binding;
YSB_LS_CL2220Contig1	609	E2F1 [Danaus plexippus]	EHJ65959	3.21664e-115	95	341.273	176	---NA---	6	P:regulation of transcription, DNA-templated; F:sequence-specific DNA binding transcription factor activity; F:DNA binding; P:transcription, DNA-templated; C:transcription factor complex; C:nucleus	regulation of transcription, DNA-templated; transcription, DNA-templated;	transcription factor complex; nucleus;	sequence-specific DNA binding transcription factor activity; DNA binding;
YSB_LS_c37253_g2_i1	5638	E3 ubiquitin-protein ligase SMURF2 [Bombyx mori]	NP_001139724	0	84	1234.17	823	EC:6.3.2.19	2	F:ubiquitin-protein ligase activity; P:protein ubiquitination	protein ubiquitination;	---NA---	ubiquitin-protein ligase activity;
YSB_LS_c31352_g1_i5	2884	E75_GALMERecName: Full=Ecdysone-inducible protein E75; AltName: Full=Nuclear receptor subfamily 1 group D member 3 [Galleria mellonella]	P50239	0	91	1065.83	689	---NA---	8	P:steroid hormone mediated signaling pathway; F:zinc ion binding; P:regulation of transcription, DNA-templated; F:thyroid hormone receptor activity; F:sequence-specific DNA binding; F:steroid hormone receptor activity; C:nucleus; P:transcription, DNA-templated	steroid hormone mediated signaling pathway; regulation of transcription, DNA-templated; transcription, DNA-templated;	nucleus;	zinc ion binding; thyroid hormone receptor activity; sequence-specific DNA binding; steroid hormone receptor activity;
YSB_LS_CL2750Contig1	2463	Eag K+ channel [Danaus plexippus]	EHJ69134	0	99	1330.08	714	EC:2.7.3	7	F:phosphorelay sensor kinase activity; P:signal transduction by phosphorylation; P:phosphorelay signal transduction system; F:voltage-gated potassium channel activity; P:transmembrane transport; P:potassium ion transport; C:integral component of membrane	signal transduction by phosphorylation; phosphorelay signal transduction system; transmembrane transport; potassium ion transport;	integral component of membrane;	phosphorelay sensor kinase activity; voltage-gated potassium channel activity;
YSB_LS_c1694_g1_i1	441	Eag K+ channel [Manduca sexta]	AAQ09035	5.01827e-14	57	74.3294	107	---NA---	1	P:single-organism process	single-organism process;	---NA---	---NA---
YSB_LS_CL763Contig1	2013	Ebony [Papilio xuthus]	BAE43845	0	88	914.064	568	---NA---	2	F:catalytic activity; P:metabolic process	metabolic process;	---NA---	catalytic activity;
YSB_LS_c34293_g1_i1	560	Ebony [Papilio xuthus]	BAE43845	2.21581e-78	87	256.914	186	---NA---	2	F:catalytic activity; P:metabolic process	metabolic process;	---NA---	catalytic activity;
YSB_LS_c23952_g1_i1	605	ebony protein [Bombyx mori]	BAH11147	2.22194e-49	80	177.178	136	---NA---	2	F:catalytic activity; P:metabolic process	metabolic process;	---NA---	catalytic activity;
YSB_LS_c31946_g1_i1	2184	ecdysis triggering hormone receptor isoform B [Bombyx mori]	NP_001165737	0	90	803.512	495	---NA---	3	C:integral component of membrane; P:neuropeptide signaling pathway; F:G-protein coupled receptor activity	neuropeptide signaling pathway;	integral component of membrane;	G-protein coupled receptor activity;
YSB_LS_c31946_g1_i2	2308	ecdysis triggering hormone receptor subtype-A [Manduca sexta]	AAX19163	0	78	663.685	591	---NA---	2	F:signal transducer activity; P:signal transduction	signal transduction;	---NA---	signal transducer activity;
YSB_LS_c31605_g1_i1	753	ecdysis-triggering hormone precursor [Danaus plexippus]	EHJ75233	2.18157e-25	75	102.449	86	---NA---	0	---NA---	---NA---	---NA---	---NA---
YSB_LS_c42438_g1_i1	6030	ecdysone receptor [Scirpophaga incertulas]	BAL41654	1.7662e-180	100	566.614	272	---NA---	9	P:steroid hormone mediated signaling pathway; F:zinc ion binding; P:ecdysone receptor-mediated signaling pathway; F:steroid binding; P:regulation of transcription, DNA-templated; F:sequence-specific DNA binding; C:nucleus; P:transcription, DNA-templated; F:ecdysteroid hormone receptor activity	steroid hormone mediated signaling pathway; ecdysone receptor-mediated signaling pathway; regulation of transcription, DNA-templated; transcription, DNA-templated;	nucleus;	zinc ion binding; steroid binding; sequence-specific DNA binding; ecdysteroid hormone receptor activity;
YSB_LS_CL10106Contig1	1148	ecdysone receptor [Spodoptera littoralis]	ADO64595	2.38201e-158	87	466.077	315	---NA---	9	P:steroid hormone mediated signaling pathway; F:zinc ion binding; P:ecdysone receptor-mediated signaling pathway; F:steroid binding; P:regulation of transcription, DNA-templated; F:sequence-specific DNA binding; C:nucleus; P:transcription, DNA-templated; F:ecdysteroid hormone receptor activity	steroid hormone mediated signaling pathway; ecdysone receptor-mediated signaling pathway; regulation of transcription, DNA-templated; transcription, DNA-templated;	nucleus;	zinc ion binding; steroid binding; sequence-specific DNA binding; ecdysteroid hormone receptor activity;
YSB_LS_c42438_g2_i1	1178	ecdysone receptor A isoform [Omphisa fuscidentalis]	ABS00248	2.63688e-120	95	366.696	240	---NA---	9	P:steroid hormone mediated signaling pathway; F:zinc ion binding; P:ecdysone receptor-mediated signaling pathway; F:steroid binding; P:regulation of transcription, DNA-templated; F:sequence-specific DNA binding; C:nucleus; P:transcription, DNA-templated; F:ecdysteroid hormone receptor activity	steroid hormone mediated signaling pathway; ecdysone receptor-mediated signaling pathway; regulation of transcription, DNA-templated; transcription, DNA-templated;	nucleus;	zinc ion binding; steroid binding; sequence-specific DNA binding; ecdysteroid hormone receptor activity;
YSB_LS_CL3216Contig1	2570	ecdysone-induced protein 78C [Danaus plexippus]	EHJ66672	9.05556e-147	73	448.743	388	---NA---	4	P:cellular process; F:metal ion binding; F:DNA binding; P:regulation of cellular process	cellular process; regulation of cellular process;	---NA---	metal ion binding; DNA binding;
YSB_LS_c43316_g1_i2	2326	ecdysteroid 22-kinase [Danaus plexippus]	EHJ66241	1.10988e-75	58	257.299	384	---NA---	3	F:kinase activity; P:phosphorylation; F:transferase activity, transferring phosphorus-containing groups	---NA---	---NA---	---NA---
YSB_LS_c32944_g1_i1	2197	ecdysteroid regulated protein [Danaus plexippus]	EHJ69470	4.30772e-64	75	230.335	211	---NA---	0	---NA---	---NA---	---NA---	---NA---
YSB_LS_CL8674Contig1	2179	ecdysteroid-inducible angiotensin-converting enzyme-related gene product precursor [Bombyx mori]	NP_001036859	0	89	1065.45	640	EC:3.4.15	4	C:membrane; F:metallopeptidase activity; F:peptidyl-dipeptidase activity; P:proteolysis	proteolysis;	membrane;	metallopeptidase activity; peptidyl-dipeptidase activity;
YSB_LS_c20394_g1_i1	772	eclair [Papilio xuthus]	BAM18022	1.57002e-106	95	315.464	166	---NA---	2	C:integral component of membrane; P:transport	transport;	integral component of membrane;	---NA---
YSB_LS_c42341_g2_i5	1919	ecto-nucleotidase [Danaus plexippus]	EHJ72414	0	72	573.548	534	---NA---	2	P:nucleotide catabolic process; F:hydrolase activity	---NA---	---NA---	---NA---
YSB_LS_CL8007Contig1	4672	ecto-nucleotidase precursor [Bombyx mori]	NP_001040490	2.30784e-179	71	557.755	527	---NA---	5	F:metal ion binding; P:nucleotide catabolic process; F:hydrolase activity, acting on ester bonds; F:hydrolase activity; F:nucleotide binding	---NA---	---NA---	---NA---
YSB_LS_c42341_g2_i4	3428	ecto-nucleotidase precursor [Bombyx mori]	NP_001040490	1.60908e-152	74	477.248	442	---NA---	2	F:binding; F:hydrolase activity	---NA---	---NA---	binding; hydrolase activity;
YSB_LS_c42341_g2_i6	807	ecto-nucleotidase precursor [Bombyx mori]	NP_001040490	5.41091e-101	85	314.694	211	---NA---	4	P:nucleotide catabolic process; F:metal ion binding; F:hydrolase activity, acting on ester bonds; F:nucleotide binding	nucleotide catabolic process;	---NA---	metal ion binding; hydrolase activity, acting on ester bonds; nucleotide binding;
YSB_LS_c24459_g1_i1	737	ef hand protein [Danaus plexippus]	EHJ63421	2.7456e-93	78	283.108	238	---NA---	1	F:calcium ion binding	---NA---	---NA---	---NA---
YSB_LS_c35237_g2_i1	3537	Ef1alpha-like factor isoform 1 [Danaus plexippus]	EHJ64674	0	90	1014.6	607	---NA---	3	P:GTP catabolic process; F:GTPase activity; F:GTP binding	GTP catabolic process;	---NA---	GTPase activity; GTP binding;
YSB_LS_c27377_g1_i2	520	effete, isoform A [Drosophila melanogaster]	NP_731941	5.021e-81	89	244.588	146	EC:6.3.2.19	15	P:cyclin catabolic process; P:compound eye photoreceptor cell differentiation; F:protein binding; P:regulation of R7 cell differentiation; P:regulation of protein stability; P:female germ-line stem cell division; P:chromosome organization; P:mitosis; F:ubiquitin-protein ligase activity; P:protein ubiquitination; P:spermatid development; P:male meiosis; C:microtubule associated complex; P:germ-lin…	cyclin catabolic process; compound eye photoreceptor cell differentiation; regulation of R7 cell differentiation; regulation of protein stability; female germ-line stem cell division; chromosome organization; mitosis; protein ubiquitination; spermatid development; male meiosis; germ-line stem cell maintenance; neuron remodeling;	microtubule associated complex;	protein binding; ubiquitin-protein ligase activity;
YSB_LS_c29679_g1_i1	776	EF-hand motif protein [Nilaparvata lugens]	BAP87105	5.30261e-111	95	325.479	181	---NA---	0	---NA---	---NA---	---NA---	---NA---
YSB_LS_c29679_g2_i1	979	EF-hand motif protein [Nilaparvata lugens]	BAP87106	6.68385e-131	95	380.178	196	---NA---	0	---NA---	---NA---	---NA---	---NA---
YSB_LS_c45844_g1_i1	293	EF-hand motif protein [Nilaparvata lugens]	BAP87105	2.0146e-17	85	78.5666	47	---NA---	0	---NA---	---NA---	---NA---	---NA---
YSB_LS_c39142_g1_i1	4892	egalitarian [Danaus plexippus]	EHJ71251	0	93	1454.88	857	---NA---	3	F:nucleic acid binding; F:3'-5' exonuclease activity; P:nucleobase-containing compound metabolic process	nucleobase-containing compound metabolic process;	---NA---	nucleic acid binding; 3'-5' exonuclease activity;
YSB_LS_CL10217Contig1	1527	eIF 2a kinase [Bombyx mori]	NP_001037482	3.19538e-152	88	455.292	287	EC:2.7.11	3	P:protein phosphorylation; F:ATP binding; F:protein serine/threonine kinase activity	protein phosphorylation;	---NA---	ATP binding; protein serine/threonine kinase activity;
YSB_LS_CL2834Contig1	2288	eIF2 alpha subunit [Danaus plexippus]	EHJ70512	0	96	575.089	324	---NA---	3	P:translational initiation; C:eukaryotic translation initiation factor 2 complex; F:translation initiation factor activity	translational initiation;	eukaryotic translation initiation factor 2 complex;	translation initiation factor activity;
YSB_LS_c39409_g3_i1	3481	eIF2B-alpha protein [Bombyx mori]	NP_001037648	1.7216e-179	95	536.184	303	---NA---	1	P:cellular metabolic process	cellular metabolic process;	---NA---	---NA---
YSB_LS_c43933_g1_i1	1896	eIF2B-alpha-like protein [Danaus plexippus]	EHJ70136	0	93	613.224	351	---NA---	1	P:cellular biosynthetic process	cellular biosynthetic process;	---NA---	---NA---
YSB_LS_CL2881Contig1	2281	eIF2B-beta protein [Danaus plexippus]	EHJ76189	3.41459e-70	83	254.988	178	---NA---	2	F:zinc ion binding; P:cellular metabolic process	cellular metabolic process;	---NA---	zinc ion binding;
YSB_LS_c19280_g1_i1	1474	eIF2B-beta protein [Danaus plexippus]	EHJ76189	4.57809e-35	75	145.206	214	---NA---	1	F:metal ion binding	---NA---	---NA---	metal ion binding;
YSB_LS_c43099_g1_i3	514	eIF2B-beta protein [Danaus plexippus]	EHJ76189	2.62373e-32	92	128.257	70	---NA---	2	F:zinc ion binding; P:cellular metabolic process	cellular metabolic process;	---NA---	zinc ion binding;
YSB_LS_c34103_g1_i1	1666	eIF2B-gamma protein [Danaus plexippus]	EHJ66861	0	90	613.609	372	---NA---	0	---NA---	---NA---	---NA---	---NA---
YSB_LS_c30476_g1_i1	2801	Elav protein [Bombyx mori]	NP_001091837	0	96	543.117	301	---NA---	2	F:nucleotide binding; F:RNA binding	---NA---	---NA---	nucleotide binding; RNA binding;
YSB_LS_c34616_g1_i1	1018	electron-transfer-flavoprotein beta polypeptide [Danaus plexippus]	EHJ78721	3.14866e-160	98	456.447	253	---NA---	1	F:electron carrier activity	---NA---	---NA---	electron carrier activity;
YSB_LS_c28830_g1_i1	1049	ELL complex EAP30 subunit [Bombyx mori]	NP_001040397	2.50266e-144	89	416.387	249	---NA---	0	---NA---	---NA---	---NA---	---NA---
YSB_LS_c28830_g1_i2	754	ELL complex EAP30 subunit [Bombyx mori]	NP_001040397	5.56784e-82	88	253.832	160	---NA---	0	---NA---	---NA---	---NA---	---NA---
YSB_LS_c28830_g1_i3	1006	ELL complex EAP30 subunit [Bombyx mori]	NP_001040397	2.50734e-111	92	332.028	191	---NA---	0	---NA---	---NA---	---NA---	---NA---
YSB_LS_c34984_g1_i1	2997	elongase [Papilio polytes]	BAM19299	1.19786e-168	91	503.827	293	---NA---	1	C:integral component of membrane	---NA---	integral component of membrane;	---NA---
YSB_LS_c33586_g1_i1	1423	elongase 68beta [Papilio xuthus]	BAM18476	0	98	541.962	289	---NA---	1	C:integral component of membrane	---NA---	integral component of membrane;	---NA---
YSB_LS_c40480_g1_i1	3276	elongation factor 1 alpha [Bombyx mori]	AFJ44727	0	99	908.286	443	---NA---	6	F:translation elongation factor activity; P:translational elongation; P:GTP catabolic process; F:GTPase activity; C:cytoplasm; F:GTP binding	translational elongation; GTP catabolic process;	cytoplasm;	translation elongation factor activity; GTPase activity; GTP binding;
YSB_LS_c10273_g1_i1	509	elongation factor 1 alpha [Dioryctria albovittella]	AET11807	2.91038e-121	100	348.206	169	---NA---	5	F:translation elongation factor activity; P:translational elongation; P:GTP catabolic process; F:GTPase activity; F:GTP binding	translational elongation; GTP catabolic process;	---NA---	translation elongation factor activity; GTPase activity; GTP binding;
YSB_LS_c75607_g1_i1	488	elongation factor 1 beta [Riptortus pedestris]	BAN20645	2.46589e-67	94	211.846	122	---NA---	3	F:translation elongation factor activity; C:eukaryotic translation elongation factor 1 complex; P:translational elongation	translational elongation;	eukaryotic translation elongation factor 1 complex;	translation elongation factor activity;
YSB_LS_c38163_g4_i2	1104	elongation factor 1 delta [Papilio xuthus]	BAM17873	1.65277e-114	84	342.043	266	---NA---	3	F:translation elongation factor activity; C:eukaryotic translation elongation factor 1 complex; P:translational elongation	translational elongation;	eukaryotic translation elongation factor 1 complex;	translation elongation factor activity;
YSB_LS_CL7334Contig1	1428	elongation factor 1 gamma [Bombyx mori]	NP_001036852	0	89	681.019	425	---NA---	3	F:translation elongation factor activity; C:eukaryotic translation elongation factor 1 complex; P:translational elongation	translational elongation;	eukaryotic translation elongation factor 1 complex;	translation elongation factor activity;
YSB_LS_c24573_g1_i1	439	elongation factor 1-alpha [Bacillus rossius redtenbacheri]	ABR21646	6.48003e-78	86	237.269	146	---NA---	5	F:translation elongation factor activity; P:translational elongation; P:GTP catabolic process; F:GTPase activity; F:GTP binding	translational elongation; GTP catabolic process;	---NA---	translation elongation factor activity; GTPase activity; GTP binding;
YSB_LS_c66834_g1_i1	307	elongation factor 1-alpha [Bacillus rossius redtenbacheri]	ABR21646	1.62125e-60	97	190.66	95	---NA---	5	F:translation elongation factor activity; P:translational elongation; P:GTP catabolic process; F:GTPase activity; F:GTP binding	translational elongation; GTP catabolic process;	---NA---	translation elongation factor activity; GTPase activity; GTP binding;
YSB_LS_c45430_g1_i1	303	elongation factor 1-alpha [Scathophaga stercoraria]	CAE53261	2.69689e-53	89	172.17	100	---NA---	3	F:translation elongation factor activity; F:GTP binding; P:translational elongation	translational elongation;	---NA---	translation elongation factor activity; GTP binding;
YSB_LS_c26911_g1_i1	353	elongation factor 1-alpha, partial [Coccotrypes impressus]	AAM49591	1.42004e-51	91	165.622	94	---NA---	3	F:translation elongation factor activity; F:GTP binding; P:translational elongation	translational elongation;	---NA---	translation elongation factor activity; GTP binding;
YSB_LS_c30539_g1_i1	778	elongation factor 1-beta' [Bombyx mori]	NP_001037556	3.45786e-105	89	312.383	222	---NA---	3	F:translation elongation factor activity; C:eukaryotic translation elongation factor 1 complex; P:translational elongation	translational elongation;	eukaryotic translation elongation factor 1 complex;	translation elongation factor activity;
YSB_LS_c25205_g1_i1	805	Elongation factor 1-beta' [Camponotus floridanus]	EFN63002	2.1184e-86	82	264.618	223	---NA---	3	F:translation elongation factor activity; C:eukaryotic translation elongation factor 1 complex; P:translational elongation	translational elongation;	eukaryotic translation elongation factor 1 complex;	translation elongation factor activity;
YSB_LS_c53143_g1_i1	428	Elongation factor 1-gamma, partial [Zootermopsis nevadensis]	KDR22664	2.16235e-77	90	243.432	142	---NA---	0	---NA---	---NA---	---NA---	---NA---
YSB_LS_c26911_g2_i1	529	elongation factor 2, partial [Micrarchus sp. n. 1 LTD-2014]	AHY99839	1.6117e-61	85	197.208	118	---NA---	0	---NA---	---NA---	---NA---	---NA---
YSB_LS_c34501_g1_i3	1192	elongation factor Ts [Bombyx mori]	NP_001040359	0	90	524.242	308	---NA---	3	F:translation elongation factor activity; C:intracellular; P:translational elongation	translational elongation;	intracellular;	translation elongation factor activity;
YSB_LS_c35515_g1_i1	1781	elongation factor Tu [Danaus plexippus]	EHJ65780	0	96	842.032	448	---NA---	6	F:translation elongation factor activity; C:intracellular; P:translational elongation; P:GTP catabolic process; F:GTPase activity; F:GTP binding	translational elongation; GTP catabolic process;	intracellular;	translation elongation factor activity; GTPase activity; GTP binding;
YSB_LS_c19596_g1_i1	769	elongation factor-1 alpha [Stictopelta sp. NYSM Lin LSCT-1]	AAF29848	0	98	513.072	256	---NA---	5	F:translation elongation factor activity; P:translational elongation; P:GTP catabolic process; F:GTPase activity; F:GTP binding	translational elongation; GTP catabolic process;	---NA---	translation elongation factor activity; GTPase activity; GTP binding;
YSB_LS_c29818_g1_i1	334	elongation factor-1 alpha, partial [Dastarcus helophoroides]	AHY22512	2.71421e-63	94	196.438	105	---NA---	0	---NA---	---NA---	---NA---	---NA---
YSB_LS_c53114_g1_i1	561	elongation factor-2 [Periplaneta americana]	AAR01309	1.27524e-123	97	373.244	186	---NA---	5	F:translation elongation factor activity; P:translational elongation; P:GTP catabolic process; F:GTPase activity; F:GTP binding	translational elongation; GTP catabolic process;	---NA---	translation elongation factor activity; GTPase activity; GTP binding;
YSB_LS_c39445_g1_i4	1757	elongation protein 4-like protein [Danaus plexippus]	EHJ77236	2.9717e-166	80	486.108	367	---NA---	2	C:Elongator holoenzyme complex; P:regulation of transcription from RNA polymerase II promoter	regulation of transcription from RNA polymerase II promoter;	Elongator holoenzyme complex;	---NA---
YSB_LS_c39445_g1_i8	2977	elongation protein 4-like protein [Danaus plexippus]	EHJ77236	1.66598e-130	72	406.757	373	---NA---	2	C:Elongator holoenzyme complex; P:regulation of transcription from RNA polymerase II promoter	---NA---	---NA---	---NA---
YSB_LS_c40212_g1_i2	4001	elongator complex protein 1 [Bombyx mori]	NP_001182006	0	76	1404.42	1276	---NA---	0	---NA---	---NA---	---NA---	---NA---
YSB_LS_CL7230Contig1	1286	embryonic development factor [Danaus plexippus]	EHJ72538	5.95917e-167	93	478.019	268	---NA---	0	---NA---	---NA---	---NA---	---NA---
YSB_LS_c32679_g1_i2	2008	encore protein [Danaus plexippus]	EHJ73463	1.05654e-89	65	309.301	343	---NA---	1	F:nucleic acid binding	---NA---	---NA---	---NA---
YSB_LS_c8603_g1_i1	394	encore protein [Danaus plexippus]	EHJ73463	3.69893e-26	76	80.1073	78	---NA---	1	F:nucleic acid binding	---NA---	---NA---	---NA---
YSB_LS_c59576_g1_i1	486	Endocuticle structural glycoprotein SgAbd-1 [Camponotus floridanus]	EFN60841	3.85972e-49	72	163.696	129	---NA---	1	F:structural constituent of cuticle	---NA---	---NA---	---NA---
YSB_LS_c37358_g6_i1	347	endonuclease [Bombyx mori]	BAD86660	4.98122e-25	68	100.138	102	---NA---	1	F:endonuclease activity	---NA---	---NA---	---NA---
YSB_LS_c37358_g6_i2	347	endonuclease [Bombyx mori]	BAD86660	1.44452e-25	67	101.293	102	---NA---	1	F:endonuclease activity	---NA---	---NA---	---NA---
YSB_LS_CL7282Contig1	1422	endonuclease and reverse transcriptase-like protein [Bombyx mori]	AAQ57129	1.55264e-160	77	488.034	354	---NA---	1	F:catalytic activity	---NA---	---NA---	catalytic activity;
YSB_LS_CL5118Contig1	1041	endonuclease and reverse transcriptase-like protein [Bombyx mori]	BAA76304	7.7321e-103	66	331.257	355	---NA---	4	F:RNA binding; P:RNA-dependent DNA replication; F:endonuclease activity; F:RNA-directed DNA polymerase activity	---NA---	---NA---	---NA---
YSB_LS_CL4601Contig1	968	endonuclease and reverse transcriptase-like protein [Bombyx mori]	AAQ57129	1.60625e-93	66	305.834	318	---NA---	4	F:RNA binding; P:RNA-dependent DNA replication; F:endonuclease activity; F:RNA-directed DNA polymerase activity	---NA---	---NA---	---NA---
YSB_LS_CL8531Contig1	2371	endonuclease and reverse transcriptase-like protein [Bombyx mori]	AAQ57129	0	79	781.941	576	EC:2.7.7.49	4	F:endonuclease activity; F:RNA-directed DNA polymerase activity; P:RNA-dependent DNA replication; F:RNA binding	RNA-dependent DNA replication;	---NA---	endonuclease activity; RNA-directed DNA polymerase activity; RNA binding;
YSB_LS_CL5780Contig1	735	endonuclease and reverse transcriptase-like protein [Bombyx mori]	AAQ57129	1.65109e-108	82	342.428	244	EC:2.7.7.49	4	F:endonuclease activity; F:RNA-directed DNA polymerase activity; P:RNA-dependent DNA replication; F:RNA binding	RNA-dependent DNA replication;	---NA---	endonuclease activity; RNA-directed DNA polymerase activity; RNA binding;
YSB_LS_CL7482Contig1	1216	endonuclease and reverse transcriptase-like protein [Bombyx mori]	AAQ57129	1.11671e-167	82	503.827	338	EC:2.7.7.49	4	F:endonuclease activity; F:RNA-directed DNA polymerase activity; P:RNA-dependent DNA replication; F:RNA binding	RNA-dependent DNA replication;	---NA---	endonuclease activity; RNA-directed DNA polymerase activity; RNA binding;
YSB_LS_CL9169Contig1	6272	endonuclease and reverse transcriptase-like protein [Bombyx mori]	AAQ57129	0	69	1036.94	953	---NA---	4	F:RNA binding; P:RNA-dependent DNA replication; F:endonuclease activity; F:RNA-directed DNA polymerase activity	---NA---	---NA---	---NA---
YSB_LS_CL2337Contig1	1158	endonuclease and reverse transcriptase-like protein [Bombyx mori]	AAQ57129	0	86	545.043	340	EC:2.7.7.49	4	F:endonuclease activity; F:RNA-directed DNA polymerase activity; P:RNA-dependent DNA replication; F:RNA binding	RNA-dependent DNA replication;	---NA---	endonuclease activity; RNA-directed DNA polymerase activity; RNA binding;
YSB_LS_CL127Contig1	2448	endonuclease and reverse transcriptase-like protein [Bombyx mori]	AAQ57129	5.05958e-130	76	420.624	314	---NA---	1	F:catalytic activity	---NA---	---NA---	catalytic activity;
YSB_LS_CL1122Contig1	4268	endonuclease and reverse transcriptase-like protein [Bombyx mori]	AAQ57129	0	65	598.201	605	---NA---	4	F:RNA binding; P:RNA-dependent DNA replication; F:endonuclease activity; F:RNA-directed DNA polymerase activity	---NA---	---NA---	---NA---
YSB_LS_CL9766Contig1	2266	endonuclease and reverse transcriptase-like protein [Bombyx mori]	AAQ57129	1.52053e-172	68	530.02	540	---NA---	4	F:RNA binding; P:RNA-dependent DNA replication; F:endonuclease activity; F:RNA-directed DNA polymerase activity	---NA---	---NA---	---NA---
YSB_LS_c11037_g1_i1	421	endonuclease and reverse transcriptase-like protein [Bombyx mori]	AAQ57129	6.82292e-09	58	43.1282	51	---NA---	4	F:RNA binding; P:RNA-dependent DNA replication; F:endonuclease activity; F:RNA-directed DNA polymerase activity	---NA---	---NA---	---NA---
YSB_LS_c16414_g1_i1	442	endonuclease and reverse transcriptase-like protein [Bombyx mori]	AAQ57129	2.67269e-13	65	72.0182	90	---NA---	4	F:RNA binding; P:RNA-dependent DNA replication; F:endonuclease activity; F:RNA-directed DNA polymerase activity	---NA---	---NA---	---NA---
YSB_LS_c16555_g1_i1	232	endonuclease and reverse transcriptase-like protein [Bombyx mori]	AAQ57129	5.10059e-15	63	74.7146	66	---NA---	4	F:RNA binding; P:RNA-dependent DNA replication; F:endonuclease activity; F:RNA-directed DNA polymerase activity	---NA---	---NA---	---NA---
YSB_LS_c18056_g1_i1	313	endonuclease and reverse transcriptase-like protein [Bombyx mori]	BAA76304	2.35881e-14	70	73.559	81	---NA---	4	F:RNA binding; P:RNA-dependent DNA replication; F:endonuclease activity; F:RNA-directed DNA polymerase activity	---NA---	---NA---	---NA---
YSB_LS_c19234_g1_i1	523	endonuclease and reverse transcriptase-like protein [Bombyx mori]	AAQ57129	1.31506e-37	65	125.946	131	---NA---	4	F:RNA binding; P:RNA-dependent DNA replication; F:endonuclease activity; F:RNA-directed DNA polymerase activity	---NA---	---NA---	---NA---
YSB_LS_c19234_g2_i1	1204	endonuclease and reverse transcriptase-like protein [Bombyx mori]	AAQ57129	1.4171e-148	72	454.136	402	---NA---	1	F:catalytic activity	---NA---	---NA---	catalytic activity;
YSB_LS_c22825_g1_i1	685	endonuclease and reverse transcriptase-like protein [Bombyx mori]	AAQ57129	8.98706e-80	75	264.233	227	---NA---	1	F:catalytic activity	---NA---	---NA---	catalytic activity;
YSB_LS_c27192_g1_i1	511	endonuclease and reverse transcriptase-like protein [Bombyx mori]	BAA76304	4.18711e-26	57	110.538	152	---NA---	4	F:RNA binding; P:RNA-dependent DNA replication; F:endonuclease activity; F:RNA-directed DNA polymerase activity	---NA---	---NA---	---NA---
YSB_LS_c27192_g1_i2	667	endonuclease and reverse transcriptase-like protein [Bombyx mori]	BAA76304	3.21917e-46	63	169.859	204	---NA---	4	F:RNA binding; P:RNA-dependent DNA replication; F:endonuclease activity; F:RNA-directed DNA polymerase activity	---NA---	---NA---	---NA---
YSB_LS_c30855_g3_i1	546	endonuclease and reverse transcriptase-like protein [Bombyx mori]	AAQ57129	1.61409e-39	67	149.443	149	---NA---	4	F:RNA binding; P:RNA-dependent DNA replication; F:endonuclease activity; F:RNA-directed DNA polymerase activity	---NA---	---NA---	---NA---
YSB_LS_c30957_g1_i1	790	endonuclease and reverse transcriptase-like protein [Bombyx mori]	AAQ57129	1.86233e-26	69	95.1301	78	---NA---	4	F:RNA binding; P:RNA-dependent DNA replication; F:endonuclease activity; F:RNA-directed DNA polymerase activity	---NA---	---NA---	---NA---
YSB_LS_c37358_g4_i2	1358	endonuclease and reverse transcriptase-like protein [Bombyx mori]	BAA76304	5.31189e-152	69	464.537	464	---NA---	4	F:RNA binding; P:RNA-dependent DNA replication; F:endonuclease activity; F:RNA-directed DNA polymerase activity	---NA---	---NA---	---NA---
YSB_LS_c4022_g2_i1	336	endonuclease and reverse transcriptase-like protein [Bombyx mori]	AAQ57129	6.55481e-24	65	101.679	105	---NA---	4	F:RNA binding; P:RNA-dependent DNA replication; F:endonuclease activity; F:RNA-directed DNA polymerase activity	---NA---	---NA---	---NA---
YSB_LS_c40545_g4_i1	206	endonuclease and reverse transcriptase-like protein [Bombyx mori]	AAQ57129	1.83372e-19	75	87.0409	68	---NA---	1	F:catalytic activity	---NA---	---NA---	catalytic activity;
YSB_LS_c41477_g2_i3	1781	endonuclease and reverse transcriptase-like protein [Bombyx mori]	AAQ57129	4.15046e-162	72	496.893	436	---NA---	1	F:catalytic activity	---NA---	---NA---	catalytic activity;
YSB_LS_c41964_g2_i3	1966	endonuclease and reverse transcriptase-like protein [Bombyx mori]	AAQ57129	3.22576e-144	66	281.567	276	---NA---	4	F:RNA binding; P:RNA-dependent DNA replication; F:endonuclease activity; F:RNA-directed DNA polymerase activity	---NA---	---NA---	---NA---
YSB_LS_c42768_g1_i2	728	endonuclease and reverse transcriptase-like protein [Bombyx mori]	AAQ57129	2.54013e-139	90	423.32	242	EC:2.7.7.49	4	F:endonuclease activity; F:RNA-directed DNA polymerase activity; P:RNA-dependent DNA replication; F:RNA binding	RNA-dependent DNA replication;	---NA---	endonuclease activity; RNA-directed DNA polymerase activity; RNA binding;
YSB_LS_c42768_g1_i6	1059	endonuclease and reverse transcriptase-like protein [Bombyx mori]	AAQ57129	5.23337e-126	91	393.275	230	EC:2.7.7.49	4	F:endonuclease activity; F:RNA-directed DNA polymerase activity; P:RNA-dependent DNA replication; F:RNA binding	RNA-dependent DNA replication;	---NA---	endonuclease activity; RNA-directed DNA polymerase activity; RNA binding;
YSB_LS_c42858_g2_i2	878	endonuclease and reverse transcriptase-like protein [Bombyx mori]	AAQ57129	4.68967e-135	82	414.461	292	EC:2.7.7.49	4	F:endonuclease activity; F:RNA-directed DNA polymerase activity; P:RNA-dependent DNA replication; F:RNA binding	RNA-dependent DNA replication;	---NA---	endonuclease activity; RNA-directed DNA polymerase activity; RNA binding;
YSB_LS_c42858_g3_i1	356	endonuclease and reverse transcriptase-like protein [Bombyx mori]	AAQ57129	1.23465e-50	90	177.948	116	EC:2.7.7.49	4	F:endonuclease activity; F:RNA-directed DNA polymerase activity; P:RNA-dependent DNA replication; F:RNA binding	RNA-dependent DNA replication;	---NA---	endonuclease activity; RNA-directed DNA polymerase activity; RNA binding;
YSB_LS_c44291_g1_i2	3055	endonuclease and reverse transcriptase-like protein [Bombyx mori]	AAQ57129	1.56531e-114	86	384.415	243	EC:2.7.7.49	4	F:endonuclease activity; F:RNA-directed DNA polymerase activity; P:RNA-dependent DNA replication; F:RNA binding	RNA-dependent DNA replication;	---NA---	endonuclease activity; RNA-directed DNA polymerase activity; RNA binding;
YSB_LS_c491_g1_i1	635	endonuclease and reverse transcriptase-like protein [Bombyx mori]	BAA76304	2.49469e-12	48	48.9062	80	---NA---	4	F:RNA binding; P:RNA-dependent DNA replication; F:endonuclease activity; F:RNA-directed DNA polymerase activity	---NA---	---NA---	---NA---
YSB_LS_c44436_g2_i1	1586	endonuclease and reverse transcriptase-like protein [Bombyx mori]	AAQ57129	6.95192e-172	79	519.62	386	EC:2.7.7.49	4	F:endonuclease activity; F:RNA-directed DNA polymerase activity; P:RNA-dependent DNA replication; F:RNA binding	RNA-dependent DNA replication;	---NA---	endonuclease activity; RNA-directed DNA polymerase activity; RNA binding;
YSB_LS_CL271Contig1	3445	endonuclease-reverse transcriptase [Bombyx mori]	ADF18552	0	73	1071.23	977	---NA---	1	F:catalytic activity	---NA---	---NA---	catalytic activity;
YSB_LS_CL8458Contig1	3307	endonuclease-reverse transcriptase [Bombyx mori]	ADF18552	0	67	935.25	983	---NA---	4	F:RNA binding; P:RNA-dependent DNA replication; F:endonuclease activity; F:RNA-directed DNA polymerase activity	---NA---	---NA---	---NA---
YSB_LS_CL8669Contig1	2040	endonuclease-reverse transcriptase [Bombyx mori]	ADF18553	0	65	596.275	642	---NA---	4	F:RNA binding; P:RNA-dependent DNA replication; F:endonuclease activity; F:RNA-directed DNA polymerase activity	---NA---	---NA---	---NA---
YSB_LS_CL7025Contig1	2423	endonuclease-reverse transcriptase [Bombyx mori]	ADI61815	0	89	1238.02	750	EC:2.7.7.49	4	F:endonuclease activity; F:RNA-directed DNA polymerase activity; P:RNA-dependent DNA replication; F:RNA binding	RNA-dependent DNA replication;	---NA---	endonuclease activity; RNA-directed DNA polymerase activity; RNA binding;
YSB_LS_CL7056Contig1	3278	endonuclease-reverse transcriptase [Bombyx mori]	ADI61824	0	63	763.066	871	---NA---	5	F:metal ion binding; F:RNA binding; P:RNA-dependent DNA replication; F:endonuclease activity; F:RNA-directed DNA polymerase activity	---NA---	---NA---	---NA---
YSB_LS_CL467Contig1	4142	endonuclease-reverse transcriptase [Bombyx mori]	ADI61816	2.00318e-133	77	443.736	356	---NA---	1	F:catalytic activity	---NA---	---NA---	catalytic activity;
YSB_LS_CL2063Contig1	1022	endonuclease-reverse transcriptase [Bombyx mori]	ADI61832	2.24689e-144	81	447.588	313	EC:2.7.7.49	4	F:endonuclease activity; F:RNA-directed DNA polymerase activity; P:RNA-dependent DNA replication; F:RNA binding	RNA-dependent DNA replication;	---NA---	endonuclease activity; RNA-directed DNA polymerase activity; RNA binding;
YSB_LS_CL6524Contig1	641	endonuclease-reverse transcriptase [Bombyx mori]	ADI61824	4.49928e-56	65	197.978	183	---NA---	5	F:metal ion binding; F:RNA binding; P:RNA-dependent DNA replication; F:endonuclease activity; F:RNA-directed DNA polymerase activity	---NA---	---NA---	---NA---
YSB_LS_CL3315Contig1	4474	endonuclease-reverse transcriptase [Bombyx mori]	ADI61832	0	64	1000.73	1296	---NA---	4	F:RNA binding; P:RNA-dependent DNA replication; F:endonuclease activity; F:RNA-directed DNA polymerase activity	---NA---	---NA---	---NA---
YSB_LS_CL1990Contig1	762	endonuclease-reverse transcriptase [Bombyx mori]	ADI61816	6.56919e-74	83	248.825	166	EC:2.7.7.49	4	F:endonuclease activity; F:RNA-directed DNA polymerase activity; P:RNA-dependent DNA replication; F:RNA binding	RNA-dependent DNA replication;	---NA---	endonuclease activity; RNA-directed DNA polymerase activity; RNA binding;
YSB_LS_CL6421Contig1	3225	endonuclease-reverse transcriptase [Bombyx mori]	ADI61822	0	81	815.068	551	EC:2.7.7.49	4	F:endonuclease activity; F:RNA-directed DNA polymerase activity; P:RNA-dependent DNA replication; F:RNA binding	RNA-dependent DNA replication;	---NA---	endonuclease activity; RNA-directed DNA polymerase activity; RNA binding;
YSB_LS_CL1474Contig1	2782	endonuclease-reverse transcriptase [Bombyx mori]	ADI61832	3.41769e-75	56	274.248	447	---NA---	4	F:RNA binding; P:RNA-dependent DNA replication; F:endonuclease activity; F:RNA-directed DNA polymerase activity	---NA---	---NA---	---NA---
YSB_LS_CL2152Contig1	790	endonuclease-reverse transcriptase [Bombyx mori]	ADI61814	5.37741e-72	74	243.817	194	---NA---	1	F:catalytic activity	---NA---	---NA---	catalytic activity;
YSB_LS_CL2665Contig1	4280	endonuclease-reverse transcriptase [Bombyx mori]	ADI61830	0	67	877.085	969	---NA---	4	F:RNA binding; P:RNA-dependent DNA replication; F:endonuclease activity; F:RNA-directed DNA polymerase activity	---NA---	---NA---	---NA---
YSB_LS_CL3003Contig1	3125	endonuclease-reverse transcriptase [Bombyx mori]	ADI61824	0	54	639.417	1003	---NA---	5	F:metal ion binding; F:RNA binding; P:RNA-dependent DNA replication; F:endonuclease activity; F:RNA-directed DNA polymerase activity	---NA---	---NA---	---NA---
YSB_LS_CL7645Contig1	4271	endonuclease-reverse transcriptase [Bombyx mori]	ADI61831	0	64	918.302	1115	---NA---	4	F:RNA binding; P:RNA-dependent DNA replication; F:endonuclease activity; F:RNA-directed DNA polymerase activity	---NA---	---NA---	---NA---
YSB_LS_CL615Contig1	2821	endonuclease-reverse transcriptase [Bombyx mori]	ADI61810	0	83	1392.87	941	EC:2.7.7.49	4	F:endonuclease activity; F:RNA-directed DNA polymerase activity; P:RNA-dependent DNA replication; F:RNA binding	RNA-dependent DNA replication;	---NA---	endonuclease activity; RNA-directed DNA polymerase activity; RNA binding;
YSB_LS_CL2213Contig1	3019	endonuclease-reverse transcriptase [Bombyx mori]	ADI61817	0	85	1033.86	692	EC:2.7.7.49	4	F:endonuclease activity; F:RNA-directed DNA polymerase activity; P:RNA-dependent DNA replication; F:RNA binding	RNA-dependent DNA replication;	---NA---	endonuclease activity; RNA-directed DNA polymerase activity; RNA binding;
YSB_LS_c10476_g1_i1	513	endonuclease-reverse transcriptase [Bombyx mori]	ADI61829	3.41707e-43	68	159.458	166	---NA---	4	F:RNA binding; P:RNA-dependent DNA replication; F:endonuclease activity; F:RNA-directed DNA polymerase activity	---NA---	---NA---	---NA---
YSB_LS_c12304_g1_i1	1590	endonuclease-reverse transcriptase [Bombyx mori]	ADI61832	0	73	589.726	531	---NA---	1	F:catalytic activity	---NA---	---NA---	catalytic activity;
YSB_LS_c17253_g1_i1	468	endonuclease-reverse transcriptase [Bombyx mori]	ADI61831	1.37817e-45	69	166.007	135	---NA---	4	F:RNA binding; P:RNA-dependent DNA replication; F:endonuclease activity; F:RNA-directed DNA polymerase activity	---NA---	---NA---	---NA---
YSB_LS_c19139_g1_i1	1878	endonuclease-reverse transcriptase [Bombyx mori]	ADI61824	0	78	817.765	626	---NA---	2	F:binding; F:catalytic activity	---NA---	---NA---	binding; catalytic activity;
YSB_LS_c19587_g1_i1	1768	endonuclease-reverse transcriptase [Bombyx mori]	ADI61830	1.49425e-135	72	423.32	379	---NA---	1	F:catalytic activity	---NA---	---NA---	catalytic activity;
YSB_LS_c20356_g1_i2	1143	endonuclease-reverse transcriptase [Bombyx mori]	ADI61830	1.36118e-94	76	313.923	265	---NA---	1	F:catalytic activity	---NA---	---NA---	catalytic activity;
YSB_LS_c23136_g1_i1	590	endonuclease-reverse transcriptase [Bombyx mori]	ADI61832	2.61509e-51	74	150.214	125	---NA---	1	F:catalytic activity	---NA---	---NA---	catalytic activity;
YSB_LS_c24085_g1_i1	641	endonuclease-reverse transcriptase [Bombyx mori]	ADI61830	7.43407e-60	73	209.149	210	---NA---	1	F:catalytic activity	---NA---	---NA---	catalytic activity;
YSB_LS_c2594_g1_i1	689	endonuclease-reverse transcriptase [Bombyx mori]	ADI61831	1.99658e-21	66	87.8113	77	---NA---	4	F:RNA binding; P:RNA-dependent DNA replication; F:endonuclease activity; F:RNA-directed DNA polymerase activity	---NA---	---NA---	---NA---
YSB_LS_c26424_g1_i1	770	endonuclease-reverse transcriptase [Bombyx mori]	ADI61832	2.13597e-101	77	327.791	256	---NA---	1	F:catalytic activity	---NA---	---NA---	catalytic activity;
YSB_LS_c26685_g1_i1	680	endonuclease-reverse transcriptase [Bombyx mori]	ADI61831	6.77764e-33	67	132.494	119	---NA---	4	F:RNA binding; P:RNA-dependent DNA replication; F:endonuclease activity; F:RNA-directed DNA polymerase activity	---NA---	---NA---	---NA---
YSB_LS_c33254_g1_i2	2069	endonuclease-reverse transcriptase [Bombyx mori]	ADI61824	1.1071e-89	59	309.301	392	---NA---	5	F:metal ion binding; F:RNA binding; P:RNA-dependent DNA replication; F:endonuclease activity; F:RNA-directed DNA polymerase activity	---NA---	---NA---	---NA---
YSB_LS_c34695_g1_i1	2179	endonuclease-reverse transcriptase [Bombyx mori]	ADI61830	0	69	608.986	549	---NA---	4	F:RNA binding; P:RNA-dependent DNA replication; F:endonuclease activity; F:RNA-directed DNA polymerase activity	---NA---	---NA---	---NA---
YSB_LS_c37195_g1_i2	2572	endonuclease-reverse transcriptase [Bombyx mori]	ADI61824	0	86	1175.61	753	EC:2.7.7.49	5	F:metal ion binding; F:endonuclease activity; F:RNA-directed DNA polymerase activity; P:RNA-dependent DNA replication; F:RNA binding	RNA-dependent DNA replication;	---NA---	metal ion binding; endonuclease activity; RNA-directed DNA polymerase activity; RNA binding;
YSB_LS_c37951_g1_i3	2610	endonuclease-reverse transcriptase [Bombyx mori]	ADI61831	0	74	815.839	722	---NA---	1	F:catalytic activity	---NA---	---NA---	catalytic activity;
YSB_LS_c38079_g1_i2	629	endonuclease-reverse transcriptase [Bombyx mori]	ADI61830	3.17246e-15	54	79.7221	121	---NA---	4	F:RNA binding; P:RNA-dependent DNA replication; F:endonuclease activity; F:RNA-directed DNA polymerase activity	---NA---	---NA---	---NA---
YSB_LS_c38204_g2_i1	436	endonuclease-reverse transcriptase [Bombyx mori]	ADI61831	3.26003e-43	79	158.688	117	EC:2.7.7.49	4	F:endonuclease activity; F:RNA-directed DNA polymerase activity; P:RNA-dependent DNA replication; F:RNA binding	RNA-dependent DNA replication;	---NA---	endonuclease activity; RNA-directed DNA polymerase activity; RNA binding;
YSB_LS_c38204_g2_i2	3865	endonuclease-reverse transcriptase [Bombyx mori]	ADI61830	0	72	587.415	589	---NA---	1	F:catalytic activity	---NA---	---NA---	catalytic activity;
YSB_LS_c38397_g1_i1	1873	endonuclease-reverse transcriptase [Bombyx mori]	ADF18552	0	69	574.704	603	---NA---	4	F:RNA binding; P:RNA-dependent DNA replication; F:endonuclease activity; F:RNA-directed DNA polymerase activity	---NA---	---NA---	---NA---
YSB_LS_c39260_g4_i1	1201	endonuclease-reverse transcriptase [Bombyx mori]	ADI61814	1.28795e-139	75	431.409	364	---NA---	1	F:catalytic activity	---NA---	---NA---	catalytic activity;
YSB_LS_c39482_g3_i3	700	endonuclease-reverse transcriptase [Bombyx mori]	ADI61814	2.31003e-21	56	96.6709	192	---NA---	4	F:RNA binding; P:RNA-dependent DNA replication; F:endonuclease activity; F:RNA-directed DNA polymerase activity	---NA---	---NA---	---NA---
YSB_LS_c39654_g1_i1	3342	endonuclease-reverse transcriptase [Bombyx mori]	ADI61830	1.46003e-165	56	454.907	828	---NA---	4	F:RNA binding; P:RNA-dependent DNA replication; F:endonuclease activity; F:RNA-directed DNA polymerase activity	---NA---	---NA---	---NA---
YSB_LS_c39859_g1_i1	2323	endonuclease-reverse transcriptase [Bombyx mori]	ADI61830	7.64571e-129	71	339.732	316	---NA---	4	F:RNA binding; P:RNA-dependent DNA replication; F:endonuclease activity; F:RNA-directed DNA polymerase activity	---NA---	---NA---	---NA---
YSB_LS_c40905_g3_i2	362	endonuclease-reverse transcriptase [Bombyx mori]	ADI61827	1.4452e-26	66	109.768	106	---NA---	4	F:RNA binding; P:RNA-dependent DNA replication; F:endonuclease activity; F:RNA-directed DNA polymerase activity	---NA---	---NA---	---NA---
YSB_LS_c41289_g1_i1	1274	endonuclease-reverse transcriptase [Bombyx mori]	ADI61829	4.66549e-84	81	284.648	228	EC:2.7.7.49	4	F:endonuclease activity; F:RNA-directed DNA polymerase activity; P:RNA-dependent DNA replication; F:RNA binding	RNA-dependent DNA replication;	---NA---	endonuclease activity; RNA-directed DNA polymerase activity; RNA binding;
YSB_LS_c41378_g2_i2	1008	endonuclease-reverse transcriptase [Bombyx mori]	ADI61824	4.95758e-159	85	480.33	322	EC:2.7.7.49	5	F:metal ion binding; F:endonuclease activity; F:RNA-directed DNA polymerase activity; P:RNA-dependent DNA replication; F:RNA binding	RNA-dependent DNA replication;	---NA---	metal ion binding; endonuclease activity; RNA-directed DNA polymerase activity; RNA binding;
YSB_LS_c42008_g1_i1	3668	endonuclease-reverse transcriptase [Bombyx mori]	ADI61830	0	64	969.918	1154	---NA---	4	F:RNA binding; P:RNA-dependent DNA replication; F:endonuclease activity; F:RNA-directed DNA polymerase activity	---NA---	---NA---	---NA---
YSB_LS_c42422_g2_i1	4156	endonuclease-reverse transcriptase [Bombyx mori]	ADI61832	0	58	700.664	1278	---NA---	4	F:RNA binding; P:RNA-dependent DNA replication; F:endonuclease activity; F:RNA-directed DNA polymerase activity	---NA---	---NA---	---NA---
YSB_LS_c43476_g3_i6	469	endonuclease-reverse transcriptase [Bombyx mori]	ADI61811	8.85808e-40	76	149.058	130	---NA---	1	F:catalytic activity	---NA---	---NA---	catalytic activity;
YSB_LS_c44036_g1_i7	2262	endonuclease-reverse transcriptase [Bombyx mori]	ADI61829	5.48658e-132	69	425.246	423	---NA---	4	F:RNA binding; P:RNA-dependent DNA replication; F:endonuclease activity; F:RNA-directed DNA polymerase activity	---NA---	---NA---	---NA---
YSB_LS_c48867_g1_i1	348	endonuclease-reverse transcriptase [Bombyx mori]	ADI61829	1.08764e-49	83	175.252	116	EC:2.7.7.49	4	F:endonuclease activity; F:RNA-directed DNA polymerase activity; P:RNA-dependent DNA replication; F:RNA binding	RNA-dependent DNA replication;	---NA---	endonuclease activity; RNA-directed DNA polymerase activity; RNA binding;
YSB_LS_c50569_g1_i1	274	endonuclease-reverse transcriptase [Bombyx mori]	ADI61811	2.5235e-12	58	67.3958	89	---NA---	4	F:RNA binding; P:RNA-dependent DNA replication; F:endonuclease activity; F:RNA-directed DNA polymerase activity	---NA---	---NA---	---NA---
YSB_LS_c51503_g1_i1	759	endonuclease-reverse transcriptase [Bombyx mori]	ADI61830	3.39316e-70	69	239.965	252	---NA---	4	F:RNA binding; P:RNA-dependent DNA replication; F:endonuclease activity; F:RNA-directed DNA polymerase activity	---NA---	---NA---	---NA---
YSB_LS_c58120_g1_i1	234	endonuclease-reverse transcriptase [Bombyx mori]	ADI61812	7.96507e-08	66	44.2838	45	---NA---	4	F:RNA binding; P:RNA-dependent DNA replication; F:endonuclease activity; F:RNA-directed DNA polymerase activity	---NA---	---NA---	---NA---
YSB_LS_c62602_g1_i1	417	endonuclease-reverse transcriptase [Bombyx mori]	ADI61817	2.27412e-44	80	109.383	72	EC:2.7.7.49	4	F:endonuclease activity; F:RNA-directed DNA polymerase activity; P:RNA-dependent DNA replication; F:RNA binding	RNA-dependent DNA replication;	---NA---	endonuclease activity; RNA-directed DNA polymerase activity; RNA binding;
YSB_LS_c64734_g1_i1	469	endonuclease-reverse transcriptase [Bombyx mori]	ADI61830	1.49408e-54	76	191.43	155	---NA---	1	F:catalytic activity	---NA---	---NA---	catalytic activity;
YSB_LS_c65337_g1_i1	353	endonuclease-reverse transcriptase [Bombyx mori]	ADI61831	8.82014e-17	71	56.9954	46	---NA---	4	F:RNA binding; P:RNA-dependent DNA replication; F:endonuclease activity; F:RNA-directed DNA polymerase activity	---NA---	---NA---	---NA---
YSB_LS_c66908_g1_i1	874	endonuclease-reverse transcriptase [Bombyx mori]	ADI61829	7.37025e-44	68	166.007	194	---NA---	4	F:RNA binding; P:RNA-dependent DNA replication; F:endonuclease activity; F:RNA-directed DNA polymerase activity	---NA---	---NA---	---NA---
YSB_LS_c6837_g2_i1	238	endonuclease-reverse transcriptase [Bombyx mori]	ADF18552	1.6978e-21	74	93.2041	79	---NA---	1	F:catalytic activity	---NA---	---NA---	catalytic activity;
YSB_LS_c70131_g1_i1	367	endonuclease-reverse transcriptase [Bombyx mori]	ADI61830	1.01653e-22	55	98.9821	128	---NA---	4	F:RNA binding; P:RNA-dependent DNA replication; F:endonuclease activity; F:RNA-directed DNA polymerase activity	---NA---	---NA---	---NA---
YSB_LS_c71538_g1_i1	511	endonuclease-reverse transcriptase [Bombyx mori]	ADI61830	6.89011e-78	82	257.684	170	EC:2.7.7.49	4	F:endonuclease activity; F:RNA-directed DNA polymerase activity; P:RNA-dependent DNA replication; F:RNA binding	RNA-dependent DNA replication;	---NA---	endonuclease activity; RNA-directed DNA polymerase activity; RNA binding;
YSB_LS_c72583_g1_i1	405	endonuclease-reverse transcriptase [Bombyx mori]	ADI61824	1.11273e-44	81	162.155	134	EC:2.7.7.49	5	F:metal ion binding; F:endonuclease activity; F:RNA-directed DNA polymerase activity; P:RNA-dependent DNA replication; F:RNA binding	RNA-dependent DNA replication;	---NA---	metal ion binding; endonuclease activity; RNA-directed DNA polymerase activity; RNA binding;
YSB_LS_c78900_g1_i1	547	endonuclease-reverse transcriptase [Bombyx mori]	ADI61817	2.24393e-11	60	67.0106	106	---NA---	4	F:RNA binding; P:RNA-dependent DNA replication; F:endonuclease activity; F:RNA-directed DNA polymerase activity	---NA---	---NA---	---NA---
YSB_LS_c79154_g1_i1	588	endonuclease-reverse transcriptase [Bombyx mori]	ADI61817	3.36069e-15	51	78.9518	180	---NA---	4	F:RNA binding; P:RNA-dependent DNA replication; F:endonuclease activity; F:RNA-directed DNA polymerase activity	---NA---	---NA---	---NA---
YSB_LS_CL9972Contig1	2235	endonuclease-reverse transcriptase [Bombyx mori]	ADI61829	2.73871e-130	69	420.624	423	---NA---	4	F:RNA binding; P:RNA-dependent DNA replication; F:endonuclease activity; F:RNA-directed DNA polymerase activity	---NA---	---NA---	---NA---
YSB_LS_c35646_g1_i3	866	endonuclease-reverse transcriptase [Bombyx mori]	ADI61816	5.545e-100	83	321.627	218	EC:2.7.7.49	4	F:endonuclease activity; F:RNA-directed DNA polymerase activity; P:RNA-dependent DNA replication; F:RNA binding	RNA-dependent DNA replication;	---NA---	endonuclease activity; RNA-directed DNA polymerase activity; RNA binding;
YSB_LS_c38079_g1_i1	424	endonuclease-reverse transcriptase [Bombyx mori]	ADI61830	2.64893e-32	90	100.908	61	EC:2.7.7.49	4	F:endonuclease activity; F:RNA-directed DNA polymerase activity; P:RNA-dependent DNA replication; F:RNA binding	RNA-dependent DNA replication;	---NA---	endonuclease activity; RNA-directed DNA polymerase activity; RNA binding;
YSB_LS_c39260_g1_i3	3346	endonuclease-reverse transcriptase [Bombyx mori]	ADF18552	0	72	1018.07	947	---NA---	1	F:catalytic activity	---NA---	---NA---	catalytic activity;
YSB_LS_c44014_g1_i5	336	endonuclease-reverse transcriptase [Bombyx mori]	ADI61810	1.68415e-28	80	93.5893	65	EC:2.7.7.49	4	F:endonuclease activity; F:RNA-directed DNA polymerase activity; P:RNA-dependent DNA replication; F:RNA binding	RNA-dependent DNA replication;	---NA---	endonuclease activity; RNA-directed DNA polymerase activity; RNA binding;
YSB_LS_CL4729Contig1	663	endonuclease-reverse transcriptase [Danaus plexippus]	EHJ64574	1.04495e-40	61	149.058	195	---NA---	3	P:RNA-dependent DNA replication; F:endonuclease activity; F:RNA-directed DNA polymerase activity	---NA---	---NA---	---NA---
YSB_LS_CL7294Contig1	1326	endonuclease-reverse transcriptase [Danaus plexippus]	EHJ76592	6.147e-117	72	354.755	340	---NA---	1	F:catalytic activity	---NA---	---NA---	catalytic activity;
YSB_LS_CL9454Contig1	939	endonuclease-reverse transcriptase [Danaus plexippus]	EHJ73704	1.25056e-45	66	166.777	186	---NA---	4	F:RNA binding; P:RNA-dependent DNA replication; F:endonuclease activity; F:RNA-directed DNA polymerase activity	---NA---	---NA---	---NA---
YSB_LS_CL5764Contig1	850	endonuclease-reverse transcriptase [Danaus plexippus]	EHJ76592	4.05627e-87	67	271.937	277	---NA---	4	F:RNA binding; P:RNA-dependent DNA replication; F:endonuclease activity; F:RNA-directed DNA polymerase activity	---NA---	---NA---	---NA---
YSB_LS_c12400_g1_i1	339	endonuclease-reverse transcriptase [Danaus plexippus]	EHJ75502	8.22517e-22	78	67.0106	47	---NA---	1	F:catalytic activity	---NA---	---NA---	catalytic activity;
YSB_LS_c34280_g1_i1	1131	endonuclease-reverse transcriptase [Danaus plexippus]	EHJ75712	6.69484e-136	70	415.231	358	---NA---	5	F:RNA binding; F:nucleic acid binding; P:RNA-dependent DNA replication; F:endonuclease activity; F:RNA-directed DNA polymerase activity	---NA---	---NA---	---NA---
YSB_LS_c34280_g2_i1	855	endonuclease-reverse transcriptase [Danaus plexippus]	EHJ67413	8.27821e-55	78	142.51	116	---NA---	1	F:catalytic activity	---NA---	---NA---	catalytic activity;
YSB_LS_c35716_g1_i4	770	endonuclease-reverse transcriptase [Danaus plexippus]	EHJ74581	4.43725e-52	72	183.726	176	---NA---	1	F:catalytic activity	---NA---	---NA---	catalytic activity;
YSB_LS_c36172_g4_i1	409	endonuclease-reverse transcriptase [Danaus plexippus]	EHJ75712	5.31635e-29	88	117.087	62	EC:2.7.7.49	4	F:endonuclease activity; F:RNA-directed DNA polymerase activity; P:RNA-dependent DNA replication; F:RNA binding	RNA-dependent DNA replication;	---NA---	endonuclease activity; RNA-directed DNA polymerase activity; RNA binding;
YSB_LS_c40905_g3_i1	387	endonuclease-reverse transcriptase [Danaus plexippus]	EHJ76414	6.93257e-39	73	135.576	106	---NA---	1	F:catalytic activity	---NA---	---NA---	catalytic activity;
YSB_LS_c41416_g1_i2	314	endonuclease-reverse transcriptase [Danaus plexippus]	EHJ70865	2.93834e-41	76	148.288	104	---NA---	1	F:catalytic activity	---NA---	---NA---	catalytic activity;
YSB_LS_c41416_g1_i4	482	endonuclease-reverse transcriptase [Danaus plexippus]	EHJ70865	1.63617e-41	70	151.369	119	---NA---	4	F:RNA binding; P:RNA-dependent DNA replication; F:endonuclease activity; F:RNA-directed DNA polymerase activity	---NA---	---NA---	---NA---
YSB_LS_c41416_g3_i1	288	endonuclease-reverse transcriptase [Danaus plexippus]	EHJ70865	8.62437e-19	61	77.0258	71	---NA---	4	F:RNA binding; P:RNA-dependent DNA replication; F:endonuclease activity; F:RNA-directed DNA polymerase activity	---NA---	---NA---	---NA---
YSB_LS_c42227_g1_i3	2074	endonuclease-reverse transcriptase [Danaus plexippus]	EHJ70865	1.93715e-118	77	374.015	287	---NA---	1	F:catalytic activity	---NA---	---NA---	catalytic activity;
YSB_LS_c42227_g1_i7	272	endonuclease-reverse transcriptase [Danaus plexippus]	EHJ70865	7.58454e-33	89	124.405	78	EC:2.7.7.49	4	F:endonuclease activity; F:RNA-directed DNA polymerase activity; P:RNA-dependent DNA replication; F:RNA binding	RNA-dependent DNA replication;	---NA---	endonuclease activity; RNA-directed DNA polymerase activity; RNA binding;
YSB_LS_c42989_g3_i6	374	endonuclease-reverse transcriptase [Danaus plexippus]	EHJ78503	1.94938e-09	86	59.6918	58	EC:2.7.7.49	4	F:endonuclease activity; F:RNA-directed DNA polymerase activity; P:RNA-dependent DNA replication; F:RNA binding	RNA-dependent DNA replication;	---NA---	endonuclease activity; RNA-directed DNA polymerase activity; RNA binding;
YSB_LS_c44084_g1_i2	542	endonuclease-reverse transcriptase [Danaus plexippus]	EHJ64574	3.06603e-84	90	260.381	154	EC:2.7.7.49	3	F:endonuclease activity; F:RNA-directed DNA polymerase activity; P:RNA-dependent DNA replication	RNA-dependent DNA replication;	---NA---	endonuclease activity; RNA-directed DNA polymerase activity;
YSB_LS_c44116_g3_i3	1205	endonuclease-reverse transcriptase [Danaus plexippus]	EHJ70865	0	90	615.535	355	EC:2.7.7.49	4	F:endonuclease activity; F:RNA-directed DNA polymerase activity; P:RNA-dependent DNA replication; F:RNA binding	RNA-dependent DNA replication;	---NA---	endonuclease activity; RNA-directed DNA polymerase activity; RNA binding;
YSB_LS_c55488_g1_i1	410	endonuclease-reverse transcriptase [Danaus plexippus]	EHJ77570	1.15274e-18	74	84.7297	75	---NA---	1	F:catalytic activity	---NA---	---NA---	catalytic activity;
YSB_LS_c59346_g1_i1	345	endonuclease-reverse transcriptase [Danaus plexippus]	EHJ76182	8.48255e-37	77	132.494	110	---NA---	1	F:catalytic activity	---NA---	---NA---	catalytic activity;
YSB_LS_c72273_g1_i1	442	endonuclease-reverse transcriptase [Danaus plexippus]	EHJ65878	6.3026e-09	76	54.299	46	---NA---	1	F:catalytic activity	---NA---	---NA---	catalytic activity;
YSB_LS_c8607_g1_i1	490	endonuclease-reverse transcriptase [Danaus plexippus]	EHJ68642	5.93379e-08	77	55.4546	36	---NA---	1	F:catalytic activity	---NA---	---NA---	catalytic activity;
YSB_LS_c71175_g1_i1	355	endonuclease-reverse transcriptase [Eyprepocnemis plorans plorans]	AIJ27486	5.93669e-35	72	133.65	118	---NA---	0	---NA---	---NA---	---NA---	---NA---
YSB_LS_CL7481Contig1	3063	endonuclease-reverse transcriptase HmRTE-e01 [Danaus plexippus]	EHJ64905	0	66	707.597	809	---NA---	4	F:RNA binding; P:RNA-dependent DNA replication; F:endonuclease activity; F:RNA-directed DNA polymerase activity	---NA---	---NA---	---NA---
YSB_LS_CL4623Contig1	2146	endonuclease-reverse transcriptase HmRTE-e01 [Danaus plexippus]	EHJ64933	3.42531e-28	51	120.939	256	---NA---	4	F:RNA binding; P:RNA-dependent DNA replication; F:endonuclease activity; F:RNA-directed DNA polymerase activity	---NA---	---NA---	---NA---
YSB_LS_c28472_g1_i1	645	endonuclease-reverse transcriptase HmRTE-e01 [Danaus plexippus]	EHJ69346	2.53377e-30	78	117.087	107	---NA---	1	F:catalytic activity	---NA---	---NA---	catalytic activity;
YSB_LS_c37140_g1_i1	3542	endonuclease-reverse transcriptase HmRTE-e01 [Danaus plexippus]	EHJ64905	0	62	816.224	994	---NA---	4	F:RNA binding; P:RNA-dependent DNA replication; F:endonuclease activity; F:RNA-directed DNA polymerase activity	---NA---	---NA---	---NA---
YSB_LS_c43179_g1_i8	664	endonuclease-reverse transcriptase HmRTE-e01 [Danaus plexippus]	EHJ66967	2.30304e-49	72	170.244	148	---NA---	1	F:catalytic activity	---NA---	---NA---	catalytic activity;
YSB_LS_c44410_g2_i3	239	endonuclease-reverse transcriptase HmRTE-e01 [Danaus plexippus]	EHJ73144	1.17614e-19	71	84.7297	60	---NA---	4	F:RNA binding; P:RNA-dependent DNA replication; F:endonuclease activity; F:RNA-directed DNA polymerase activity	---NA---	---NA---	---NA---
YSB_LS_c65879_g1_i1	235	endonuclease-reverse transcriptase HmRTE-e01 [Danaus plexippus]	EHJ69346	1.19857e-24	76	97.0561	77	---NA---	1	F:catalytic activity	---NA---	---NA---	catalytic activity;
YSB_LS_c43179_g1_i7	633	endonuclease-reverse transcriptase HmRTE-e01 [Danaus plexippus]	EHJ66967	6.97932e-50	72	171.014	148	---NA---	1	F:catalytic activity	---NA---	---NA---	catalytic activity;
YSB_LS_CL10658Contig1	1665	endonuclease-reverse transcriptase HmRTE-e01 [Heliconius melpomene]	CBA11992	1.04074e-167	66	509.99	556	---NA---	4	F:RNA binding; P:RNA-dependent DNA replication; F:endonuclease activity; F:RNA-directed DNA polymerase activity	---NA---	---NA---	---NA---
YSB_LS_c35891_g1_i1	2126	endoplasmic reticulum oxidoreduction 1-like precursor [Bombyx mori]	NP_001138795	0	88	811.601	490	EC:5.3.4.1	5	P:protein folding; F:oxidoreductase activity, acting on a sulfur group of donors, disulfide as acceptor; F:protein disulfide isomerase activity; C:endoplasmic reticulum; P:oxidation-reduction process	protein folding; oxidation-reduction process;	endoplasmic reticulum;	oxidoreductase activity, acting on a sulfur group of donors, disulfide as acceptor; protein disulfide isomerase activity;
YSB_LS_c32214_g1_i1	1504	endoplasmic reticulum protein [Danaus plexippus]	EHJ70165	2.05508e-77	79	248.825	197	---NA---	3	C:integral component of membrane; C:endoplasmic reticulum; P:intracellular protein transport	intracellular protein transport;	integral component of membrane; endoplasmic reticulum;	---NA---
YSB_LS_CL1115Contig1	3313	endoplasmin-like precursor [Bombyx mori]	NP_001266403	0	88	1148.65	752	---NA---	4	P:protein folding; P:response to stress; F:ATP binding; F:unfolded protein binding	protein folding; response to stress;	---NA---	ATP binding; unfolded protein binding;
YSB_LS_c17492_g1_i1	800	Endoprotease FURIN [Danaus plexippus]	EHJ78733	1.60788e-162	95	491.5	264	EC:3.4.21	2	F:serine-type endopeptidase activity; P:proteolysis	proteolysis;	---NA---	serine-type endopeptidase activity;
YSB_LS_c44180_g1_i3	5253	Endoprotease FURIN [Spodoptera frugiperda]	CAA93116	0	92	2104.72	1205	EC:3.4.21	2	F:serine-type endopeptidase activity; P:proteolysis	proteolysis;	---NA---	serine-type endopeptidase activity;
YSB_LS_c35841_g2_i1	2892	endothelial-monocyte activating polypeptide II [Bombyx mori]	NP_001040121	2.65433e-103	79	332.028	299	---NA---	1	F:tRNA binding	---NA---	---NA---	tRNA binding;
YSB_LS_CL1777Contig1	1776	endoU protein [Papilio xuthus]	BAM17994	0	96	642.884	334	---NA---	1	F:hydrolase activity, acting on ester bonds	---NA---	---NA---	hydrolase activity, acting on ester bonds;
YSB_LS_c26871_g1_i1	927	enhancer of split malpha [Bombyx mori]	NP_001136227	2.87118e-83	84	256.144	158	---NA---	0	---NA---	---NA---	---NA---	---NA---
YSB_LS_c23937_g1_i1	1252	enolase [Nilaparvata lugens]	AHB33499	6.44148e-164	100	476.093	229	---NA---	0	---NA---	---NA---	---NA---	---NA---
YSB_LS_c57894_g1_i1	641	enolase [Nilaparvata lugens]	AHB33499	1.5791e-138	100	402.905	206	---NA---	0	---NA---	---NA---	---NA---	---NA---
YSB_LS_CL9474Contig1	1854	enolase [Spodoptera litura]	AGQ53952	0	98	806.979	433	EC:4.2.1.11	4	C:phosphopyruvate hydratase complex; F:phosphopyruvate hydratase activity; F:magnesium ion binding; P:glycolysis	glycolysis;	phosphopyruvate hydratase complex;	phosphopyruvate hydratase activity; magnesium ion binding;
YSB_LS_CL2752Contig1	3308	enolase-phosphatase e-1 [Danaus plexippus]	EHJ77501	6.06671e-158	62	523.087	879	---NA---	5	F:magnesium ion binding; F:hydrolase activity; P:metabolic process; F:acireductone synthase activity; P:L-methionine salvage from methylthioadenosine	---NA---	---NA---	---NA---
YSB_LS_c40220_g2_i1	1254	enolase-phosphatase e-1 [Danaus plexippus]	EHJ77501	8.25983e-50	80	188.734	156	EC:3.1.3.77	3	P:L-methionine salvage from methylthioadenosine; F:magnesium ion binding; F:acireductone synthase activity	L-methionine salvage from methylthioadenosine;	---NA---	magnesium ion binding; acireductone synthase activity;
YSB_LS_c42720_g2_i3	2328	enolase-phosphatase e-1 [Danaus plexippus]	EHJ77501	9.67777e-157	72	508.834	530	---NA---	2	F:hydrolase activity; P:metabolic process	metabolic process;	---NA---	hydrolase activity;
YSB_LS_c35719_g4_i1	787	enoyl-CoA hydratase [Biston betularia]	ADO33011	8.62814e-126	91	367.466	219	---NA---	2	F:catalytic activity; P:metabolic process	metabolic process;	---NA---	catalytic activity;
YSB_LS_c35413_g1_i2	852	enoyl-CoA hydratase [Danaus plexippus]	EHJ72629	4.3181e-101	79	304.294	232	---NA---	2	F:catalytic activity; P:metabolic process	metabolic process;	---NA---	catalytic activity;
YSB_LS_CL2132Contig1	973	enzymatic polyprotein, putative [Pediculus humanus corporis]	XP_002431501	2.52653e-24	51	109.383	241	---NA---	7	F:RNA binding; F:nucleic acid binding; F:nucleotidyltransferase activity; F:transferase activity; P:DNA integration; P:RNA-dependent DNA replication; F:RNA-directed DNA polymerase activity	---NA---	---NA---	---NA---
YSB_LS_c27742_g2_i1	766	enzymatic polyprotein, putative [Pediculus humanus corporis]	XP_002431501	2.73143e-63	65	218.394	256	---NA---	1	F:transferase activity	---NA---	---NA---	transferase activity;
YSB_LS_c21474_g3_i1	702	enzymatic polyprotein; Endonuclease; Reverse transcriptase, putative [Pediculus humanus corporis]	XP_002431503	1.18679e-82	80	253.832	178	EC:2.7.7.49	5	F:endonuclease activity; F:RNA-directed DNA polymerase activity; P:RNA-dependent DNA replication; F:RNA binding; P:DNA integration	RNA-dependent DNA replication; DNA integration;	---NA---	endonuclease activity; RNA-directed DNA polymerase activity; RNA binding;
YSB_LS_c32974_g1_i1	879	enzymatic polyprotein; Endonuclease; Reverse transcriptase, putative [Pediculus humanus corporis]	XP_002431503	1.02333e-15	46	82.0333	213	---NA---	8	F:RNA binding; F:nucleic acid binding; F:nucleotidyltransferase activity; F:transferase activity; P:DNA integration; P:RNA-dependent DNA replication; F:endonuclease activity; F:RNA-directed DNA polymerase activity	---NA---	---NA---	---NA---
YSB_LS_c6099_g1_i1	1418	enzymatic polyprotein; Endonuclease; Reverse transcriptase, putative [Pediculus humanus corporis]	XP_002431503	1.03213e-96	75	316.62	247	---NA---	3	P:DNA metabolic process; F:nucleic acid binding; F:nucleotidyltransferase activity	DNA metabolic process;	---NA---	nucleic acid binding; nucleotidyltransferase activity;
YSB_LS_c68494_g1_i1	309	enzymatic polyprotein; Endonuclease; Reverse transcriptase, putative [Pediculus humanus corporis]	XP_002431503	1.48085e-43	83	156.377	102	EC:2.7.7.49	5	F:endonuclease activity; F:RNA-directed DNA polymerase activity; P:RNA-dependent DNA replication; F:RNA binding; P:DNA integration	RNA-dependent DNA replication; DNA integration;	---NA---	endonuclease activity; RNA-directed DNA polymerase activity; RNA binding;
YSB_LS_c27304_g1_i1	1279	Eph receptor [Manduca sexta]	AAQ67231	0	93	583.948	310	---NA---	5	P:peptidyl-tyrosine phosphorylation; C:integral component of plasma membrane; F:ATP binding; P:ephrin receptor signaling pathway; F:ephrin receptor activity	peptidyl-tyrosine phosphorylation; ephrin receptor signaling pathway;	integral component of plasma membrane;	ATP binding; ephrin receptor activity;
YSB_LS_c27304_g2_i1	2874	Eph receptor [Manduca sexta]	AAQ67231	0	95	1273.07	709	---NA---	5	P:peptidyl-tyrosine phosphorylation; C:integral component of plasma membrane; F:ATP binding; P:ephrin receptor signaling pathway; F:ephrin receptor activity	peptidyl-tyrosine phosphorylation; ephrin receptor signaling pathway;	integral component of plasma membrane;	ATP binding; ephrin receptor activity;
YSB_LS_CL4353Contig1	354	Epidermal growth factor receptor substrate 15-like protein [Cerapachys biroi]	EZA52898	1.01009e-28	66	115.931	112	---NA---	0	---NA---	---NA---	---NA---	---NA---
YSB_LS_CL151Contig1	1381	epimerase family protein SDR39U1 [Bombyx mori]	NP_001040495	5.7393e-175	91	501.13	302	---NA---	3	P:cellular metabolic process; F:coenzyme binding; F:catalytic activity	cellular metabolic process;	---NA---	coenzyme binding; catalytic activity;
YSB_LS_CL7215Contig1	752	Erg28-domain containing protein [Danaus plexippus]	EHJ78698	2.43013e-73	91	228.794	129	---NA---	1	C:integral component of membrane	---NA---	integral component of membrane;	---NA---
YSB_LS_CL2061Contig1	2696	erythrocyte carbonic anhydrase [Danaus plexippus]	EHJ77985	1.83087e-135	83	415.616	300	EC:4.2.1.1	3	P:one-carbon metabolic process; F:zinc ion binding; F:carbonate dehydratase activity	one-carbon metabolic process;	---NA---	zinc ion binding; carbonate dehydratase activity;
YSB_LS_CL9048Contig1	1444	Esrom [Danaus plexippus]	EHJ66652	2.25135e-149	69	477.248	421	---NA---	2	P:protein ubiquitination; F:ubiquitin-protein ligase activity	---NA---	---NA---	---NA---
YSB_LS_CL8247Contig1	2072	Esrom [Danaus plexippus]	EHJ66652	1.70305e-165	69	480.33	433	---NA---	2	P:protein ubiquitination; F:ubiquitin-protein ligase activity	---NA---	---NA---	---NA---
YSB_LS_c36992_g5_i9	1672	esterase [Chilo suppressalis]	ABD62773	0	83	578.941	405	---NA---	2	P:metabolic process; F:hydrolase activity	metabolic process;	---NA---	hydrolase activity;
YSB_LS_c17114_g1_i1	452	esterase ybfF [Danaus plexippus]	EHJ79180	3.04091e-41	73	146.362	145	---NA---	0	---NA---	---NA---	---NA---	---NA---
YSB_LS_c30669_g1_i1	1851	esterase, partial [Chilo suppressalis]	ABD62772	0	76	670.233	503	---NA---	1	F:hydrolase activity	---NA---	---NA---	---NA---
YSB_LS_c37599_g2_i3	3125	esterase, partial [Chilo suppressalis]	ABD62772	0	81	698.353	503	---NA---	1	F:hydrolase activity	---NA---	---NA---	hydrolase activity;
YSB_LS_c34160_g3_i1	3486	ets DNA-binding protein pokkuri-like [Bombyx mori]	NP_001266436	0	94	749.584	476	---NA---	0	---NA---	---NA---	---NA---	---NA---
YSB_LS_c33365_g1_i1	1120	eukaryotic initiation factor 3 p40 subunit, partial [Papilio polytes]	BAM20575	0	97	661.374	335	---NA---	3	C:eukaryotic translation initiation factor 3 complex; P:translational initiation; F:translation initiation factor activity	translational initiation;	eukaryotic translation initiation factor 3 complex;	translation initiation factor activity;
YSB_LS_c38291_g1_i3	2731	eukaryotic initiation factor 4A [Plutella xylostella]	ABY66383	0	97	772.311	423	---NA---	4	P:translational initiation; F:ATP-dependent helicase activity; F:ATP binding; F:translation initiation factor activity	translational initiation;	---NA---	ATP-dependent helicase activity; ATP binding; translation initiation factor activity;
YSB_LS_c58435_g1_i1	1397	eukaryotic initiation factor 4a [Riptortus pedestris]	BAN20868	0	91	703.36	422	---NA---	4	P:translational initiation; F:ATP-dependent helicase activity; F:ATP binding; F:translation initiation factor activity	translational initiation;	---NA---	ATP-dependent helicase activity; ATP binding; translation initiation factor activity;
YSB_LS_c35535_g2_i1	1635	eukaryotic initiation factor 4A-III [Bombyx mori]	NP_001106217	0	99	820.461	407	---NA---	3	F:nucleic acid binding; F:ATP binding; F:ATP-dependent helicase activity	---NA---	---NA---	nucleic acid binding; ATP binding; ATP-dependent helicase activity;
YSB_LS_c40177_g5_i4	2829	eukaryotic initiation factor 4B protein [Bombyx mori]	NP_001091774	2.07314e-92	85	305.834	237	---NA---	3	F:nucleotide binding; P:translational initiation; F:translation initiation factor activity	translational initiation;	---NA---	nucleotide binding; translation initiation factor activity;
YSB_LS_c36609_g1_i1	2525	eukaryotic initiation factor 4E-2 [Bombyx mori]	NP_001091833	8.77224e-115	93	357.066	226	---NA---	3	C:cytoplasm; P:translational initiation; F:translation initiation factor activity	translational initiation;	cytoplasm;	translation initiation factor activity;
YSB_LS_c37422_g1_i2	1629	eukaryotic initiation factor 5C [Helicoverpa armigera]	ACD74811	0	96	746.503	406	---NA---	2	P:translational initiation; F:translation initiation factor activity	translational initiation;	---NA---	translation initiation factor activity;
YSB_LS_c43095_g2_i7	1343	eukaryotic release factor 1 [Papilio xuthus]	BAM19396	0	99	827.009	409	---NA---	3	C:cytoplasm; P:translational termination; F:translation release factor activity, codon specific	translational termination;	cytoplasm;	translation release factor activity, codon specific;
YSB_LS_c43095_g2_i8	1915	eukaryotic release factor 1 [Papilio xuthus]	BAM19396	0	99	847.81	420	---NA---	3	C:cytoplasm; P:translational termination; F:translation release factor activity, codon specific	translational termination;	cytoplasm;	translation release factor activity, codon specific;
YSB_LS_c43095_g2_i10	1903	eukaryotic release factor 1 [Papilio xuthus]	BAM19396	0	98	842.803	420	---NA---	3	C:cytoplasm; P:translational termination; F:translation release factor activity, codon specific	translational termination;	cytoplasm;	translation release factor activity, codon specific;
YSB_LS_c43095_g2_i11	1620	eukaryotic release factor 1 [Papilio xuthus]	BAM19396	0	98	728.013	360	---NA---	3	C:cytoplasm; P:translational termination; F:translation release factor activity, codon specific	translational termination;	cytoplasm;	translation release factor activity, codon specific;
YSB_LS_c43095_g2_i2	1751	eukaryotic release factor 1 [Papilio xuthus]	BAM19396	0	99	829.706	410	---NA---	3	C:cytoplasm; P:translational termination; F:translation release factor activity, codon specific	translational termination;	cytoplasm;	translation release factor activity, codon specific;
YSB_LS_c43095_g2_i3	1437	eukaryotic release factor 1 [Papilio xuthus]	BAM19396	0	98	847.81	420	---NA---	3	C:cytoplasm; P:translational termination; F:translation release factor activity, codon specific	translational termination;	cytoplasm;	translation release factor activity, codon specific;
YSB_LS_c43095_g2_i5	2040	eukaryotic release factor 1 [Papilio xuthus]	BAM19396	0	99	871.307	431	---NA---	3	C:cytoplasm; P:translational termination; F:translation release factor activity, codon specific	translational termination;	cytoplasm;	translation release factor activity, codon specific;
YSB_LS_CL3304Contig1	3304	eukaryotic translation initiation factor 2 alpha kinase PEK [Danaus plexippus]	EHJ64051	0	80	760.37	570	---NA---	5	P:translational initiation; F:protein kinase activity; P:protein phosphorylation; F:ATP binding; F:translation initiation factor activity	translational initiation; protein phosphorylation;	---NA---	protein kinase activity; ATP binding; translation initiation factor activity;
YSB_LS_CL6859Contig1	2128	eukaryotic translation initiation factor 2 subunit 2 [Bombyx mori]	NP_001037678	5.43738e-143	90	428.713	311	---NA---	2	P:translational initiation; F:translation initiation factor activity	translational initiation;	---NA---	translation initiation factor activity;
YSB_LS_c14001_g1_i1	576	Eukaryotic translation initiation factor 3 subunit A [Cerapachys biroi]	EZA58507	4.21788e-66	70	225.328	185	---NA---	0	---NA---	---NA---	---NA---	---NA---
YSB_LS_c18088_g1_i1	390	Eukaryotic translation initiation factor 3 subunit A [Cerapachys biroi]	EZA58507	3.79992e-25	72	106.301	86	---NA---	0	---NA---	---NA---	---NA---	---NA---
YSB_LS_c56186_g1_i1	320	Eukaryotic translation initiation factor 3 subunit A [Cerapachys biroi]	EZA58507	2.2012e-36	74	137.502	99	---NA---	0	---NA---	---NA---	---NA---	---NA---
YSB_LS_c58522_g1_i1	512	Eukaryotic translation initiation factor 3 subunit A [Cerapachys biroi]	EZA58507	1.33417e-46	63	169.474	170	---NA---	0	---NA---	---NA---	---NA---	---NA---
YSB_LS_c8498_g1_i1	438	Eukaryotic translation initiation factor 3 subunit A [Cerapachys biroi]	EZA58507	1.12316e-43	67	159.844	134	---NA---	0	---NA---	---NA---	---NA---	---NA---
YSB_LS_c8963_g1_i1	490	Eukaryotic translation initiation factor 3 subunit A [Cerapachys biroi]	EZA58507	7.10747e-45	67	164.081	163	---NA---	0	---NA---	---NA---	---NA---	---NA---
YSB_LS_c40611_g4_i2	1262	Eukaryotic translation initiation factor 3 subunit A [Cerapachys biroi]	EZA58507	6.73291e-73	69	253.447	227	---NA---	0	---NA---	---NA---	---NA---	---NA---
YSB_LS_c51171_g1_i1	323	Eukaryotic translation initiation factor 3 subunit B [Cerapachys biroi]	EZA62630	3.54802e-45	86	160.229	106	---NA---	0	---NA---	---NA---	---NA---	---NA---
YSB_LS_c31253_g1_i3	2212	eukaryotic translation initiation factor 3 subunit B [Danaus plexippus]	EHJ75157	0	97	1244.18	665	---NA---	8	F:translation initiation factor activity; P:formation of translation preinitiation complex; C:eukaryotic 43S preinitiation complex; C:eukaryotic translation initiation factor 3 complex; C:eukaryotic 48S preinitiation complex; F:nucleotide binding; P:regulation of translational initiation; F:translation initiation factor binding	formation of translation preinitiation complex; regulation of translational initiation;	eukaryotic 43S preinitiation complex; eukaryotic translation initiation factor 3 complex; eukaryotic 48S preinitiation complex;	translation initiation factor activity; nucleotide binding; translation initiation factor binding;
[truncated: 23,142 more rows]
