# Supplementary material for: RNA-seq of Rice Yellow Stem Borer Scirpophaga incertulas Reveals Molecular Insights During Four Larval Developmental Stages
Source: G3 (Bethesda). 2017 Jul 17;7(9):3031–45. doi: 10.1534/g3.117.043737 (PMC5592929; doi:10.1534/g3.117.043737)
Supplement: Supplementary file 7 [file 3031TableS4.xlsx]

## Sheet: CYP
Table S4. Transcripts related to insecticidal target sites, chemoreception and RNAi Machinery
CYP450s
Transcript Id	Seq. Length	Accession.Version	Seq. Description	Similarity	Nr E-Value	Bit-Score
c38586_g3_i1	2376	AHW57329.1	CYP4G90 (Chilo suppressalis)	96	0	989.949
c33861_g1_i3	2848	AHW57292.1	CYP18A1 (Chilo suppressalis)	90	0	895.96
CL8556Contig1	1778	ACM45975.1	cytochrome P450 CYP306A1 (Spodoptera littoralis)	89	0	843.573
c38669_g1_i1	1927	AHW57300.1	CYP6AB46 (Chilo suppressalis)	87	0	771.541
CL7063Contig1	3284	AHW57340.1	CYP341A15 (Chilo suppressalis)	83	0	679.863
CL10483Contig1	2006	AHW57360.1	CYP6AB49 (Chilo suppressalis)	83	0	700.664
c35958_g1_i4	2234	AHW57304.1	CYP6AB51 (Chilo suppressalis)	83	0	714.146
CL6971Contig1	2402	AID54853.1	cytochrome P450 CYP304F1 (Helicoverpa armigera)	83	0	683.715
CL7437Contig1	1667	ADE05584.1	cytochrome P450 6AB13 (Manduca sexta)	83	2.1725e-150	449.899
c36732_g4_i2	2235	AHW57301.1	CYP6AB47 (Chilo suppressalis)	82	0	662.914
CL5295Contig1	6932	AHW57316.1	CYP9A69 (Chilo suppressalis)	80	1.8799e-134	348.591
c39914_g2_i3	2165	AHW57340.1	CYP341A15 (Chilo suppressalis)	82	5.41169e-159	692.189
c37939_g1_i1	3776	CAZ65618.1	cytochrome P450 (Cnaphalocrocis medinalis)	81	0	637.491
c36475_g1_i1	1777	AFP20586.1	cytochrome CYP338A2 (Spodoptera littoralis)	82	5.41169e-159	318.161
c42239_g1_i5	2334	ABQ08710.1	cytochrome P450 CYP9A19 (Bombyx mandarina)	77	0	647.121
c38206_g1_i1	1695	CAX94849.1	CYP6AE28 protein (Cnaphalocrocis medinalis)	75	0	629.787
c39067_g1_i1	1772	AFP20587.1	cytochrome CYP6B48 (Spodoptera littoralis)	75	1.67475e-179	525.398

## Sheet: GST
GSTS
Transcript Id	Seq. Length	Accession.Version	Seq. Description	Similarity	Nr E-Value	Bit-Score
c52342_g1_i1	963	AAM21563.1	AF448500_1glutathione S-transferase (Nilaparvata lugens)	100	3.21921e-155	441.81
c41379_g1_i2	1018	AIH07598.1	glutathione S-transferase zeta 1 (Spodoptera litura)	96	1.6954e-149	427.943
CL7885Contig1	3404	AIH07602.1	glutathione S-transferase omega 3 (Spodoptera litura)	95	1.32658e-148	452.595
CL4650Contig1	1313	ACG69436	glutathione S-transferase 1 [Cydia pomonella]	93	1.13381e-118	353.214
c40020_g2_i2	2763	AIL29316.1	glutathione S-transferase omega 1 (Cnaphalocrocis medinalis)	92	1.6917e-154	462.611
c36276_g1_i1	1767	AIL29308.1	glutathione S-transferase delta 1 (Cnaphalocrocis medinalis)	91	3.41745e-126	379.022
CL7436Contig1	2133	NP_001108462	glutathione S-transferase unclassified 1 (Bombyx mori])	89	2.84817e-130	393.275
c34500_g4_i1	1074	NP_001108463.1	glutathione S-transferase theta 1 (Bombyx mori)	82	1.30499e-105	317.39
CL9676Contig1	1016	ADD14027.1	glutathione S-transferase sigma (Chilo suppressalis)	81	5.43564e-99	298.901
c35480_g1_i2	925	AIL29312.1	glutathione S-transferase epsilon 3 (Cnaphalocrocis medinalis)	79	2.54238e-97	293.893
c38079_g2_i1	682	AIL29320.1	glutathione S-transferase sigma 3 (Cnaphalocrocis medinalis)	77	1.42962e-92	278.1
CL1244Contig1	1164	NP_001108460.1	glutathione S-transferase epsilon 4 (Bombyx mori])	75	1.76387e-85	266.544

## Sheet: CarE
CarEs
Transcript Id	Seq. Length	Accession.Version	Seq. Description	Similarity	Nr E-Value	Bit-Score
c26949_g1_i1	1924	AAG40239.1	carboxylesterase [Nilaparvata lugens]	100	0	1061.98
CL7690Contig1	2561	AEJ18172.1	carboxylesterase [Melitaea cinxia]	83	0	647.121
c40022_g2_i2	2127	ABE01157.2	carboxylesterase [Spodoptera litura]	81	0	588.571
CL8077Contig1	4080	AFH40334.1	carboxylesterase [Helicoverpa armigera]	80	0	557.37
c34124_g1_i1	2568	ABE01157.2	carboxylesterase [Spodoptera litura]	76	0	616.305
c41108_g1_i1	1234	ADA83700.1	carboxylesterase [Helicoverpa armigera]	75	5.36756e-130	388.652
c42479_g4_i1	2148	AFH40334.1	carboxylesterase [Helicoverpa armigera]	75	0	655.596

## Sheet: chemo
Chemoreception
Transcript Id	Seq. Length	Accession.Version	Seq. Description	Similarity	Nr E-Value	Bit-Score
c28078_g1_i1	598	ADN06871.1	chemosensory protein [Nilaparvata lugens]	100	3.17013e-79	240.35
c76982_g1_i1	706	ACI30679.1	odorant binding protein 1 [Nilaparvata lugens]	99	2.00249e-106	312.383
c68954_g1_i1	698	AGO81743.1	odorant-bindingn protein 10 []Nilaparvata lugens	99	1.75962e-112	330.872
c10431_g1_i1	502	AGM38605.1	odorant binding protein [Chilo suppressalis]	95	1.87355e-71	219.55
c35539_g1_i3	670	AFG72998.1	odorant-binding protein 1 [Cnaphalocrocis medinalis]	94	4.92948e-71	221.09
c9701_g1_i1	1133	EHJ78216.1	gustatory receptor 24 (Danaus plexippus)	90	0	567.385
c34154_g1_i1	776	AIW65099.1	chemosensory protein [Helicoverpa armigera]	86	1.5111e-54	179.489
c31976_g1_i1	613	AFM77984.1	oderant binding protein 6 [Spodoptera exigua]	86	1.87505e-39	139.428
c8801_g1_i1	517	AGI37365.1	chemosensory protein 3 [Cnaphalocrocis medinalis]	85	2.47429e-63	198.364
c18736_g1_i1	620	AGH70107.1	odorant binding protein 11 [Spodoptera exigua]	85	1.30454e-64	204.912
c29672_g1_i1	3027	EHJ78030	odorant receptor 29 [Danaus plexippus]	84	0	619.772
c37660_g1_i1	779	AGK24580.1	odorant-binding protein 4 [Chilo suppressalis]	83	5.88292e-79	242.662
c20486_g1_i1	727	AGK24577.1	odorant-binding protein 1 [Chilo suppressalis]	80	7.57255e-49	164.466
CL7972Contig1	2260	AGA04648.1	gustatory receptor (Helicoverpa armigera)	80	0	563.533
c32995_g1_i1	688	AER27567.1	odorant binding protein [Chilo suppressalis]	79	7.12525e-50	167.162
c32106_g1_i2	1080	ADB89183.1	odorant receptor 6 [Ostrinia nubilalis]	78	9.58401e-102	314.694
c43299_g2_i1	992	AIW65104.1	chemosensory protein [Helicoverpa armigera]	77	1.17749e-77	247.284
c9081_g1_i1	869	BAI66608	odorant receptor [Ostrinia scapulalis]	76	7.67986e-53	184.882
c73754_g1_i1	466	NP_001155300	odorant receptor 24 [Bombyx mori]	76	6.72511e-39	142.51
c25635_g1_i2	686	NP_001166613.1	odorant receptor 22 [Bombyx mori]	75	2.71497e-58	196.438
c29510_g1_i1	2171	NP_001124347.1	gustatory receptor 60 (Bombyx mori)	75	7.68495e-09	252.56

## Sheet: RNAi
RNAi mechinary
Transcript Id	Seq. Length	Accession.Version	Seq. Description	Similarity	Nr E-Value	Bit-Score
CL1490Contig1	4221	AHC98016.1	dicer 1, partial [Spodoptera litura]	78	0	1347.8
CL227Contig1	4203	AHC98017.1	dicer 2 [Spodoptera litura]	76	0	1646.33
CL1236Contig1	2959	AHC98010.1	argonaute 2 [Spodoptera litura]	80	0	1019.99
c27000_g2_i1	1601	EHJ71131.1	argonaute 1 [Danaus plexippus]	97	0	912.524
c37589_g1_i9	2784	AHC98014.1	sid 1 [Spodoptera litura]	81	0	818.92
CL1284Contig1	5940	AHC98013.1	sid 2 [Spodoptera litura]	82	0	1190.64
CL9026Contig1	2691	AHC98015.1	sid 3 [Spodoptera litura]	77	3.35381e-128	409.453
c38003_g4_i4	1886	NP_001106736.1	sid-1-related gene3 precursor [Bombyx mori]	81	7.38714e-85	291.197
