# Supplementary material for: RNA-seq of Rice Yellow Stem Borer Scirpophaga incertulas Reveals Molecular Insights During Four Larval Developmental Stages
Source: G3 (Bethesda). 2017 Jul 17;7(9):3031–45. doi: 10.1534/g3.117.043737 (PMC5592929; doi:10.1534/g3.117.043737)
Supplement: Supplementary file 8 [file 3031TableS5.xlsx]

## Sheet: Table S5
Table S5. The number of commonly and exclusively expressed transcripts among four larval developmental stages
Larval developmental stages	UP regulated	Down regulated	Common transcripts	Exclusively expressed transcripts
aL1 vs L3b	1340	951	1697	388a	206b
cL3 vs L5 d	1896	1276	2490	368c	314d
eL5 vs L7 f	2668	1624	3405	463e	424f
a, b,c, d, e & f denotes exclusively expressed transcripts to particular larval stages
