# Supplementary material for: RNA-seq of Rice Yellow Stem Borer Scirpophaga incertulas Reveals Molecular Insights During Four Larval Developmental Stages
Source: G3 (Bethesda). 2017 Jul 17;7(9):3031–45. doi: 10.1534/g3.117.043737 (PMC5592929; doi:10.1534/g3.117.043737)
Supplement: Supplementary file 9 [file 3031TableS6.xlsx]

## Sheet: Table S6
Table S6. The differentially expressed genes in pair-wise comparisons for four different developmental stages
L1 vs L3
Transcript id	logFC	PValue	FDR	L1_FPKM	L3_FPKM		Blast nr
c31198_g1	13.9354	2.68398e-19	7.81344e-16	0	3.736	Upregulated	PREDICTED: involucrin-like, partial [Nasonia vitripennis]
CL7213Contig1	13.6448	1.95404e-18	3.06303e-15	0	56.248	Upregulated	cuticular protein PpolCPR70 [Papilio polytes]
c34636_g1	13.6171	2.368e-18	3.4468e-15	0	220.258	Upregulated	cuticular protein RR-2 motif 75 precursor [Bombyx mori]
c33326_g2	13.1242	6.78527e-17	5.53081e-14	0	167.442	Upregulated	cuticular protein RR-2 motif 121 precursor [Bombyx mori]
c30646_g1	12.9479	2.24355e-16	1.63283e-13	0	88.937	Upregulated	---NA---
c37975_g1	12.3222	1.50767e-14	5.58607e-12	0	81.887	Upregulated	cuticular protein CPR97Aa [Papilio xuthus]
c37839_g1	12.1811	3.8536e-14	1.3777e-11	0	139.96	Upregulated	cuticular protein RR-2 motif 96 precursor [Bombyx mori]
c37975_g2	12.1352	5.19977e-14	1.82691e-11	0	80.272	Upregulated	TPA: putative cuticle protein [Bombyx mori]
c35114_g1	11.9471	1.81689e-13	5.78508e-11	0	80.509	Upregulated	cuticular protein RR-2 motif 121 [Danaus plexippus]
CL4787Contig1	11.8491	3.44734e-13	1.06439e-10	0	82.064	Upregulated	PREDICTED: uncharacterized protein LOC100865369 isoform 1 [Apis florea]
c26949_g1	-14.216	6.30682e-22	6.42602e-18	98.116	0	Downregulated	AF302777_1carboxylesterase precursor [Nilaparvata lugens]
c42291_g2	-14.1088	1.32051e-21	8.96981e-18	88.12	0	Downregulated	Yokozuna [Bombyx mori]
c31072_g1	-12.7384	1.63696e-17	1.75569e-14	28.699	0	Downregulated	salivary sheath protein [Nilaparvata lugens]
c43715_g1	-12.6588	2.8013e-17	2.71833e-14	31.668	0	Downregulated	70 kDa heat shock protein [Lygus hesperus]
c51075_g1	-12.1331	1.02213e-15	5.95112e-13	25.742	0	Downregulated	---NA---
c78254_g1	-12.004	2.43778e-15	1.15528e-12	8.742	0	Downregulated	protease, reverse transcriptase, ribonuclease H, integrase [Drosophila buzzatii]
c830_g1	-11.922	4.26889e-15	1.86181e-12	14.929	0	Downregulated	heat shock protein 90 [Nilaparvata lugens]
c28991_g1	-11.8487	6.98303e-15	2.846e-12	19.448	0	Downregulated	heat shock cognate protein 70 [Nilaparvata lugens]
c35624_g1	-11.4852	8.05251e-14	2.7349e-11	36.483	0	Downregulated	myosin RLC2, partial [Nilaparvata lugens]
c17433_g1	-11.3372	2.22464e-13	6.97443e-11	14.787	0	Downregulated	putative ADP/ATP translocase [Graphocephala atropunctata]
L3 vs L5
Transcript id	logFC	PValue	FDR	L3_FPKM	L5_FPKM		Blast nr		1111
c31198_g1	13.8941	5.14603e-19	7.3728e-16	3.55	0	Upregulated	PREDICTED: involucrin-like, partial [Nasonia vitripennis]
c40348_g1	13.6619	2.51411e-18	2.96636e-15	61.698	0	Upregulated	hypothetical protein KGM_19480 [Danaus plexippus]
c31198_g2	11.6851	1.4655e-12	5.34454e-10	3.197	0	Upregulated	PREDICTED: uncharacterized protein LOC103311046 [Acyrthosiphon pisum]
c31838_g1	11.3677	1.11988e-11	3.03549e-09	45.997	0	Upregulated	---NA---
c38540_g2	11.3144	1.59411e-11	4.09932e-09	11.726	0	Upregulated	discs large 1, isoform L [Danaus plexippus]
CL261Contig2	11.2321	2.6713e-11	6.37869e-09	8.57	0	Upregulated	PREDICTED: uncharacterized protein LOC101746519 [Bombyx mori]
c41367_g1	10.9783	1.37885e-10	2.82215e-08	42.744	0	Upregulated	PREDICTED: uncharacterized protein LOC103514651 [Diaphorina citri]
CL7903Contig1	10.9156	1.98273e-10	3.68237e-08	4.032	0	Upregulated	aminopeptidase N3 [Chilo suppressalis]
c36859_g1	10.8383	3.34164e-10	5.58555e-08	7.983	0	Upregulated	hypothetical protein KGM_09527 [Danaus plexippus]
c40936_g1	10.7226	6.77191e-10	1.03688e-07	1.903	0	Upregulated	rabconnectin [Danaus plexippus]
c36969_g1	-14.0885	1.79212e-35	3.59464e-31	0.137	2212.98	Downregulated	hexamerine [Helicoverpa armigera]
c20767_g2	-14.0089	3.82237e-21	8.51878e-18	0	510.063	Downregulated	---NA---
c42291_g2	-13.112	1.82935e-18	2.29332e-15	0	36.22	Downregulated	Yokozuna [Bombyx mori]
c23245_g1	-12.7638	1.9886e-17	1.8994e-14	0	185.095	Downregulated	---NA---
c42856_g2	-12.3551	7.65768e-32	7.67989e-28	0.859	3992.23	Downregulated	trypsin-like protein [Galleria mellonella]
c37797_g1	-12.189	1.02213e-15	7.59327e-13	0	66.861	Downregulated	putative tubulin beta-1 chain, partial [Diaphorina citri]
c44348_g2	-12.189	1.02213e-15	7.59327e-13	0	43.553	Downregulated	unkown protein, partial [Riptortus pedestris]
c78254_g1	-11.8308	1.17176e-14	6.71518e-12	0	6.362	Downregulated	protease, reverse transcriptase, ribonuclease H, integrase [Drosophila buzzatii]
c38600_g2	-11.6793	3.03822e-27	1.52352e-23	1.269	3506.1	Downregulated	beta-fructofuranosidase 2 [Manduca sexta]
c10676_g1	-11.2189	7.17702e-13	2.87913e-10	0	12.102	Downregulated	PREDICTED: elongation factor 1-alpha [Microplitis demolitor]
L5 vs L7
Transcript id	logFC	PValue	FDR	L5_FPKM	L7_FPKM		Blast nr
c40348_g1	14.3943	1.32986e-20	1.0722e-17	0	97.287	Upregulated	hypothetical protein KGM_19480 [Danaus plexippus]
CL261Contig2	12.0557	1.01701e-13	1.77289e-11	0	14.395	Upregulated	PREDICTED: uncharacterized protein LOC101746519 [Bombyx mori]
c41367_g1	11.2294	2.2147e-11	2.42116e-09	0	48.526	Upregulated	PREDICTED: uncharacterized protein LOC103514651 [Diaphorina citri]
c38540_g2	11.176	3.11147e-11	3.27212e-09	0	10.099	Upregulated	discs large 1, isoform L [Danaus plexippus]
c40936_g1	11.1502	3.77759e-11	3.78738e-09	0	2.427	Upregulated	rabconnectin [Danaus plexippus]
c40074_g1	11.0244	8.18733e-11	7.72804e-09	0	13.688	Upregulated	PREDICTED: zinc finger protein 600-like [Bombyx mori]
CL1114Contig1	10.9553	1.26171e-10	1.13028e-08	0	4.736	Upregulated	hypothetical protein KGM_05975 [Danaus plexippus]
c37529_g2	10.7855	3.68534e-10	3.00892e-08	0	2.639	Upregulated	hypothetical protein KGM_14676 [Danaus plexippus]
c43364_g1	10.7686	4.06833e-10	3.26648e-08	0	3.809	Upregulated	PREDICTED: uncharacterized protein LOC101737962 [Bombyx mori]
c40234_g2	10.7363	3.27439e-23	4.52568e-20	0.166	280.26	Upregulated	carboxylesterase [Helicoverpa armigera]
c33146_g1	-15.1124	1.48599e-24	3.59425e-21	212.535	0	Downregulated	PREDICTED: probable uridine nucleosidase 2-like [Bombyx mori]
c20767_g1	-14.9083	6.09613e-24	1.07236e-20	371.398	0	Downregulated	---NA---
c22909_g1	-14.3708	2.49578e-22	2.41467e-19	105.268	0	Downregulated	cuticular protein PpolCPT2 [Papilio polytes]
CL8687Contig1	-14.3409	8.62363e-38	1.66867e-33	3032.94	0.141	Downregulated	hypothetical protein AaeL_AAEL014517 [Aedes aegypti]
c44348_g1	-13.9469	6.50333e-29	3.14599e-25	1026.05	0.016	Downregulated	---NA---
CL7213Contig1	-13.7883	1.38953e-20	1.0755e-17	58.549	0	Downregulated	cuticular protein PpolCPR70 [Papilio polytes]
c38836_g1	-13.6544	3.49941e-20	2.33495e-17	228.758	0	Downregulated	cuticular protein RR-2 motif 63 precursor [Bombyx mori]
c31857_g1	-13.4539	1.38887e-19	7.67845e-17	110.807	0	Downregulated	TPAputative cuticle protein [Danaus plexippus]
c32768_g1	-13.4015	1.98387e-19	1.06633e-16	118.294	0	Downregulated	osiris 9 [Danaus plexippus]
CL2725Contig1	-12.6686	3.05755e-17	1.13776e-14	25.187	0	Downregulated	hypothetical protein SINV_07136 [Solenopsis invicta]
