# Supplementary material for: RNA-seq of Rice Yellow Stem Borer Scirpophaga incertulas Reveals Molecular Insights During Four Larval Developmental Stages
Source: G3 (Bethesda). 2017 Jul 17;7(9):3031–45. doi: 10.1534/g3.117.043737 (PMC5592929; doi:10.1534/g3.117.043737)
Supplement: Supplementary file 10 [file 3031TableS7.xlsx]

## Sheet: Table S7
Table S7. Frequencies of different repeat motifs of di and tri-nucleotide motifs in YSB transcripts
No. of repeat motifs	5	6	7	8	9	10	11	Total	Frequency
Di-nucleotide
AC/GT	-	21	11	4	3	2	4	45	7.99
AG/CT	-	11	3	1				15	2.66
AT/AT	-	48	21	13	4	7	1	94	16.7
CG/CG	-	43	1					44	7.82
								198
Tri-nucleotide
AAC/GTT	15	1						16	2.84
AAG/CTT	24	8	1					33	5.86
AAT/ATT	29	8	4					41	7.28
ACC/GGT	12	9	1					22	3.91
ACG/CTG	8	10	4	2				24	4.26
ACT/ATG	13	7	1					21	3.73
AGC/CGT	14	8	6	1				29	5.15
AGG/CCT	6	2						8	1.42
AGT/ATC	10	4	1					15	2.66
CCG/CGG	80	29	16	1				126	22.38
								335
Tetra-nucleotide
AAAC/GTTT	3							3	0.53
AAAG/CTTT	2							2	0.36
AAAT/ATTT	10							10	1.78
AATG/ACTT		1						1	0.18
AATT/AATT	1							1	0.18
ACAG/CTGT	1							1	0.18
ACAT/ATGT	4							4	0.71
AGAT/ATCT		2						2	0.36
AGTC/AGTC		1						1	0.18
								25
Penta-nucleotide
AACTT/AATTG	1							1	0.18
AATGG/ACCTT	1							1	0.18
AGCGT/ATCGC	1							1	0.18
AGGGC/CCCGT	1							1	0.18
								4
Hexa-nucleotide
ACGAGG/CCTGCT			1					1	0.18
	236	213	71	22	7	9	5	563
